# Supplementary material for: Integrative genomics approach identifies molecular features associated with early-stage ovarian carcinoma histotypes
Source: Sci Rep. 2020 May 14;10:7946. doi: 10.1038/s41598-020-64794-8 (PMC7224294; doi:10.1038/s41598-020-64794-8)
Supplement: Supplementary file 2 — Supplementary Table 1. [file 41598_2020_64794_MOESM2_ESM.xlsx]

## Sheet: CCC
Supplementary Table 1. Differentially methylated probes (DMPs) for clear-cell (CCC), endometrioid (EC), high-grade serous (HGSC) and mucinous carcinoma (MC) identified using limma.
Probes	log fold change	Average beta value	t-statistic	P value	Adj. P value	Chr	Gene	SNP ID
cg00000765	0.734012	0.634692	2.90463	0.00232491	0.00461785	1	GALNT2	rs550967396;rs570870539;rs189059941;rs115255225
cg00004562	0.701079	0.634346	2.44337	0.00827499	0.0159444	6	CDSN	rs146736651
cg00008369	0.652195	0.595199	2.07471	0.0204688	0.038512	22	CHADL	rs561441128;rs559541967;rs540289057
cg00009750	0.724583	0.625282	2.71207	0.00402131	0.00788713	2	CDK15	rs563539639;rs530885047;rs549683657
cg00010096	0.725403	0.589403	2.98695	0.00182542	0.00364632	6	PTPRK	rs371891674
cg00018850	0.746641	0.667128	2.86057	0.00264134	0.00523185	14		rs549710198;rs75273108
cg00020450	0.724673	0.622472	2.82284	0.00294322	0.005815	5	PCDH1	rs562099127
cg00022826	0.709117	0.600482	2.95351	0.00201498	0.00401568	4	LOC101927179
cg00023024	0.727899	0.617377	3.18144	0.00101279	0.00204919	1	HTR1D
cg00025439	0.774501	0.662201	2.83496	0.00284296	0.00562171	16		rs555240359;rs537269302;rs4384608;rs76069656;rs535488438
cg00027669	0.682483	0.594344	2.3374	0.010845	0.0207556	17	STAC2	rs11658275;rs571096106
cg00033165	0.737889	0.633463	2.83146	0.00287153	0.00567695	4		rs563408421;rs116490327;rs545442203
cg00035197	0.735904	0.622334	3.67059	0.000207304	0.000433592	16	CBFA2T3	rs368445650;rs12448682;rs28673153
cg00035630	0.707513	0.633799	2.28668	0.0123086	0.0234804	11	DEPDC7
cg00038376	0.6921	0.649771	2.04191	0.0220788	0.0414536	5		rs373200151;rs556767351
cg00039147	0.658064	0.609534	2.0402	0.0221658	0.0416126	17
cg00040426	0.707042	0.625237	3.03855	0.00156504	0.00313711	9	LCN1	rs534886215
cg00042244	0.67668	0.563581	1.95978	0.0265948	0.0496692	6	CPNE5	rs187416901;rs545575950;rs113736474;rs528078652;rs74708720
cg00046026	0.704715	0.603319	3.04675	0.00152699	0.00306238	20	COL20A1
cg00046423	0.704291	0.637693	2.87644	0.00252305	0.00500264	20	KCNB1	rs8126190
cg00051371	0.665375	0.583318	2.15563	0.0169226	0.0320063	7	CCL24	rs138783577;rs2302007;rs201399079
cg00052588	0.672829	0.593737	2.01148	0.0236688	0.0443511	16		rs548368104;rs1991508;rs527649427
cg00056002	0.735473	0.645164	2.30209	0.0118466	0.0226199	16	PABPN1L
cg00057603	0.766685	0.675431	3.19718	0.000964598	0.00195386	20		rs188854645
cg00059737	0.687081	0.591468	2.02043	0.0231914	0.043482	1	VPS13D	rs561112443;rs138250398;rs543932533
cg00059854	0.707502	0.63323	2.17844	0.0160248	0.0303555	2	AGAP1	rs77056593;rs148022691;rs574507477
cg00061860	0.66927	0.574817	2.33306	0.0109639	0.0209776	15		rs576359237;rs79190089
cg00066919	0.718559	0.648108	2.73636	0.00375797	0.00738195	2		rs72956046;rs541866998
cg00067518	0.689322	0.582778	2.09754	0.0194085	0.0365704	1	CAMTA1	rs116293676
cg00067642	0.705775	0.592047	2.14105	0.0175188	0.0331022	1		rs557017641
cg00073973	0.710031	0.644767	2.447	0.00819753	0.0157988	8	LACTB2-AS1	rs540712019;rs187126974
cg00075507	0.683137	0.614594	2.04545	0.0218999	0.0411279	17	SARM1	rs538784770
cg00080582	0.747978	0.643413	3.26794	0.000773293	0.00157382	9		rs577502657;rs541258460;rs553531539
cg00081128	0.669348	0.594435	2.01621	0.0234154	0.0438875	6		rs148493652;rs530289262
cg00087792	0.745535	0.64394	2.89693	0.00237754	0.00471978	16		rs541650177;rs561307797
cg00090431	0.672687	0.626507	2.50218	0.00709679	0.0137291	2		rs551842821;rs571174173;rs564463845;rs369623106
cg00091195	0.68631	0.597041	2.50853	0.00697905	0.0135061	10	LOC102724323	rs187822300
cg00092383	0.77042	0.658853	3.33522	0.000624867	0.00127774	7		rs58112824;rs576248065;rs543572885;rs1182430
cg00093756	0.70815	0.616464	2.36162	0.0102023	0.0195556	5	GABRA6	rs141588936;rs150866100;rs558457715
cg00093971	0.731304	0.607667	3.16478	0.00106623	0.00215499	3
cg00094752	0.709755	0.624218	2.44517	0.00823636	0.0158721	15		rs62024496
cg00095138	0.723876	0.644113	3.1076	0.0012703	0.00255794	4	TRIM2	rs570256783
cg00095619	0.695383	0.623189	2.71339	0.00400662	0.00785896	10		rs564625151;rs531769095;rs143531669
cg00095629	0.741222	0.642682	3.44847	0.000433767	0.00089375	6		rs143911924;rs181487313
cg00097121	0.731796	0.644932	2.50298	0.00708184	0.0137008	8		rs141125602
cg00098692	0.744962	0.638976	3.52481	0.000337665	0.000699412	10		rs138192190;rs1757068
cg00101104	0.758631	0.658275	3.19835	0.000961116	0.00194696	19	MIR521-2	rs141864302;rs182649409
cg00102073	0.710163	0.617739	2.15569	0.01692	0.0320014	3	ARHGEF3	rs539034333;rs558477088;rs140722829;rs534953576
cg00105116	0.717218	0.622087	2.57247	0.00588767	0.0114424	20	LINC01271	rs530572042;rs192168804;rs184002489
cg00111629	0.694825	0.600639	2.26978	0.0128335	0.0244536	5		rs575787999
cg00111873	0.691691	0.611096	2.65322	0.00473023	0.00924171	7		rs6951732;rs6971437;rs554525553
cg00114132	0.758227	0.613371	2.91173	0.0022773	0.00452594	18
cg00116019	0.711462	0.620688	2.54116	0.00640134	0.0124148	20	GATA5
cg00116219	0.69476	0.591775	3.0196	0.0016564	0.00331595	16	STX1B	rs557461015
cg00125205	0.669129	0.597582	2.10148	0.0192304	0.0362434	4	DTHD1
cg00126087	0.702371	0.544209	2.03503	0.0224298	0.0420937	1	MUC1	rs556778160;rs11465205;rs542758718
cg00127353	0.731318	0.645106	2.72671	0.0038607	0.00757954	6		rs551980084;rs190812781
cg00130102	0.760793	0.66432	3.0755	0.00140024	0.00281335	1	TMCC2	rs189965904;rs182140529
cg00130766	0.663866	0.595657	2.83382	0.00285219	0.00563955	21	LINC00479	rs9982385;rs572841975;rs73369617
cg00132045	0.695372	0.621098	2.613	0.00527812	0.0102851	17	LINC00673	rs2697127;rs183971448
cg00133880	0.684653	0.593147	1.9719	0.0258827	0.0483784	6	LOC100131047	rs542235535;rs562502067
cg00135500	0.706701	0.629793	2.41303	0.00894864	0.0172074	1	CCDC185	rs563431443;rs530560752
cg00135882	0.673724	0.603191	2.24863	0.0135179	0.0257241	19	HMHA1	rs549724512;rs568130977;rs535550599
cg00141684	0.735487	0.624861	3.66142	0.000213843	0.000447021	7	ADAP1	rs570557440;rs146982121
cg00142430	0.674952	0.590876	2.40875	0.00904739	0.017393	4		rs543197472;rs7666322
cg00144451	0.701949	0.599515	3.75676	0.000154479	0.000325022	7	COPS6	rs139971845
cg00147104	0.699679	0.606725	2.42057	0.00877674	0.0168857	2		rs193010449
cg00153448	0.673099	0.576642	2.31172	0.0115657	0.0220973	20		rs561722853;rs529283314;rs550651078
cg00154159	0.674594	0.60969	2.0403	0.0221606	0.0416033	16	OR1F1	rs553130429;rs188166229;rs138215694;rs142131112;rs575869566
cg00156232	0.693901	0.611383	2.47967	0.00752877	0.0145422	7	VKORC1L1	rs569610068;rs111749975;rs538436453;rs116333273
cg00156265	0.71665	0.633223	2.70044	0.00415318	0.00813975	15		rs552445884;rs142914793;rs114590752
cg00158241	0.668702	0.610431	2.37731	0.00980412	0.0188098	9	DAB2IP	rs1768730;rs538004159;rs556377221;rs114969690;rs538929849
cg00158934	0.666548	0.610488	2.15854	0.0168055	0.0317916	20	PTK6	rs6011882;rs79248801;rs556912157
cg00160478	0.650419	0.576272	2.0877	0.0198592	0.0373945	2		rs561380199;rs76058314;rs113667601
cg00160828	0.699705	0.640062	2.27175	0.0127713	0.0243388	8		rs180881159;rs572029872;rs534290724
cg00161971	0.707238	0.646667	2.77794	0.00334347	0.00658612	19		rs532179215;rs191164676
cg00162859	0.754333	0.636631	3.99434	6.71948e-05	0.000143583	8	ASAP1	rs113571605;rs183205087
cg00163480	0.703653	0.622639	3.37555	0.000549201	0.00112602	14	SERPINA10	rs577662523;rs2232691
cg00167840	0.707048	0.593616	2.55771	0.00612505	0.0118918	8		rs537712015;rs550361593;rs145987534
cg00169303	0.683095	0.595555	2.25752	0.0132264	0.0251836	10	RNLS
cg00171464	0.706494	0.645385	2.45731	0.00798097	0.0153907	5
cg00174500	0.710168	0.633859	3.49802	0.000368831	0.000762606	14	CMTM5	rs530717079;rs550747617;rs138472302
cg00176348	0.67886	0.601726	2.03849	0.0222527	0.041771	14	LOC254028	rs188311810;rs567185152
cg00185205	0.719943	0.619869	2.79477	0.00318792	0.00628676	6
cg00185567	0.701942	0.588591	2.33007	0.0110466	0.0211315	20	LOC100506175	rs565222967
cg00190795	0.721167	0.632824	2.72909	0.00383512	0.00753053	3	TNK2	rs560492990
cg00191181	0.687153	0.552997	2.22817	0.0142107	0.0270077	13	LRCH1	rs564575723;rs574631551
cg00193283	0.683828	0.603598	2.75706	0.00354607	0.0069757	3	LOC285370	rs570256403;rs537230378
cg00198586	0.688168	0.598517	2.46851	0.00775139	0.0149601	3	KALRN	rs561814605;rs556741767
cg00201819	0.687406	0.592885	2.49436	0.00724428	0.0140069	10	GPR123	rs528674603;rs551530798;rs571012610
cg00202760	0.682592	0.617405	3.88555	9.87512e-05	0.000209514	16	CDT1	rs577211739;rs544489602;rs150960744;rs140700251
cg00202934	0.70342	0.615538	2.60422	0.00540518	0.0105268	22	TMEM184B
cg00204735	0.67828	0.62146	3.6393	0.000230432	0.000480943	1	SLC26A9	rs566982210
cg00204743	0.724071	0.644889	2.0479	0.021777	0.0409036	6		rs148886802;rs528953382
cg00204802	0.696666	0.631127	2.18254	0.015868	0.0300665	13	ATP11A	rs140975239;rs146827278;rs139226295
cg00210702	0.706567	0.622587	3.07148	0.00141736	0.00284696	15		rs185861875;rs532480115;rs547694475;rs547760560
cg00212786	0.728936	0.624409	2.62378	0.00512593	0.00999588	2		rs568275269
cg00213008	0.701622	0.639231	2.23161	0.0140919	0.0267872	10	CAMK1D	rs552144511;rs201330883;rs112325546
cg00213098	0.665318	0.608582	2.11758	0.0185174	0.0349373	2	NOL10	rs140097585;rs34359340
cg00218404	0.740081	0.657893	2.86596	0.00260055	0.00515288	18	KIAA0802	rs544575786
cg00220152	0.677201	0.559501	2.05232	0.0215562	0.0405014	19	HIF3A	rs561611748
cg00225905	0.719734	0.637403	2.48911	0.00734478	0.0141962	1		rs577684158
cg00233018	0.634809	0.607482	2.27527	0.0126609	0.0241339	4	NOP14-AS1	rs571489718;rs537269179;rs148339291
cg00233257	0.732474	0.625264	2.80492	0.00309741	0.00611237	6
cg00235460	0.679345	0.632112	2.21117	0.0148096	0.0281156	2	CHN1	rs532246056;rs139174028
cg00235671	0.703486	0.638607	2.35035	0.010497	0.0201053	2	DPP4	rs73971535;rs544095297
cg00237010	0.718596	0.620417	2.15496	0.0169497	0.0320559	12	NINJ2	rs541618822
cg00240880	0.715261	0.573987	3.39732	0.000512015	0.0010513	20	WISP2	rs189286963;rs537304484;rs181950596
cg00242020	0.664827	0.583058	2.10655	0.0190032	0.035828	8	GOT1L1	rs192216540;rs551716945
cg00242263	0.67036	0.607574	2.37261	0.00992179	0.01903	4	LINC01088	rs189771995;rs536988841;rs553369634
cg00243882	0.761345	0.644959	2.82515	0.0029238	0.00577775	2	MAPRE3	rs530793159;rs372585518
cg00245465	0.694949	0.639475	2.05893	0.0212301	0.0399043	12	AICDA	rs78590060
cg00252210	0.689085	0.572763	2.23452	0.0139924	0.0266037	12	HNF1A	rs534474388
cg00253564	0.684508	0.628667	2.03905	0.0222243	0.0417189	1	PLEKHG5
cg00254270	0.733871	0.645117	2.37951	0.00974942	0.0187078	10		rs568817426;rs536143820;rs554275298
cg00254556	0.719091	0.620291	3.7448	0.000160954	0.000338357	8	CHRNA2
cg00255699	0.766771	0.649709	4.11578	4.33944e-05	9.34871e-05	1	TRIT1
cg00260499	0.728173	0.604344	3.02816	0.00161453	0.00323403	19	NFIC	rs559930383;rs528646444
cg00262607	0.681351	0.583369	2.1857	0.0157481	0.0298451	20		rs73910375;rs549461414;rs35054235
cg00263700	0.718834	0.621436	3.32445	0.000646685	0.00132132	16	LMF1	rs551734759;rs560460596;rs527530856;rs112134151;rs71380208
cg00265143	0.722967	0.661152	2.70065	0.00415083	0.00813534	12		rs182952833;rs535442903;rs554153656;rs572423011
cg00269908	0.692558	0.639527	2.27041	0.0128134	0.0244165	7	TFR2	rs578193689
cg00272123	0.708029	0.644646	2.55918	0.00610098	0.0118464	5		rs113912583;rs4705289;rs561670879
cg00277836	0.70514	0.608074	2.8279	0.00290097	0.0057338	14	ITPK1	rs554779164;rs111840006
cg00282893	0.67576	0.608094	1.96595	0.0262299	0.0490075	19	CELF5	rs148981768;rs559253414;rs533045169
cg00282989	0.750937	0.644485	3.16533	0.00106444	0.00215144	20		rs187363011;rs562043595;rs62207990;rs550882314;rs569039929
cg00285089	0.72135	0.658567	2.48809	0.00736446	0.0142332	21	BACE2	rs564230135;rs532562808;rs552771891;rs559597922;rs147227846
cg00285174	0.778149	0.662269	4.17407	3.50838e-05	7.58843e-05	5		rs532394490;rs552577731
cg00286052	0.794121	0.651806	4.49406	1.05978e-05	2.34108e-05	9		rs180699848;rs185707117
cg00287477	0.671556	0.604933	2.43688	0.00841506	0.0162066	4	ACSL1	rs113503621;rs549635305;rs535193572;rs189700463;rs554964608;rs181261554
cg00288598	0.694542	0.624588	2.45138	0.00810482	0.0156245	8	EIF2C2	rs543783671;rs186443879;rs533243900
cg00291142	0.70779	0.618936	2.11055	0.018826	0.0355021	2	FAM117B	rs138639407;rs73992614
cg00295182	0.707088	0.623597	3.54344	0.000317479	0.000658358	1	PANK4	rs75492044;rs560213241
cg00295293	0.679257	0.577385	2.01024	0.0237354	0.0444711	8	JPH1	rs549464477
cg00295663	0.677965	0.59789	3.04487	0.00153566	0.00307946	16		rs560657780;rs527935417
cg00297866	0.727632	0.599573	2.58203	0.00573842	0.0111586	1	KIAA1614	rs573508679;rs540904228;rs565622143
cg00298399	0.688427	0.609401	2.54292	0.00637145	0.0123585	1	PADI6	rs531438460;rs11203375;rs192490579
cg00299861	0.664958	0.590103	2.46322	0.00785903	0.0151625	6		rs536845356
cg00302160	0.721868	0.652713	2.65142	0.00475369	0.00928655	8	MSRA	rs137983350;rs11785103;rs549296424;rs559650684
cg00303740	0.717681	0.612101	3.57281	0.000287955	0.000598234	2		rs181727440;rs538733214;rs559026857
cg00304631	0.690958	0.60507	1.98312	0.0252378	0.0472075	1	SMYD3	rs557979332;rs147557665
cg00305453	0.679502	0.595268	1.97046	0.0259665	0.0485302	9		rs144874917;rs4074968;rs539180591
cg00305947	0.67975	0.631458	2.28573	0.0123375	0.023534	18		rs142969730;rs76993409
cg00305993	0.653345	0.589896	2.43636	0.00842637	0.0162276	15		rs548653312;rs568335346
cg00308722	0.722462	0.65395	3.46527	0.000410632	0.000847139	1		rs111340652;rs531642813;rs180746742;rs74131109
cg00310100	0.68125	0.612014	2.07191	0.0206019	0.0387547	3		rs139143730;rs535505925
cg00315239	0.692266	0.617166	2.35977	0.0102502	0.0196449	16		rs543520904;rs149297294;rs144308139
cg00321129	0.735143	0.644637	3.7457	0.000160461	0.000337341	10		rs12221389;rs12221390;rs151252673
cg00321228	0.664398	0.546918	1.9784	0.0255071	0.0476973	3		rs542201488
cg00321555	0.681133	0.618807	2.43903	0.00836851	0.0161198	10
cg00326251	0.741264	0.638558	4.93209	1.90737e-06	4.33649e-06	8	LOXL2	rs28690305;rs138527546;rs534004026;rs552259454
cg00328137	0.706649	0.607455	2.32386	0.0112198	0.021454	11	DIXDC1	rs587718949;rs9666660;rs145128834
cg00328729	0.682752	0.612701	2.14055	0.0175397	0.0331406	11	PRDM11	rs540913955
cg00330182	0.694445	0.591237	2.59185	0.0055888	0.010875	9
cg00330501	0.6679	0.611276	2.09291	0.0196194	0.0369551	6		rs553204879;rs72860861;rs545359791
cg00333199	0.699846	0.639637	2.86058	0.00264121	0.00523162	21
cg00347746	0.665807	0.572183	2.12577	0.0181633	0.034288	19
cg00347775	0.733256	0.650785	2.62841	0.00506176	0.00987301	22	MPPED1
cg00353571	0.65414	0.594533	2.06002	0.0211768	0.039807	19	RASIP1	rs369628707;rs534161771
cg00354381	0.681681	0.565117	2.15438	0.0169729	0.0320982	11	SLC43A3	rs569164754;rs17159355;rs57381335;rs17151908
cg00356045	0.660074	0.617038	2.55504	0.00616888	0.011975	1	WNT4	rs114366578
cg00364615	0.656638	0.609173	2.14809	0.0172288	0.0325682	15	SMAD3	rs557112720
cg00365945	0.687884	0.598163	3.48461	0.000385436	0.000796233	20	ZBTB46	rs574106118
cg00367424	0.70038	0.632855	2.63082	0.00502868	0.00981023	11	HCCA2	rs576405782;rs543397129
cg00367585	0.738583	0.637758	3.15129	0.00111143	0.00224446	10		rs12240737;rs538498900
cg00368961	0.737222	0.626826	2.94943	0.00203931	0.00406299	1	PTPRC	rs148122103;rs146402228;rs200065664
cg00371226	0.691453	0.609623	2.73323	0.003791	0.00744553	15	CAPN3	rs552703359;rs569329660
cg00376910	0.667539	0.565775	2.28147	0.0124683	0.0237776	15	RLBP1	rs546831812;rs571439227
cg00377953	0.716342	0.577516	2.7325	0.0037988	0.00746059	20	KCNQ2	rs4809305;rs568465721
cg00378234	0.689505	0.630584	2.03951	0.022201	0.0416764	19	OR10H5	rs188092430
cg00378999	0.70029	0.596386	2.19657	0.0153412	0.0290951	11		rs574824336
cg00384707	0.662049	0.593344	1.98347	0.0252178	0.0471711	19	SYT3	rs199907904;rs139958813;rs533895555
cg00385246	0.726395	0.597709	2.68362	0.00435104	0.0085179	13		rs183174123;rs573123777;rs146462191;rs569752964;rs576418613;rs543767390;rs562249265;rs187703191
cg00388301	0.691036	0.634626	2.76756	0.00344286	0.00677722	9	FUBP3	rs530215862
cg00389108	0.682272	0.623727	2.10569	0.0190417	0.0358983	9		rs550548664;rs569241583
cg00390259	0.783338	0.650606	4.32205	2.02941e-05	4.43331e-05	13
cg00394301	0.679121	0.586801	2.24212	0.0137351	0.0261263	14	RDH12
cg00394421	0.727453	0.625812	3.27418	0.000758252	0.00154382	18		rs571002871;rs149462726;rs552016120
cg00395621	0.708383	0.587723	2.71678	0.00396894	0.00778678	3		rs544853356;rs185111835
cg00395806	0.72371	0.580803	2.76608	0.00345727	0.00680491	12	TMEM52B	rs200427740;rs572676381;rs137893783;rs78737759
cg00397519	0.704352	0.672154	1.98938	0.0248841	0.0465626	12		rs547139449
cg00400448	0.679488	0.605187	2.27845	0.0125618	0.0239508	15		rs548621660;rs184941013;rs527664946;rs552881435
cg00401233	0.770952	0.637831	3.34329	0.000608992	0.00124592	1	SELP
cg00403579	0.692435	0.613683	2.00184	0.0241927	0.0453048	9	DAB2IP	rs146575026;rs188740212
cg00404435	0.679376	0.614932	3.32346	0.000648714	0.00132537	2	CFAP221	rs550985708
cg00407100	0.680943	0.579061	2.37886	0.00976541	0.0187376	5	C5orf64	rs569902408
cg00407150	0.670869	0.586287	2.1895	0.0156048	0.0295803	3	HHATL	rs57373619;rs538169500
cg00413196	0.702439	0.595625	2.62464	0.00511398	0.00997301	14		rs564970955
cg00414512	0.685114	0.59325	1.97055	0.0259609	0.0485201	11	LSP1	rs560654761;rs531203504;rs543445645;rs565021109;rs688601;rs547398995
cg00414854	0.668519	0.63338	2.34313	0.0106898	0.0204649	9	NFIB	rs533534401
cg00423068	0.683049	0.617184	2.55135	0.00622983	0.0120906	8	SPATC1	rs532955651
cg00423364	0.705814	0.600454	2.69782	0.00418346	0.00819783	11	TSPAN4	rs528694897
cg00425750	0.716247	0.656757	2.20433	0.0150567	0.0285707	4		rs143120045;rs73830665;rs138863173;rs141346068
cg00430484	0.703297	0.62281	2.58657	0.00566874	0.0110269	22	BAIAP2L2	rs563400662
cg00433369	0.680717	0.588322	2.13893	0.017607	0.0332652	5		rs567843299;rs547804277
cg00435723	0.706191	0.636627	3.17113	0.00104557	0.00211412	16	CDH15	rs539373747;rs557480464;rs193008662;rs536775886;rs555124758
cg00435752	0.721072	0.659972	2.50619	0.00702228	0.0135879	15
cg00437360	0.72346	0.617466	2.54078	0.00640773	0.0124268	17	HS3ST3B1	rs573638754
cg00449384	0.707388	0.607047	2.66096	0.004631	0.00905264	9	SH2D3C	rs145685527
cg00449577	0.740633	0.63329	3.20018	0.000955686	0.00193625	19		rs191580944;rs111395178
cg00453368	0.73121	0.614926	3.28592	0.00073069	0.00148884	10	SGMS1	rs575199522
cg00453605	0.72825	0.574474	3.01558	0.00167641	0.00335505	11		rs539020959;rs554248657;rs17308992;rs544056042;rs374917727
cg00459617	0.72258	0.563256	2.7237	0.00389318	0.00764169	19		rs528610658
cg00463743	0.70125	0.600478	2.30428	0.0117822	0.0224996	7
cg00465079	0.712803	0.602717	2.07003	0.0206918	0.0389197	6	ENPP3
cg00469187	0.753713	0.625932	3.36162	0.000574302	0.0011764	20
cg00473597	0.670504	0.604994	2.28383	0.0123958	0.0236425	19	RFX2
cg00473769	0.721796	0.608379	3.33671	0.000621912	0.00127181	16	ZFPM1	rs189588164
cg00474657	0.713083	0.597335	3.33747	0.000620404	0.00126878	16	SPNS1
cg00477752	0.718374	0.615451	2.97661	0.0018822	0.00375708	20	C20orf62	rs144577763;rs551830536;rs536618970
cg00483219	0.688844	0.621549	3.03426	0.00158534	0.00317691	5	LCP2	rs538290862
cg00485704	0.70632	0.641415	2.68908	0.0042859	0.00839361	2		rs569244011;rs536970828;rs555281911;rs566987678;rs186976157
cg00485748	0.697377	0.618494	2.12692	0.0181142	0.0341976	20	SLC12A5	rs551745597
cg00486318	0.677222	0.6039	2.67028	0.00451393	0.00883003	7		rs139248809;rs548444785;rs79137250
cg00489652	0.667116	0.54976	2.09752	0.0194093	0.0365719	12	CLSTN3
cg00493068	0.699811	0.645394	2.11735	0.0185273	0.0349551	11		rs531186828;rs557561637
cg00493276	0.700271	0.626783	2.23415	0.0140051	0.0266269	12	KRT73	rs186683820;rs192307124
cg00494000	0.721707	0.65875	2.4953	0.0072264	0.0139734	10	GRK5	rs144946250;rs557136479
cg00495201	0.714872	0.569467	2.27519	0.0126635	0.0241385	5		rs537221723;rs190696233
cg00496462	0.690749	0.628806	2.47604	0.00760062	0.0146765	7		rs149237932
cg00498289	0.696102	0.623103	2.70266	0.0041277	0.00809106	2	GCKR	rs201522112;rs704794;rs147430554;rs148413763
cg00499707	0.680337	0.583272	2.70854	0.00406099	0.00796309	20		rs550796898;rs569002820
cg00500048	0.72758	0.647595	2.69761	0.00418594	0.00820258	20	WFDC2	rs529698790
cg00500745	0.733039	0.643168	2.55992	0.00608884	0.0118235	8		rs542232010
cg00506049	0.678616	0.582527	2.2612	0.0131073	0.0249627	7	SRRM3	rs556382202;rs112122741
cg00507036	0.714421	0.592134	3.10749	0.00127074	0.00255881	5	C5orf66	rs568746302
cg00508855	0.742388	0.651271	2.59778	0.00550004	0.0107067	5	C5orf45
cg00509607	0.723128	0.581253	3.34391	0.000607775	0.00124347	7	AUTS2	rs114805791;rs118051375;rs190464866;rs539263530
cg00510505	0.708943	0.603303	2.77482	0.0033731	0.00664325	12	KIAA1467
cg00511265	0.715301	0.614117	2.61066	0.00531179	0.0103491	3		rs6804946;rs150176058
cg00519208	0.707619	0.639258	2.36155	0.010204	0.0195586	1	EVI5	rs574709723
cg00519418	0.672339	0.588355	2.18003	0.0159637	0.0302422	14
cg00520876	0.713541	0.634287	3.29656	0.000706511	0.00144068	16	CACNA1H	rs7188306
cg00521464	0.674091	0.61933	2.54133	0.00639831	0.0124092	17		rs549156676
cg00522398	0.679123	0.619776	2.06688	0.0208437	0.0391982	20	PPP1R16B	rs569608320
cg00524659	0.65452	0.609108	2.01354	0.0235579	0.0441488	22	PACSIN2	rs574190430
cg00524972	0.699894	0.599147	2.10174	0.0192186	0.0362217	3		rs2288762;rs562031386
cg00527825	0.696932	0.624865	2.80115	0.00313077	0.0061767	15	LOXL1	rs546934705;rs568404897;rs16958477
cg00529325	0.735807	0.636101	3.34725	0.000601319	0.00123053	6	LHFPL5	rs149395143;rs535981896
cg00536718	0.682081	0.597115	2.51714	0.00682225	0.0132088	7		rs568035288
cg00539654	0.706997	0.647154	2.15868	0.0167998	0.0317814	4	EGF	rs553116213
cg00540238	0.726005	0.618939	3.90167	9.33156e-05	0.000198208	1	CATSPER4	rs112287522;rs575620084
cg00543460	0.702377	0.640804	2.87462	0.00253636	0.00502825	15	TPM1	rs6494386;rs5813188
cg00543751	0.699336	0.610942	2.00355	0.0240991	0.0451356	2	FHL2	rs545397847;rs560792905;rs527984414;rs549647746;rs188066347
cg00549758	0.750869	0.640333	4.0471	5.56221e-05	0.000119276	20	C20orf185	rs555564473;rs574099534
cg00555585	0.746807	0.604297	3.70545	0.000184144	0.000386058	8		rs141610309
cg00557536	0.714207	0.57293	2.77089	0.00341069	0.00671567	3	ERC2	rs551018303
cg00562118	0.690356	0.600532	2.58226	0.00573485	0.0111518	4	PDE6B
cg00565113	0.742989	0.663159	2.76155	0.00350164	0.00689035	18		rs80356011;rs28576508;rs117248333
cg00565561	0.689294	0.597265	2.04216	0.0220664	0.0414309	3	ULK4	rs564186028;rs533247817;rs552338717
cg00569091	0.699762	0.576625	2.63707	0.00494371	0.00964836	1	RERE	rs150863133;rs201919111;rs139299521;rs200389770;rs200852168
cg00572266	0.723842	0.602587	3.53173	0.00033003	0.000683863	11		rs531434588
cg00577847	0.705024	0.610284	2.32757	0.011116	0.0212605	1		rs566888746;rs187072558;rs74139927
cg00580223	0.699635	0.605249	2.59096	0.00560221	0.0109003	5	LINC01033
cg00581476	0.707981	0.623953	2.47718	0.00757791	0.0146343	20	DLGAP4	rs144827047;rs148519497
cg00585116	0.716118	0.621277	3.065	0.00144536	0.00290203	8	PSCA	rs184358363;rs587728712;rs587602808
cg00586094	0.69277	0.611785	2.7476	0.00364151	0.00715896	6	LSM2	rs529160918
cg00589488	0.657241	0.589443	2.28349	0.012406	0.0236616	3	GMPPB	rs541060793;rs71324992;rs559649410
cg00590463	0.647829	0.59932	1.96642	0.0262026	0.0489581	9		rs558591843;rs569018902;rs147880282;rs555140243;rs574972221
cg00591001	0.702446	0.594135	2.71769	0.00395895	0.0077678	10		rs552860616
cg00593773	0.708171	0.618425	2.0718	0.0206074	0.0387648	18		rs570081191;rs538017728;rs556409822;rs182930756
cg00594099	0.714398	0.617946	2.55004	0.00625167	0.0121319	1	AHDC1	rs531345873;rs182431290
cg00594854	0.673407	0.580391	2.14297	0.0174395	0.0329568	17
cg00598912	0.719228	0.639244	2.389	0.00951632	0.0182721	8	DLGAP2
cg00600033	0.662651	0.582952	2.95616	0.00199935	0.00398508	16	CCDC154	rs529439359;rs549679076
cg00601448	0.677599	0.611235	2.02824	0.0227813	0.0427339	21	WRB	rs2837000;rs569228096
cg00605373	0.729967	0.621024	2.73614	0.00376028	0.00738628	6	CPNE5	rs62406624;rs568618595
cg00613113	0.722748	0.647538	3.14131	0.00114599	0.00231268	10	LOC283050
cg00613198	0.702311	0.620488	3.07508	0.00140205	0.00281689	14	PRKCH
cg00614265	0.74655	0.618316	3.39511	0.000515681	0.00105867	20	NRSN2	rs542936047;rs6051380
cg00616156	0.683676	0.614129	2.34417	0.0106619	0.0204122	14		rs186163326
cg00618626	0.660318	0.56592	1.96098	0.0265235	0.0495394	17		rs546513827
cg00622880	0.669521	0.630217	2.32104	0.0112995	0.0216013	13	DHRS12
cg00624410	0.660672	0.596575	2.08606	0.0199354	0.0375343	16	CPNE2	rs190165523
cg00628721	0.689545	0.620556	2.73617	0.00375995	0.00738564	3	ZBTB38	rs549625469;rs571996985;rs569489921
cg00630276	0.689583	0.618006	2.77058	0.00341366	0.00672132	8	ZC3H3	rs545951390;rs117896081;rs529340968;rs78775619;rs75763770
cg00631557	0.732888	0.630823	3.31783	0.000660443	0.00134878	3	DNAH1	rs368503214;rs73072968;rs368852045
cg00631797	0.687664	0.590101	2.09514	0.0195174	0.0367687	4	ERVMER34-1
cg00632239	0.706081	0.641985	2.37365	0.00989578	0.0189812	7
cg00635221	0.669859	0.569268	1.98051	0.0253866	0.0474782	12		rs533140584;rs551318885
cg00635674	0.663796	0.610874	2.00661	0.0239321	0.0448308	15	GRAMD2
cg00641207	0.723967	0.653302	2.75421	0.00357459	0.00703057	6		rs568348391;rs537494308
cg00642615	0.674467	0.621212	3.11018	0.00126037	0.00253829	15	PAQR5	rs114813424;rs115681049;rs74581163;rs540976572
cg00647178	0.654005	0.593969	2.63856	0.00492371	0.0096105	11
cg00647262	0.718255	0.614465	3.2265	0.000880506	0.00178706	6	C6orf35
cg00652726	0.700127	0.601343	2.11404	0.0186719	0.0352188	3	FAM19A4	rs559325014;rs369930663
cg00653662	0.68863	0.627233	2.35519	0.0103696	0.0198674	11		rs533499878;rs1456274;rs560579884
cg00653847	0.69188	0.631466	3.14964	0.00111708	0.00225562	10		rs182658045;rs150394947
cg00668515	0.694362	0.579012	2.21215	0.0147744	0.0280504	1		rs558173978;rs115382242
cg00675260	0.699681	0.635182	2.2371	0.0139045	0.0264404	4		rs148133997;rs566285312;rs534883326;rs534251206;rs144131049
cg00687621	0.697343	0.605711	2.90941	0.00229279	0.00455571	1		rs563558087;rs6670807
cg00688810	0.676986	0.622806	2.5522	0.00621576	0.0120638	17	SHBG	rs544053625;rs562453926
cg00690929	0.674903	0.569486	2.24796	0.0135404	0.0257654	1	SLC2A5	rs535453938;rs77511432;rs144333145
cg00692610	0.672077	0.599631	2.03138	0.0226182	0.0424371	17		rs193270184
cg00700540	0.71202	0.618283	2.67844	0.00441359	0.00863774	18
cg00700728	0.674393	0.555632	2.29534	0.0120471	0.0229942	4	C4orf26	rs186475815;rs146794981;rs192699839;rs542690099
cg00700817	0.718827	0.643544	2.61699	0.0052214	0.0101772	5	LINC01511	rs143083427;rs114951420;rs182906404
cg00703557	0.638305	0.594505	2.0305	0.0226642	0.0425202	20	SNORA51	rs553986330;rs145160576;rs147587802;rs140571524;rs150444414
cg00712799	0.736072	0.613544	2.96851	0.00192779	0.00384597	20		rs371335192;rs145768778;rs80135998
cg00721480	0.708317	0.642109	3.01993	0.00165475	0.00331274	12		rs532511981;rs552617791
cg00724989	0.709957	0.609516	2.9919	0.00179882	0.00359422	2	SPAG16	rs147101568
cg00728961	0.725258	0.649357	2.52621	0.00666037	0.0129039	16	MKL2	rs555933620
cg00736984	0.663937	0.590665	2.0814	0.0201528	0.0379332	8	PLEC1	rs546905834
cg00737506	0.662998	0.623803	2.35719	0.0103172	0.0197693	15	LOC101928694
cg00739510	0.657319	0.607651	2.21592	0.0146398	0.0278019	3	SH3BP5
cg00740389	0.735696	0.63525	3.2741	0.000758434	0.00154418	12	ITGB7	rs532825927;rs138728553;rs142967242
cg00741035	0.688581	0.607485	2.11058	0.0188244	0.0354992	19	LOC101928886	rs74381790
cg00741992	0.660095	0.617554	3.04421	0.00153872	0.00308544	16		rs547923838
cg00742738	0.745462	0.625869	3.89858	9.43355e-05	0.00020033	14	KIF26A	rs191384510
cg00747734	0.707142	0.590827	2.76962	0.0034229	0.00673895	20	ACSS1
cg00752249	0.686195	0.583112	2.33547	0.0108979	0.0208547	13		rs557750777
cg00752716	0.718624	0.62689	2.55546	0.00616189	0.0119618	5	HRH2
cg00753548	0.695397	0.581845	2.22579	0.0142929	0.0271608	12	ANO6	rs76507469;rs143410063
cg00754432	0.685293	0.595984	2.64577	0.00482772	0.00942796	1		rs141790263;rs564086945
cg00754812	0.715829	0.633282	2.56414	0.00602055	0.0116941	9	TEK	rs45532037;rs183332092
cg00756887	0.725326	0.622011	2.80753	0.00307444	0.00606812	1	PVRL4	rs145058783
cg00757660	0.721673	0.621959	3.63308	0.000235317	0.000490959	17		rs566017454
cg00758925	0.716502	0.639456	3.639	0.000230664	0.000481414	11	FADS3	rs570877487;rs539811990;rs114162954
cg00760067	0.686342	0.624975	2.51933	0.00678278	0.0131346	1		rs61026690;rs74048681
cg00764668	0.681635	0.613028	2.70613	0.00408815	0.0080152	19	KCNN1	rs67535954;rs77370909
cg00765035	0.726726	0.657023	2.74719	0.00364572	0.00716706	8	SLC30A8
cg00766457	0.756821	0.635525	3.16072	0.00107964	0.00218151	14		rs147637403;rs552194938;rs371333342
cg00769600	0.737603	0.595063	2.90254	0.00233907	0.0046453	3	ARPC4-TTLL3	rs540097424;rs559326274;rs192645628;rs146123786
cg00771642	0.675862	0.574385	2.47783	0.00756508	0.0146105	19		rs150361245;rs532283167;rs550494317;rs73942292
cg00776405	0.723813	0.611657	2.93053	0.00215561	0.00428928	8	TG	rs885195;rs150078682
cg00777079	0.694399	0.583052	2.18011	0.0159608	0.030237	17	SERPINF1	rs113594888;rs567190481
cg00777198	0.65321	0.583007	2.04624	0.0218601	0.0410554	12	KRT75	rs2232381;rs2232380;rs545158282
cg00793342	0.712868	0.636674	2.29198	0.0121479	0.0231817	11	ACY3	rs537647642;rs111397168;rs2514034;rs549560153;rs370530132
cg00797152	0.697385	0.558698	2.11944	0.0184366	0.0347891	10	CALML5
cg00798497	0.707404	0.532991	2.20145	0.0151615	0.028764	3		rs553179861;rs143541745;rs185642735
cg00799101	0.705197	0.616487	1.98103	0.025357	0.0474251	19	FCER2	rs201613168;rs200865107;rs114566716;rs149217740
cg00800759	0.663249	0.570697	2.81762	0.00298738	0.00590003	16	CRYM	rs181096610
cg00804179	0.744257	0.599892	2.91286	0.00226985	0.00451142	3	IQSEC1	rs572881972;rs544917556;rs565088162;rs190373368;rs565077012;rs149210286
cg00806239	0.670646	0.599863	2.13522	0.0177624	0.0335515	6	TJAP1	rs111805946
cg00808932	0.657318	0.591261	1.95933	0.0266215	0.0497175	3	ACKR2	rs573139451
cg00816305	0.720965	0.611176	3.05779	0.00147712	0.00296459	18	L3MBTL4	rs182843693;rs540615453
cg00817829	0.692287	0.611595	2.19126	0.0155387	0.0294589	1		rs573023367;rs4233185
cg00818326	0.752821	0.639917	4.08536	4.84537e-05	0.000104169	17		rs536236792
cg00819141	0.721821	0.628418	3.34283	0.000609885	0.0012477	7		rs77113859
cg00819233	0.758445	0.657545	2.72992	0.00382619	0.00751348	1	DDR2
cg00819871	0.67332	0.606705	2.05568	0.02139	0.0401968	1	SLC5A9
cg00822078	0.691364	0.605935	2.17087	0.016318	0.0308956	16	LINC01571
cg00822433	0.706688	0.599833	2.83863	0.00281323	0.0055642	12	SLC15A4	rs555237822;rs572190594
cg00823255	0.706546	0.576722	2.71961	0.00393782	0.00772723	6		rs556009840;rs533216224;rs193012898
cg00824638	0.690291	0.566374	2.02107	0.0231574	0.0434198	2	TTC7A	rs138777934;rs141872812
cg00824982	0.689954	0.619179	2.09316	0.019608	0.0369347	6	LOC101929555	rs527989568;rs182047692;rs560957105
cg00825764	0.688219	0.63806	2.23424	0.0140018	0.0266212	11	ALG8	rs536285833
cg00826390	0.682712	0.589613	2.76098	0.00350724	0.00690116	16		rs141542780;rs183190767
cg00828455	0.67065	0.578781	2.4868	0.00738948	0.0142804	1	CAMTA1	rs529457432
cg00830401	0.672402	0.62572	1.98151	0.0253293	0.047375	7	PRKAG2	rs565167207
cg00831726	0.719187	0.618689	3.27398	0.000758735	0.00154478	3
cg00838756	0.745106	0.653674	2.90967	0.00229102	0.00455233	15		rs575104697;rs186707405
cg00842095	0.744493	0.64207	3.87773	0.000101498	0.000215224	14	KIAA0247	rs568748412;rs182632680
cg00847453	0.647784	0.615687	2.12758	0.0180858	0.0341453	6	DDO	rs185933913;rs189735340;rs76650732
cg00848524	0.69141	0.594821	2.38655	0.00957609	0.0183842	14	RGS6
cg00858506	0.721818	0.633452	3.16726	0.00105812	0.00213899	9
cg00859147	0.701243	0.639691	2.58372	0.00571236	0.0111092	19	OR2Z1	rs201725132;rs61746162
cg00859292	0.701477	0.564165	2.25397	0.0133423	0.0253978	2		rs557134445;rs575309191
cg00861010	0.734162	0.638587	2.61013	0.00531936	0.0103635	1		rs557701689;rs181690228;rs187027966
cg00862930	0.666191	0.62155	2.16877	0.0164002	0.0310467	4	SORCS2	rs149099506;rs546249955
cg00864293	0.646271	0.577012	1.97866	0.0254925	0.0476715	16	CMIP	rs73596440;rs142994454
cg00866813	0.665709	0.61985	2.05554	0.0213969	0.0402095	3	GAP43	rs185990297;rs540870067;rs565318572
cg00870514	0.720118	0.606845	3.66813	0.000209041	0.000437151	17	RAB11FIP4	rs757376
cg00870837	0.693745	0.629016	2.20014	0.0152098	0.0288529	16		rs149593220;rs569661505
cg00872144	0.719803	0.621311	2.47371	0.00764707	0.0147639	20
cg00872232	0.762112	0.641159	3.43101	0.000459113	0.000944925	20		rs566438400;rs192795913
cg00874032	0.673581	0.614754	2.06573	0.0208988	0.0392984	3		rs113196522;rs558801707
cg00876725	0.738551	0.627858	3.45532	0.000424194	0.000874434	9	CACNA1B	rs554465874;rs574337573;rs533559300
cg00877632	0.700317	0.636811	2.01551	0.0234527	0.0439559	10		rs547286713
cg00880157	0.707809	0.60821	2.6101	0.00531982	0.0103643	3	ATP2B2
cg00880656	0.698843	0.617858	4.10044	4.58781e-05	9.8733e-05	9	PRRC2B	rs545421416;rs563503056
cg00880872	0.65621	0.585192	2.45099	0.00811308	0.0156401	9		rs555312104
cg00883798	0.685431	0.559328	2.56318	0.00603598	0.0117231	3		rs143897516;rs13069730;rs192728563
cg00884491	0.713547	0.600865	3.25182	0.000813469	0.00165372	7	CYTH3	rs182732530;rs533575489
cg00885512	0.737353	0.640301	3.22016	0.000898083	0.00182194	3	ADAMTS9	rs191352763;rs535661349
cg00886738	0.719757	0.623553	2.8759	0.00252696	0.00501004	15		rs539122729;rs557936303;rs181850950
cg00887295	0.691272	0.58664	2.21348	0.0147267	0.0279624	13	FLT1	rs141238559
cg00892518	0.677846	0.601502	2.01972	0.0232287	0.0435495	15		rs77739694;rs182678567
cg00894378	0.674021	0.582106	2.82638	0.00291357	0.00575802	10	CNNM2	rs557379221
cg00900242	0.687881	0.625005	2.86638	0.00259745	0.00514686	2		rs151128858;rs550391941
cg00900790	0.699498	0.594031	2.43246	0.00851173	0.016388	14		rs562631671
cg00901161	0.690681	0.618781	2.2981	0.0119647	0.022841	8	PEBP4	rs565426525
cg00901843	0.677965	0.577557	2.50947	0.00696176	0.0134734	1	OBSCN	rs149029770
cg00912277	0.70279	0.652154	2.21776	0.0145746	0.0276818	7		rs191299020;rs17673576;rs73699439
cg00912793	0.681898	0.601528	2.00601	0.0239647	0.0448894	1	NID1	rs540922306;rs56321904;rs577398680
cg00915830	0.697463	0.615242	2.7993	0.00314722	0.00620855	12		rs562590000;rs372293256;rs551554325;rs552198244;rs571395630;rs534083212;rs547407166;rs566505332
cg00919323	0.680719	0.607237	2.27528	0.0126604	0.024133	2	ATP6V1C2	rs541539326;rs559556560
cg00921029	0.665548	0.606844	2.01903	0.0232656	0.0436163	1
cg00921344	0.706198	0.593431	1.9572	0.0267485	0.0499477	1	LOC101928650	rs558320473;rs576892277;rs146814034;rs552783208
cg00921973	0.707652	0.612267	2.29562	0.0120386	0.0229786	9	DPM2	rs181286015
cg00923054	0.726774	0.637073	3.01995	0.00165467	0.0033126	15	PEAK1	rs540025187;rs568078407;rs180735881;rs138451113
cg00923860	0.726912	0.628848	3.43438	0.000454122	0.000934849	4	HTRA3	rs141050955;rs375712905;rs143122045;rs201531880;rs141190260;rs200701195
cg00924855	0.731901	0.626117	4.1565	3.74122e-05	8.08246e-05	22		rs144527524
cg00925778	0.715132	0.631791	2.9843	0.00183984	0.00367447	10
cg00938816	0.689082	0.572661	2.31477	0.0114779	0.0219335	17
cg00939910	0.726886	0.639304	2.71631	0.00397418	0.00779679	12
cg00940878	0.715441	0.623304	2.56398	0.00602311	0.011699	5		rs904756;rs140570113;rs554026169
cg00941755	0.709052	0.666629	1.98832	0.0249438	0.0466703	3	PDIA5	rs566756189;rs836861;rs552434909;rs186235604
cg00942293	0.691489	0.619825	2.80556	0.00309176	0.00610142	16	E2F4
cg00947828	0.69282	0.605977	2.89687	0.00237798	0.00472061	2		rs143170704;rs543855008;rs369592577
cg00950384	0.689254	0.572827	2.16329	0.0166163	0.0314436	1	HMGCS2
cg00952050	0.722702	0.631318	3.30471	0.00068851	0.00140473	20	MYH7B	rs180828538
cg00953006	0.709212	0.625931	2.93768	0.00211089	0.00420227	16	PIGQ	rs8675;rs8909
cg00955362	0.686198	0.593019	2.50125	0.00711424	0.013762	13		rs373083564;rs75870474
cg00963342	0.704365	0.602748	3.29268	0.000715236	0.00145812	19	SPTBN4	rs553896663;rs193164076;rs116413641;rs561064635;rs576255023
cg00965795	0.700594	0.580587	2.96787	0.00193147	0.00385307	2
cg00967123	0.713441	0.638142	3.27144	0.000764823	0.00155697	17		rs7211327;rs558966278;rs577471516
cg00967885	0.711027	0.631706	2.4824	0.00747521	0.0144415	5	SNCB	rs114084045
cg00970622	0.719964	0.649729	2.79873	0.00315238	0.00621845	1	MXRA8	rs558568080;rs568909888;rs143070056;rs61766232;rs574532686;rs553065091;rs183005773
cg00972851	0.725933	0.647701	2.62872	0.00505747	0.00986485	11	DLG2	rs79775245;rs73513710;rs116710028
cg00974579	0.749426	0.64455	3.77645	0.00014435	0.0003041	16	CBFA2T3	rs143532374;rs76188937;rs571385059;rs148330479
cg00975680	0.673587	0.609865	2.32356	0.0112283	0.0214695	1	NUP133	rs374727369;rs531026610
cg00978901	0.660821	0.602893	2.38867	0.00952437	0.0182872	1		rs530083603
cg00982082	0.674312	0.632489	2.18926	0.0156138	0.0295971	13		rs184772160;rs6492429;rs554064404
cg00986191	0.66491	0.620274	1.96328	0.0263877	0.0492928	5	GRM6	rs540650909;rs559325424
cg00986610	0.647482	0.607042	2.00783	0.0238658	0.0447101	16		rs562087063;rs530669478;rs113887522
cg00995152	0.652835	0.618298	1.95858	0.0266661	0.0497983	9	DAB2IP	rs192810479;rs112469583
cg01000771	0.72748	0.642969	3.84343	0.000114429	0.000242105	10	COL13A1	rs146934563
cg01002264	0.747393	0.622463	2.72029	0.00393037	0.00771297	10	GRK5	rs143368638
cg01005425	0.668533	0.630625	2.31068	0.0115957	0.0221532	13		rs191243186;rs538230245
cg01007270	0.685895	0.597036	2.54208	0.00638556	0.0123852	11		rs528865673;rs186742042;rs147038353
cg01010304	0.698194	0.629775	2.30118	0.0118732	0.02267	11	PATE3	rs566456621
cg01010753	0.691903	0.615831	2.42863	0.00859644	0.0165472	6	FRK	rs75881100
cg01012713	0.735401	0.635932	2.72571	0.00387139	0.00759997	8		rs143719695;rs185189686;rs549721444;rs147227346;rs568764686;rs76677976;rs374918703
cg01015752	0.674122	0.569679	2.48173	0.00748824	0.014466	19		rs572768191;rs544978658
cg01021410	0.729364	0.605299	3.66722	0.000209688	0.000438488	11		rs558767359;rs572172854;rs534708382;rs138792748
cg01026046	0.711253	0.600396	2.8997	0.00235852	0.00468306	1
cg01027065	0.702754	0.602976	2.58633	0.00567245	0.0110338	13	DCT	rs530574255;rs187956839;rs141184700
cg01027976	0.687397	0.549437	2.79556	0.0031808	0.00627321	22		rs555862581;rs567770511
cg01032851	0.708164	0.581587	2.63735	0.00494001	0.00964141	16	TMCO7
cg01034770	0.721965	0.633735	2.66257	0.00461057	0.00901379	6		rs115829839;rs12197234
cg01036972	0.682632	0.585039	3.10576	0.00127746	0.00257207	17		rs570761948;rs117362700
cg01041455	0.695178	0.608645	2.71287	0.00401236	0.00787001	3		rs556793733;rs570368337;rs141444593
cg01041810	0.694813	0.5728	2.09748	0.0194112	0.0365753	6		rs33997968;rs185663974;rs115546559
cg01042100	0.715554	0.639168	3.30565	0.000686471	0.0014007	10	RBP3	rs181711303
cg01046436	0.695833	0.64132	2.08366	0.0200471	0.0377391	8
cg01046507	0.702489	0.608463	2.31626	0.0114354	0.0218541	2		rs550403690;rs530828323;rs192727838;rs570862166;rs528612174;rs546781984
cg01048576	0.713531	0.619765	3.84972	0.000111948	0.000236942	1	LOC100506747	rs536287858
cg01049138	0.761402	0.661243	3.57369	0.000287114	0.000596524	9	BICD2
cg01049782	0.675161	0.612521	1.97646	0.0256189	0.047899	7	CRHR2	rs567877529;rs534992808
cg01050691	0.712923	0.607436	3.09621	0.00131509	0.00264615	1
cg01053943	0.696573	0.610322	2.1536	0.0170045	0.0321563	2	SCTR
cg01057126	0.659424	0.586971	2.21507	0.0146701	0.0278576	12		rs142893088
cg01057132	0.705482	0.569871	2.22545	0.014305	0.0271833	5	DOCK2	rs76380958
cg01062020	0.709752	0.570418	2.72166	0.00391537	0.00768431	1	SH2D1B
cg01063509	0.693762	0.606479	2.82996	0.0028839	0.00570087	1	PLA2G2C	rs535158013;rs372150923
cg01068691	0.712658	0.594862	2.99605	0.0017768	0.00355129	16	ITGAD
cg01069675	0.734161	0.637795	3.59335	0.000268871	0.000559375	12	MIP	rs563412473;rs148269822
cg01070161	0.719605	0.622258	2.43964	0.00835527	0.016095	3	LRCH3	rs549731959;rs180940605
cg01072388	0.709268	0.635191	3.09005	0.00133988	0.00269475	16		rs565468368;rs527430547;rs541099046;rs147999150
cg01074613	0.668858	0.609621	2.56369	0.00602788	0.0117079	17	TMEM101	rs138867933
cg01079779	0.684834	0.608302	2.7786	0.00333729	0.00657435	3	IL17RD
cg01080600	0.704966	0.616101	1.96517	0.0262762	0.0490916	2	AGAP1	rs562426149;rs143545977;rs547449606
cg01081390	0.687648	0.585307	2.62729	0.00507728	0.00990288	17	PIGS	rs141734737
cg01081676	0.717001	0.60467	2.82732	0.00290575	0.00574293	3	THPO	rs563975927;rs572695012
cg01081775	0.672145	0.597113	2.53369	0.00652968	0.0126569	4	ABLIM2	rs116547172
cg01085537	0.7022	0.648839	2.15115	0.0171038	0.0323379	10		rs539474766
cg01087195	0.666586	0.605202	2.07515	0.0204478	0.038474	13	RASL11A	rs145675596;rs535312673
cg01087977	0.712178	0.642454	2.52053	0.00676144	0.0130945	2	DNAJB2	rs534038409;rs71429220
cg01090766	0.722783	0.637427	2.63429	0.0049814	0.00972031	2	COPS7B	rs200036781;rs144978316
cg01092804	0.771417	0.653812	4.07281	5.07014e-05	0.00010891	3	KALRN	rs115486721;rs551326968;rs570903374;rs368484061;rs556635672;rs570038566
cg01093088	0.701284	0.622886	2.21256	0.0147596	0.0280228	1	PGLYRP4	rs550399841;rs112218813
cg01094495	0.671165	0.583236	2.10896	0.0188962	0.035631	5		rs549036592;rs570410855;rs191472455;rs529502372;rs534559100;rs553007719
cg01099300	0.713133	0.621478	2.83156	0.00287076	0.00567549	10		rs542302097
cg01101911	0.683202	0.55319	2.09822	0.0193777	0.0365138	6	PPARD	rs570314248;rs79882801
cg01109017	0.672469	0.608608	2.36254	0.0101785	0.0195109	9	DENND1A	rs138811040;rs140625325
cg01110312	0.683897	0.632069	3.09685	0.00131251	0.00264107	12	EIF2B1	rs559063135
cg01111204	0.691919	0.57691	2.63401	0.00498522	0.00972769	20	BLCAP	rs141868791
cg01113710	0.691762	0.63422	2.65751	0.00467503	0.00913687	12	CACNA2D4	rs536892052;rs71454841
cg01114648	0.70236	0.595329	2.2103	0.0148406	0.0281721	6	SMOC2	rs117546830;rs571099557
cg01117463	0.716154	0.638649	3.40982	0.000491747	0.00101066	17		rs546816672;rs180673144;rs535926936
cg01118868	0.679982	0.609696	2.58315	0.00572124	0.0111259	20		rs76350067;rs545024596
cg01119384	0.725827	0.642218	3.88657	9.84005e-05	0.000208786	19		rs533102511;rs182953882;rs147697046;rs571101425
cg01119585	0.728087	0.647483	2.98755	0.00182218	0.00363996	2		rs111290825
cg01121639	0.663902	0.603673	2.17273	0.0162455	0.030762	5	FSTL4	rs189791569;rs700712;rs535903550
cg01121892	0.73075	0.62986	4.01656	6.20647e-05	0.000132812	8	GPIHBP1	rs529084513
cg01122167	0.711444	0.548618	2.75695	0.00354726	0.00697795	5	CAMK2A	rs528350229;rs572683083
cg01126080	0.728959	0.613505	2.67111	0.00450356	0.0088101	4	SORBS2	rs544079573;rs560998065
cg01127380	0.675405	0.605439	2.50452	0.0070532	0.0136466	17	CD300E	rs115555198;rs572873998
cg01128851	0.677759	0.620052	2.38072	0.00971926	0.0186511	5		rs76029215;rs180801608
cg01130213	0.707252	0.623308	2.74298	0.00368896	0.00725002	4	RASSF6	rs547540383;rs559930646;rs533543113
cg01132048	0.684578	0.628162	2.33747	0.0108433	0.0207525	2		rs540840385;rs563909771;rs532469746;rs192708769;rs562830915;rs184466585;rs34684588
cg01134217	0.709761	0.628747	3.08853	0.0013461	0.00270692	18	L3MBTL4	rs114390245
cg01137949	0.754206	0.642088	4.27574	2.41149e-05	5.25142e-05	2	CNNM3	rs530286924
cg01138795	0.733258	0.608518	2.94317	0.0020772	0.00413677	17	COL1A1	rs142101140;rs544574036
cg01140515	0.814694	0.594899	3.76835	0.000148436	0.000312552	20	SALL4
cg01143097	0.695402	0.610888	2.42001	0.00878951	0.0169098	20	CBFA2T2
cg01145147	0.738459	0.647435	3.45243	0.00042821	0.000882531	14
cg01153946	0.696426	0.602051	2.17326	0.0162251	0.0307246	20	LOC388796	rs547366523;rs373415288;rs547854082;rs368439390
cg01156635	0.75737	0.62184	3.72343	0.000173182	0.000363529	6		rs150460930;rs553407575;rs573115125
cg01165909	0.710816	0.606273	2.34366	0.0106755	0.0204379	17	MIR2117
cg01171844	0.680389	0.616096	2.65811	0.00466738	0.00912216	12	SOX5	rs186983416;rs73089384;rs148449260
cg01176103	0.697792	0.620578	3.45287	0.000427597	0.000881298	12	SSH1
cg01180231	0.715273	0.638245	2.69315	0.00423791	0.00830188	5	DAB2
cg01182863	0.680644	0.644702	2.04383	0.0219815	0.0412763	11	BRSK2	rs371620006;rs560258228
cg01183734	0.671897	0.600601	2.41521	0.00889866	0.0171142	1	GPR61
cg01187279	0.682056	0.63131	2.32415	0.0112119	0.0214392	9	ADAMTSL1	rs531919195;rs142711546;rs571332661
cg01189038	0.671212	0.606216	3.16372	0.00106973	0.0021619	3	ECE2	rs535617238
cg01191449	0.704281	0.615734	2.39208	0.00944179	0.0181332	14	LRRC74A	rs117454004
cg01191846	0.717121	0.655741	2.92593	0.00218482	0.00434612	14		rs539759653;rs113543258;rs113040846
cg01192746	0.661546	0.583846	2.13328	0.0178441	0.033703	5	MAPK9	rs35703820;rs148455818;rs142614566
cg01194320	0.673987	0.579321	2.02231	0.023092	0.0432999	16		rs569540890;rs535172075
cg01195241	0.693967	0.590646	2.58409	0.00570679	0.0110986	6	IP6K3	rs12662447;rs369828047;rs112345439;rs190206213;rs368902251
cg01200021	0.676487	0.623194	2.01083	0.0237037	0.0444145	6		rs527311547
cg01200812	0.705352	0.621698	3.04667	0.00152736	0.00306313	20
cg01201932	0.7428	0.619401	3.18414	0.00100438	0.00203256	14	CMA1	rs550473599
cg01211852	0.692899	0.53851	1.99571	0.0245305	0.0459208	8		rs373015657;rs553554137;rs193244267;rs185745219;rs556985532
cg01214469	0.693118	0.635489	2.3819	0.0096901	0.0185969	22		rs190777917;rs568274005
cg01220257	0.692554	0.595964	2.51695	0.00682573	0.0132154	19	BCL3	rs35211322
cg01222705	0.684028	0.616856	2.30132	0.0118691	0.0226624	16	TMC5	rs117885172
cg01223673	0.692746	0.599695	2.81067	0.00304713	0.00601543	11	INSC	rs553910721
cg01225400	0.701395	0.641081	2.52418	0.00669629	0.0129717	4	SORCS2	rs576539211;rs76934892;rs544142815;rs558979576
cg01227064	0.71327	0.643493	2.1905	0.0155673	0.0295115	3	FILIP1L	rs115854314;rs570692592;rs191758628
cg01228962	0.67379	0.58478	2.17056	0.0163302	0.0309179	22		rs183987419;rs112350036
cg01233015	0.714388	0.611111	2.26593	0.0129558	0.0246818	7
cg01234517	0.721613	0.64118	2.92819	0.00217043	0.0043181	7	ACTR3C	rs2373751
cg01238048	0.672687	0.612617	2.7138	0.00400201	0.00785017	9	ASS1	rs181559056;rs577606688
cg01245393	0.709178	0.638084	3.08948	0.0013422	0.00269926	12		rs192321589;rs7964054;rs555802595
cg01247127	0.707267	0.605382	2.29885	0.0119425	0.0227994	20	SIRPD	rs377193125;rs199563433;rs564115446;rs181061810;rs73570807
cg01248300	0.707065	0.603034	2.73856	0.00373495	0.00733792	2	KIF1A	rs532912388;rs536050006;rs557268183;rs575732090;rs111691632;rs5839791;rs115854067
cg01250001	0.719356	0.586309	2.51165	0.00692193	0.0133981	8		rs182042094;rs185809269
cg01250212	0.731103	0.603707	2.38599	0.00958983	0.0184097	19	GNG7	rs569100702;rs72978759;rs57715010
cg01262223	0.679919	0.614783	2.32399	0.0112162	0.0214473	6		rs571285495;rs2050056
cg01263407	0.746385	0.643997	3.66706	0.000209799	0.000438714	10		rs562180568;rs184710934;rs112442941;rs544753873;rs564478153;rs189079824
cg01263474	0.662714	0.606446	2.51915	0.00678613	0.0131408	3	PLD1
cg01263631	0.697655	0.603996	2.11061	0.0188231	0.0354968	16		rs112640994;rs148894543
cg01267185	0.699471	0.625399	2.31658	0.011426	0.0218368	1	NMNAT2
cg01268515	0.740608	0.633656	3.36233	0.000572987	0.00117376	17		rs531024706;rs189336356
cg01280148	0.694708	0.590118	2.2477	0.0135489	0.0257811	6	LOC101928911	rs142230817;rs151026710;rs545290600
cg01292299	0.716344	0.625002	2.77149	0.00340496	0.00670459	11	SERGEF	rs113748290;rs144915404
cg01294526	0.72506	0.630803	3.2488	0.000821209	0.00166914	5	NR3C1	rs61757417;rs191539268;rs551279605;rs183782460;rs188719907
cg01295188	0.769832	0.657557	3.61237	0.000252275	0.000525589	5	SLC9A3	rs536074225;rs199512622
cg01296160	0.691556	0.651051	2.34461	0.01065	0.0203901	3	PDZRN3	rs565014343;rs6549536
cg01296629	0.662419	0.593586	2.06062	0.0211475	0.0397538	17	MEOX1	rs557152982;rs187993353;rs532129534
cg01300791	0.714793	0.636065	3.18347	0.00100645	0.00203665	16		rs543293236
cg01303141	0.717026	0.630942	3.24057	0.000842636	0.00171177	17	TBC1D16	rs567218707;rs375871435
cg01304575	0.710628	0.62012	3.49138	0.000376964	0.000779046	20	RIMS4	rs550479981
cg01304841	0.660889	0.572388	2.0524	0.0215523	0.0404941	19	PPP5D1
cg01307606	0.678817	0.625556	2.36016	0.01024	0.0196259	3
cg01309527	0.668773	0.558389	2.05529	0.021409	0.0402314	6	LOC101929705	rs528900504
cg01311379	0.659297	0.5592	2.3462	0.0106074	0.0203112	3	SLC6A20	rs566148897;rs533809650
cg01314154	0.689666	0.564069	2.39455	0.00938262	0.0180225	5		rs1487802;rs571685610;rs545428074
cg01316116	0.753326	0.648855	3.60141	0.000261718	0.000544815	19	ZFR2	rs146484248;rs140957240
cg01316323	0.694253	0.628344	2.75828	0.00353397	0.00695238	22	TPST2	rs551879153;rs578153668;rs58683073
cg01316532	0.685652	0.593815	2.48873	0.00735207	0.01421	1	SLC45A3	rs569800911
cg01316745	0.71019	0.64212	2.17625	0.016109	0.0305103	6	ADGRF5	rs146937156;rs111862088;rs187457300
cg01317979	0.70132	0.618248	2.67521	0.00445311	0.00871322	6	STXBP5-AS1	rs534756633;rs567969083
cg01319874	0.68749	0.630193	2.30864	0.0116548	0.0222632	20	SULF2	rs551358223;rs117227711;rs113841768
cg01322428	0.665432	0.60743	2.73807	0.00374005	0.00734767	14	XRCC3	rs556351776;rs117745213;rs541976381
cg01326672	0.705804	0.634846	2.86683	0.00259409	0.00514028	16	HERPUD1	rs550183772;rs571772272;rs191116163;rs373724410;rs199748320
cg01330120	0.670608	0.59897	2.00298	0.0241302	0.0451926	5	LINC01331	rs565172300;rs141704791
cg01333242	0.736086	0.590749	2.73998	0.00372009	0.00730964	13		rs74043036
cg01336162	0.733119	0.653955	3.06502	0.00144529	0.00290191	1	TGFBR3
cg01337100	0.71091	0.607391	2.57602	0.00583181	0.0113362	18	LDLRAD4	rs568767610
cg01341460	0.704913	0.648637	2.94258	0.00208076	0.00414366	17	PRKCA	rs537347895;rs557138300;rs140790406
cg01343543	0.72937	0.589641	2.50145	0.00711049	0.013755	2	SH3BP4	rs565683634;rs534582777
cg01345514	0.694263	0.611317	2.05008	0.0216677	0.0407051	4		rs575946008
cg01354274	0.717147	0.601226	3.90727	9.14917e-05	0.000194399	1
cg01356919	0.713546	0.610201	2.50671	0.00701268	0.0135699	11	HTR3A	rs139961992;rs149442979
cg01357886	0.720056	0.62839	2.59967	0.00547207	0.0106539	3	XXYLT1	rs181905529
cg01357958	0.720923	0.627057	3.17406	0.00103614	0.00209551	17	LOC100133991	rs148258095;rs563576084
cg01359111	0.700739	0.547955	2.4293	0.00858155	0.0165193	19		rs143368915;rs148382161
cg01360621	0.670164	0.596416	2.55876	0.00610777	0.0118591	17	MYO1C
cg01364581	0.705719	0.624037	2.66568	0.0045713	0.008939	7	GIMAP8	rs545703126;rs562536552
cg01364706	0.695952	0.646802	2.01328	0.023572	0.0441748	11		rs536759783
cg01366354	0.681412	0.618275	2.76529	0.00346491	0.00681958	16		rs552706557;rs572851257
cg01375075	0.701899	0.627593	3.13747	0.00115955	0.00233943	15		rs146948634;rs539446928
cg01378158	0.654177	0.619759	2.01814	0.0233125	0.0437011	16	PLEKHG4
cg01378999	0.749924	0.632988	2.71717	0.00396469	0.00777875	20	KCNQ2	rs532966142;rs76106082;rs551361303
cg01379585	0.693552	0.634943	2.97283	0.00190336	0.00379841	15		rs546547491
cg01381611	0.698285	0.586796	2.59519	0.00553861	0.0107801	19	SYT3	rs889135;rs142191616;rs116028317
cg01382406	0.692247	0.615899	2.48629	0.00739927	0.0142986	3	MAGI1	rs527758483;rs547716464
cg01384290	0.69427	0.637999	1.96436	0.0263236	0.0491774	3	MECOM	rs185820154
cg01385959	0.724434	0.602273	2.65801	0.00466859	0.00912444	2		rs575896447
cg01387797	0.739733	0.620516	2.32326	0.0112366	0.0214851	10	UCN3	rs551377758;rs116694711
cg01387890	0.713134	0.578861	2.89318	0.00240361	0.00477028	6		rs566848057;rs532633641
cg01389234	0.742363	0.643841	3.00337	0.0017385	0.00347655	3	ZBTB20	rs558083620
cg01394199	0.696811	0.625388	3.14568	0.00113074	0.00228252	12	HNF1A	rs370979090;rs561269721
cg01394884	0.759081	0.645308	3.10873	0.00126595	0.00254935	4		rs114178856;rs533255641;rs550034914
cg01395130	0.726844	0.638296	3.24698	0.000825899	0.00167848	5		rs148206379
cg01397912	0.708303	0.602938	3.50439	0.000361186	0.000747173	19	C19orf51	rs540235885;rs544757290;rs532132907
cg01398033	0.672984	0.600938	2.033	0.0225344	0.0422846	1		rs190296657;rs539707626
cg01399860	0.708138	0.633035	3.45008	0.000431501	0.000889182	9	NCRNA00094	rs71505264;rs147819038
cg01401821	0.681401	0.610166	2.00899	0.023803	0.0445941	3		rs181817367;rs560903567
cg01406632	0.640704	0.600908	2.02654	0.0228703	0.0428957	22	FBLN1	rs140917420;rs533273135
cg01408978	0.642091	0.611403	1.9781	0.0255244	0.0477286	11	OTOG	rs541602945;rs561094342
cg01409448	0.714428	0.642826	2.54508	0.00633488	0.0122892	19	MRPL4	rs565199439;rs145155565
cg01413566	0.66251	0.625139	1.97689	0.0255938	0.0478536	1	C1orf210	rs551105566;rs570978381
cg01414065	0.717268	0.607931	2.98448	0.00183882	0.00367253	7		rs577374086;rs113531825
cg01415664	0.707496	0.582366	3.04025	0.0015571	0.00312155	8	RRS1	rs191513232
cg01417606	0.681656	0.635872	2.04416	0.0219651	0.0412461	17	HRNBP3	rs140184170;rs142220256;rs535415804
cg01418527	0.728472	0.625236	3.37842	0.000544155	0.00111586	7	FSCN1	rs549525924
cg01419713	0.802581	0.662304	3.72836	0.000170285	0.000357564	8	PLAT	rs576912866;rs545577699;rs559353863
cg01420517	0.705665	0.632504	3.19273	0.000978012	0.00198038	1	ETNK2	rs374860988;rs369612543
cg01422370	0.675755	0.613216	1.96335	0.0263835	0.0492853	2		rs59979991;rs575485980
cg01425050	0.6812	0.620714	2.18283	0.0158569	0.0300463	8	LINC01605	rs562008622;rs193237428
cg01426923	0.69686	0.614053	2.56767	0.00596388	0.011587	5	ERGIC1	rs537731137;rs187663922
cg01428437	0.652975	0.591831	2.18296	0.0158521	0.0300376	1	TMEM52	rs536167199;rs2490548;rs78899038;rs541107468
cg01434559	0.688754	0.60351	2.50571	0.00703126	0.0136047	11		rs572554731;rs192541155;rs61879709
cg01435951	0.749453	0.660695	3.3617	0.00057416	0.00117612	7		rs146513015;rs569617431;rs141161403
cg01440796	0.702209	0.615774	2.62205	0.00515008	0.0100418	2		rs533576903;rs3851324
cg01443630	0.657412	0.558845	1.96491	0.0262914	0.0491196	16	CLCN7	rs566627742;rs59644294
cg01446690	0.695831	0.598984	2.25531	0.0132985	0.0253168	1		rs568410594
cg01458495	0.696608	0.636007	2.58886	0.00563394	0.0109607	3	ZNF589	rs528793117;rs546880270;rs189294004;rs140207935;rs143613520
cg01478901	0.681717	0.600312	2.52796	0.00662956	0.0128459	16	TAF1C	rs535443477;rs148053985
cg01484574	0.754933	0.638802	3.47724	0.000394862	0.000815269	12		rs144303049
cg01485039	0.711694	0.646757	2.76574	0.00346054	0.00681119	7	LOC100129603	rs577747250;rs141556215
cg01494399	0.709949	0.63904	2.87473	0.00253556	0.00502674	16	CMIP	rs533866543;rs555451342;rs573660117
cg01497850	0.678096	0.592997	2.27146	0.0127803	0.0243554	16	IL21R-AS1	rs574688389;rs543396678
cg01499862	0.737757	0.620843	3.50116	0.000365041	0.00075496	22	NCF4	rs572795915;rs35160112;rs564890618;rs6000454;rs368531403
cg01500639	0.682567	0.629175	2.22538	0.0143075	0.0271878	10	ADARB2	rs536599280
cg01502128	0.752218	0.631817	2.65406	0.00471939	0.00922126	17	SECTM1	rs141430591;rs115191115
cg01502138	0.704479	0.628471	2.63727	0.0049411	0.00964342	19	CCDC105
cg01517208	0.712274	0.646113	2.5539	0.00618758	0.0120104	1	ST6GALNAC3	rs138763567;rs535977678;rs114680043
cg01518016	0.704137	0.605981	2.58711	0.00566056	0.0110114	19	SYCN
cg01518723	0.727443	0.570116	2.79874	0.00315223	0.00621817	17	NFE2L1
cg01519299	0.660554	0.597167	2.45552	0.00801821	0.0154612	22		rs190927012;rs150944936
cg01519508	0.708635	0.63221	2.83082	0.00287681	0.00568715	16		rs551955423;rs565914259
cg01520454	0.658174	0.577503	2.38669	0.00957262	0.0183776	1	MORN1
cg01520681	0.651095	0.605703	2.42928	0.0085819	0.0165199	3	CNOT10	rs180755283;rs549700997;rs567608820
cg01524690	0.65978	0.595294	2.78293	0.0032967	0.00649638	19	ACP5
cg01525094	0.658894	0.621215	2.06837	0.0207716	0.0390652	19	YIPF2	rs550247327
cg01525847	0.732263	0.630356	3.63307	0.000235322	0.000490969	4		rs148934489
cg01528098	0.647531	0.61207	2.12304	0.0182807	0.0345029	5
cg01528913	0.72028	0.633511	2.60441	0.0054024	0.0105216	2		rs560714901
cg01532771	0.7189	0.63851	2.69064	0.00426747	0.00835823	19	CLEC4M	rs142135519;rs150150470;rs138633979
cg01532982	0.687151	0.603594	2.44153	0.00831444	0.0160182	10	CCDC3	rs543676615
cg01536438	0.685737	0.60481	2.15581	0.0169154	0.0319931	10	ACTA2	rs184415758
cg01538257	0.662405	0.606199	2.23074	0.0141218	0.0268419	11	TRIM5	rs140174112;rs561842143;rs529090614;rs181152549;rs55719752
cg01538891	0.662184	0.606515	2.35489	0.0103773	0.0198818	3	CCDC37	rs73859262;rs558795254
cg01539510	0.721632	0.643455	2.88301	0.00247551	0.00491008	6	FNDC1	rs144008570;rs200254016
cg01540102	0.675109	0.607692	2.00252	0.0241554	0.0452378	16	DOK4	rs77546792
cg01540172	0.71713	0.609812	3.17111	0.00104564	0.00211425	16		rs115203035;rs181966638;rs186981103;rs569186655
cg01541356	0.709554	0.601808	3.17382	0.00103693	0.00209704	20	DLGAP4	rs530672652;rs187975775
cg01544187	0.767273	0.650746	4.24622	2.69029e-05	5.8465e-05	20		rs146994112;rs577027770
cg01545503	0.688976	0.646561	2.07347	0.0205274	0.0386186	19		rs539604760;rs556066659
cg01548889	0.710233	0.631417	2.3387	0.0108097	0.0206892	16		rs138519143;rs183867202;rs575089304
cg01551540	0.680174	0.596962	2.54694	0.0063036	0.0122302	10	OGDHL	rs147467408
cg01558401	0.722319	0.56814	2.77013	0.00341807	0.00672978	5	LOC728264
cg01558877	0.731689	0.626921	3.30785	0.000681688	0.00139119	22	C22orf42	rs546445829
cg01561506	0.696423	0.619882	3.24762	0.000824243	0.00167517	12		rs539875741;rs145949144
cg01562897	0.713247	0.621501	2.8021	0.00312234	0.00616041	1	MYCBP	rs181214902;rs185533147
cg01563973	0.702706	0.641203	2.40786	0.00906812	0.0174318	3	MUC4	rs536125784
cg01564343	0.679011	0.603796	2.36516	0.0101111	0.019384	6	TREML1	rs539960281;rs553074555
cg01566166	0.753188	0.632256	3.9542	7.75088e-05	0.000165178	2	IHH
cg01566552	0.685016	0.622382	2.46702	0.00778175	0.0150174	19	UPF1	rs570444155
cg01566851	0.725812	0.643984	3.13464	0.00116964	0.00235933	1	AHCTF1	rs537060692
cg01568206	0.71493	0.636344	3.05562	0.00148682	0.00298372	5	FSTL4	rs573392735
cg01568894	0.718015	0.648127	3.70704	0.000183147	0.00038401	20		rs535965816
cg01569406	0.687476	0.594565	2.10208	0.0192032	0.0361938	17	PIK3R5	rs147567873;rs140750758
cg01571001	0.721572	0.587328	2.28485	0.0123645	0.023584	3		rs146427501;rs577975712
cg01572942	0.726114	0.644645	3.42834	0.000463106	0.00095299	6		rs558463722;rs201190625
cg01580164	0.743722	0.642186	2.39897	0.00927709	0.0178239	2		rs573008921
cg01581024	0.702285	0.590851	2.12648	0.018133	0.0342324	8	PTK2	rs73356581;rs117471148;rs73716504
cg01582608	0.684341	0.624289	2.30008	0.0119059	0.022731	10		rs540819749;rs559170889;rs529842732;rs541681416
cg01582937	0.711291	0.639815	2.69424	0.00422519	0.0082775	8	SORBS3	rs111518496;rs113383060;rs143864962
cg01583021	0.721571	0.62356	3.37517	0.000549859	0.00112734	2	ANO7
cg01586672	0.70462	0.607665	2.64424	0.00484799	0.00946643	12		rs546280145
cg01587386	0.737901	0.67372	2.68778	0.00430128	0.00842277	7
cg01602960	0.669383	0.605224	2.05337	0.0215045	0.040406	11		rs571164149;rs117159095;rs145013256
cg01603043	0.716663	0.623786	2.30736	0.011692	0.0223323	11	ZBTB16	rs571715073
cg01603740	0.661681	0.570661	2.58858	0.00563816	0.0109687	10	GRK5	rs77780473
cg01607821	0.694289	0.595853	2.01531	0.0234633	0.0439751	17		rs546605408
cg01612182	0.698287	0.603312	2.88059	0.00249295	0.00494415	1	HAPLN2	rs200755008;rs537533829;rs150142304;rs200487120
cg01612545	0.704131	0.613908	2.31965	0.0113388	0.0216744	8	CSMD3	rs553780434;rs577005426
cg01616349	0.692768	0.619983	2.26793	0.0128922	0.0245634	11	KCNQ1
cg01616586	0.671207	0.583325	2.1586	0.0168032	0.0317874	20		rs181932468
cg01619490	0.748104	0.658422	3.49995	0.000366505	0.000757922	21		rs529770948;rs549799562
cg01619618	0.661654	0.602702	1.99852	0.0243751	0.0456367	1	LINC01355	rs192917795
cg01622107	0.66862	0.600212	2.36518	0.0101106	0.0193832	17	MSI2	rs139934017;rs527993887
cg01623771	0.697106	0.630966	2.59005	0.00561592	0.0109263	2	KLHL30	rs556016922;rs577391863
cg01628128	0.726935	0.61865	2.89825	0.00236847	0.00470223	16	C16orf45	rs551346593;rs185498280;rs534218904
cg01628181	0.682183	0.622266	2.32765	0.011114	0.0212567	3	COL8A1	rs146454658;rs188527868;rs146499405
cg01630519	0.742552	0.595025	3.32345	0.000648744	0.00132542	17	MAPT	rs62056848;rs62056849
cg01631065	0.710031	0.656151	2.30643	0.0117193	0.0223829	4		rs186340614;rs577716029
cg01631946	0.693454	0.643448	2.02992	0.022694	0.0425745	14	LINC01146
cg01632230	0.65777	0.598442	2.19929	0.0152408	0.0289101	10		rs12263112;rs535524240
cg01632562	0.676892	0.589857	2.38538	0.00960467	0.0184379	6
cg01634213	0.701668	0.635304	2.75607	0.00355595	0.00699475	5	FAM193B
cg01635618	0.669114	0.624585	2.69748	0.0041874	0.00820541	16	ATP2C2	rs34756715;rs533593924
cg01636505	0.686559	0.623047	2.30452	0.011775	0.0224863	14	ASB2	rs3790057;rs186011478;rs190878802
cg01640727	0.680379	0.610567	2.60663	0.00537	0.0104599	17	MAPT	rs538926101;rs141357545;rs374438465;rs566119787;rs535103806;rs540404471
cg01643835	0.686366	0.621797	2.09322	0.0196052	0.0369297	6		rs531514428;rs551211547
cg01647396	0.716257	0.618176	2.4332	0.00849558	0.0163576	3
cg01647560	0.690602	0.622626	1.96971	0.0260102	0.0486099	11	DLG2	rs187014928
cg01649966	0.734649	0.654192	2.59183	0.00558904	0.0108755	8		rs534632726;rs552906195
cg01653080	0.700188	0.611481	2.47137	0.0076938	0.0148519	14	PPP1R13B	rs201550333;rs567266987;rs536152556;rs7152309
cg01657005	0.714073	0.65531	2.7376	0.00374494	0.00735697	2	LOC388946	rs114285517
cg01662880	0.67868	0.622942	2.04466	0.0219397	0.0412003	3	KCNAB1	rs538009021;rs556594405;rs578175260;rs538684825
cg01670876	0.685105	0.593585	1.99761	0.0244252	0.045728	14	TMEM90A	rs560681377;rs529619082;rs373154598
cg01673931	0.670071	0.600098	2.17156	0.016291	0.0308458	3	USP19
cg01674530	0.692538	0.632282	2.30807	0.0116714	0.0222941	2	FEZ2	rs34803977;rs200850174
cg01675158	0.68257	0.56801	2.19379	0.0154445	0.0292853	14	CCDC85C	rs2400682;rs548786316;rs75334765;rs528419278
cg01678084	0.688989	0.585462	2.14487	0.017361	0.032812	15	SMAD6	rs74319175
cg01681229	0.72987	0.656823	2.82025	0.00296502	0.00585686	5
cg01682287	0.696561	0.58289	2.45658	0.00799598	0.0154193	1	DAB1	rs576435948
cg01687558	0.699061	0.594677	2.28198	0.0124525	0.023748	7		rs534999355;rs553276539;rs571566007
cg01688263	0.695296	0.589217	2.08953	0.0197751	0.0372405	20		rs527891453;rs549359678;rs567940096
cg01689653	0.730012	0.622579	2.96903	0.00192487	0.00384027	17	ABR	rs184739067;rs545086598;rs9891415;rs575568878
cg01691686	0.674795	0.540963	2.6067	0.005369	0.0104581	19	EML2	rs573376662
cg01691696	0.684035	0.637097	2.45376	0.00805481	0.0155305	8	DEFB1	rs540336376;rs559974691;rs182324612;rs55824123;rs562813539
cg01692574	0.681195	0.63102	2.51921	0.00678504	0.0131388	17	NAGLU
cg01692884	0.68089	0.609329	2.40506	0.00913357	0.0175544	3		rs549508992
cg01692889	0.689771	0.598152	2.1262	0.018145	0.0342544	12		rs186110026;rs561097905;rs530149545
cg01695406	0.748201	0.620816	2.95393	0.0020125	0.00401084	19	TMEM190	rs200070589
cg01704939	0.732128	0.637107	3.8773	0.000101652	0.000215545	2	ACVR2A
cg01707224	0.683436	0.638992	2.14305	0.0174361	0.0329508	11	SLC17A6
cg01708014	0.666879	0.619739	2.73655	0.00375599	0.0073782	14	NIN
cg01708377	0.687794	0.588167	2.4271	0.00863029	0.0166108	6	GMDS	rs192755560
cg01714383	0.726679	0.625588	3.53441	0.000327114	0.000677931	16	JPH3
cg01717649	0.650808	0.604628	2.19886	0.0152566	0.0289391	11		rs201725676
cg01719007	0.657235	0.609789	2.54167	0.00639257	0.0123983	1	MEGF6	rs4648528;rs189684450
cg01719070	0.742982	0.633603	3.30562	0.000686525	0.0014008	13	DOCK9
cg01720920	0.698679	0.602814	2.92369	0.00219917	0.0043739	14	ZFYVE21	rs538353977
cg01721356	0.741823	0.667042	2.53562	0.0064962	0.0125938	1	LOC339529	rs76258236
cg01724917	0.704975	0.629257	2.41034	0.00901066	0.0173236	16	XYLT1	rs184794287;rs574407273
cg01727408	0.685326	0.605963	2.02663	0.0228652	0.0428866	16		rs561561365;rs376317550
cg01727923	0.69097	0.630094	2.14978	0.0171596	0.0324406	2		rs552283443;rs79553421
cg01728858	0.691282	0.617068	2.20418	0.0150621	0.0285806	8		rs567627717;rs535284086;rs556700689;rs575182390
cg01731811	0.705889	0.627746	2.299	0.0119379	0.0227907	7	PTPRN2	rs142746124;rs576054789;rs543782635
cg01736498	0.746056	0.633828	3.44415	0.000439911	0.000906111	5	GPRIN1	rs191088637;rs183602884
cg01737737	0.695808	0.625773	3.0195	0.00165687	0.00331689	12	APAF1	rs149790641;rs190482836
cg01739687	0.661662	0.593984	1.99653	0.0244851	0.0458383	18	RNF125
cg01747796	0.706243	0.626843	2.1581	0.0168231	0.0318236	1
cg01748991	0.693685	0.622905	2.11047	0.0188293	0.0355079	11	MRVI1	rs11828221
cg01751168	0.740786	0.626427	3.78967	0.000137908	0.00029078	20		rs547705437;rs72626547;rs183363758
cg01751564	0.742775	0.653688	2.52327	0.00671251	0.0130023	3	MGLL	rs529534;rs564526657;rs610795
cg01763666	0.711695	0.634333	2.11329	0.0187048	0.0352795	17	CCDC57
cg01764046	0.682961	0.606765	2.06207	0.0210768	0.0396249	1	HCRTR1
cg01775986	0.698307	0.590799	2.78178	0.00330746	0.00651704	19	SYT3
cg01778171	0.717265	0.640538	2.49648	0.0072041	0.0139314	16		rs534158201;rs147745733
cg01780326	0.706622	0.6375	3.26901	0.000770685	0.00156864	14	TMED10	rs141289629
cg01780585	0.662898	0.574709	2.45003	0.0081332	0.0156778	1	EIF2C1	rs558598634
cg01781172	0.693675	0.615159	2.27569	0.0126477	0.0241095	2		rs570714571;rs10689912;rs116271412;rs556361508
cg01781529	0.703808	0.626947	3.42631	0.000466165	0.000959161	1	WNT4
cg01782066	0.655523	0.616519	2.20435	0.0150559	0.0285694	10
cg01784097	0.695005	0.627323	2.2281	0.0142129	0.0270117	18		rs139494715;rs191970345
cg01785605	0.717172	0.626561	2.39036	0.00948339	0.0182106	6
cg01787545	0.697194	0.59542	2.48331	0.00745736	0.0144078	13	TBC1D4	rs184780281
cg01791597	0.675125	0.608903	2.18741	0.0156833	0.0297257	8	PEX2
cg01795738	0.678265	0.592058	2.24317	0.0136998	0.0260605	3	CGGBP1	rs182965679
cg01802827	0.751608	0.644908	3.0016	0.00174771	0.00349447	12		rs540770392;rs554761864;rs574673106
cg01811109	0.704664	0.617363	3.1688	0.0010531	0.00212904	8	ERICH1
cg01811337	0.727772	0.611859	2.17237	0.0162595	0.0307876	8	MTSS1	rs115546566;rs7015740;rs573844438
cg01818539	0.735593	0.656808	2.76525	0.00346538	0.00682046	17	LIG3	rs188532751
cg01821029	0.723754	0.613135	3.18925	0.000988609	0.00200135	16		rs144816800;rs550240328
cg01826444	0.725778	0.595535	3.30754	0.000682367	0.00139254	1	FNDC7	rs143947939;rs537804285;rs554554243
cg01830073	0.738067	0.625835	3.39162	0.000521514	0.00107037	7	SRRM3	rs187613872;rs575963376;rs543063892;rs76138754
cg01835489	0.708821	0.586494	2.70952	0.00404991	0.00794219	12	KRT8	rs571679435
cg01835620	0.683851	0.566512	2.27165	0.0127745	0.0243448	17	CHRNE	rs539685876
cg01841471	0.682009	0.620918	2.60379	0.0054114	0.0105385	13		rs147241225;rs139703478
cg01842624	0.725469	0.615571	2.4131	0.00894711	0.0172046	4	LINC00616	rs184691036
cg01847889	0.660023	0.538355	2.22784	0.0142218	0.0270282	22		rs141823792;rs542364054
cg01850202	0.652685	0.608422	1.99421	0.0246141	0.0460731	3	ACVR2B	rs182784392;rs188219243
cg01854076	0.731652	0.634007	3.09725	0.00131091	0.00263795	4	NAT8L	rs190005075;rs181633674
cg01854776	0.722722	0.565424	2.7703	0.00341642	0.00672666	2	SH3BP4	rs532504439;rs7573658;rs111924310;rs536935120
cg01857718	0.691777	0.593012	1.9794	0.0254501	0.0475942	2		rs147484599
cg01858428	0.689028	0.639525	2.13131	0.0179274	0.0338553	20		rs533717532;rs143211382
cg01860957	0.726405	0.649396	2.15215	0.0170631	0.0322639	17	CARD14	rs527662305;rs552320625;rs530767518
cg01864395	0.665133	0.58251	2.06064	0.0211466	0.0397524	17	LOC100996291	rs543260955;rs111635341
cg01868071	0.690958	0.586754	2.0506	0.0216421	0.0406579	3	CACNA1D
cg01868499	0.683488	0.582047	2.52407	0.00669835	0.0129754	10	PAPSS2
cg01869028	0.667406	0.623245	2.08128	0.0201583	0.0379431	7	CRCP	rs558270350;rs577983736;rs543774479
cg01869360	0.693454	0.591071	2.2624	0.0130688	0.0248912	2
cg01871763	0.730412	0.599881	3.46016	0.000417547	0.000861068	11	PSMA1	rs536529438
cg01874478	0.670911	0.628072	2.15809	0.0168238	0.0318247	18		rs192597777;rs529778179;rs533553413
cg01874562	0.703533	0.565836	2.30772	0.0116814	0.0223127	19	CRTC1	rs561722410
cg01874880	0.687967	0.627979	2.64361	0.0048563	0.00948226	22		rs558198000;rs578256052;rs537609385;rs557595650;rs573729888;rs542402855;rs371778205;rs572784107
cg01875093	0.735364	0.630578	3.75375	0.000156086	0.000328327	4		rs114390699
cg01876130	0.799224	0.654597	3.89704	9.48475e-05	0.000201395	2	FER1L5	rs534849423
cg01878580	0.691225	0.59857	2.42149	0.00875601	0.0168469	16
cg01880176	0.706561	0.655873	2.28131	0.0124732	0.0237866	11	OPCML	rs573575728;rs543850070;rs562334305
cg01881782	0.743727	0.65202	2.95402	0.00201195	0.00400977	10	FAM53B	rs546094357;rs138249643
cg01881828	0.670018	0.598554	2.66961	0.00452228	0.008846	4	MFSD7	rs201100524
cg01885102	0.694768	0.614469	3.09493	0.00132018	0.0026561	22	SLC7A4	rs529569010
cg01895164	0.703413	0.618697	3.23826	0.000848749	0.00172389	1		rs564431318
cg01895374	0.695846	0.612243	2.20883	0.0148935	0.0282697	17	PRKCA	rs559024442;rs80075063;rs138512445
cg01898254	0.67407	0.601274	2.47342	0.00765284	0.0147747	5	SSBP2	rs564649448
cg01899366	0.700204	0.5756	2.15822	0.0168185	0.0318151	22	MN1	rs188930160;rs45595633
cg01902605	0.680356	0.626443	2.73688	0.00375251	0.00737148	5	BHMT2	rs572567004
cg01904194	0.70952	0.633285	3.55584	0.000304674	0.000632301	2	C2orf54	rs10933512;rs536505223
cg01905142	0.67974	0.608058	2.0305	0.0226641	0.0425201	6	TRIM15	rs548142034;rs76729510;rs536508706;rs200119763
cg01909070	0.691253	0.547336	2.09373	0.019582	0.0368873	8		rs551572038
cg01910638	0.689332	0.610457	2.64911	0.00478382	0.00934403	6	HLA-DMA	rs200313771;rs9469319;rs561531615
cg01915989	0.744229	0.667198	2.92371	0.00219904	0.00437367	5		rs536174468;rs549360909;rs565948234;rs111422167
cg01919401	0.76407	0.644966	3.98313	6.99351e-05	0.000149321	7	MKLN1	rs143540580
cg01921140	0.754723	0.624498	4.34086	1.8916e-05	4.13741e-05	4	APBB2
cg01921382	0.699931	0.610889	2.75923	0.00352454	0.00693434	5	SLC6A18	rs542502986;rs561113444;rs576439117
cg01940336	0.660518	0.584247	2.18637	0.0157227	0.0297984	19	SLC8A2	rs28637631
cg01942226	0.70547	0.643746	2.36699	0.0100643	0.0192967	4	TRIM2
cg01943225	0.736507	0.627247	3.15294	0.00110581	0.00223333	9	MLANA	rs185679455;rs2150704;rs537167122
cg01945119	0.695033	0.643415	2.05784	0.0212839	0.0400026	4	SORBS2	rs571643234;rs377486498
cg01952027	0.753129	0.628907	3.42845	0.000462947	0.00095267	1		rs182186071;rs142938780;rs533695493;rs552086927;rs563686765
cg01959390	0.716405	0.619153	3.04112	0.00155306	0.00311362	9	OLFML2A	rs184712798;rs10986429;rs545054131;rs564962044
cg01959638	0.726192	0.619106	3.24579	0.000828992	0.00168464	19		rs185831156;rs191024063;rs557623040
cg01960089	0.710932	0.620654	2.73767	0.00374425	0.00735567	18		rs183231841
cg01960885	0.686613	0.623842	2.95661	0.00199669	0.00397991	18	CHST9	rs551936807
cg01961256	0.726463	0.642919	2.59627	0.00552246	0.0107492	16		rs111458744
cg01962657	0.697778	0.607095	2.38974	0.00949853	0.018239	11	NRXN2
cg01964282	0.701616	0.596457	2.60904	0.00533503	0.0103934	15
cg01964337	0.681313	0.562879	2.04548	0.0218985	0.0411256	12	CHST11	rs79637479;rs545518717;rs562499340;rs145320686
cg01966732	0.697647	0.62732	2.15449	0.0169685	0.0320904	7		rs74938474;rs556021653
cg01967580	0.716213	0.621544	3.58749	0.000274191	0.000570217	3	PRSS50	rs148047134;rs201923365
cg01967949	0.716808	0.611621	2.60433	0.00540348	0.0105235	1		rs186996403;rs572950965;rs145155190;rs565274332
cg01970322	0.669488	0.605915	2.04041	0.0221552	0.0415934	6	HSD17B8	rs571007649;rs116381506;rs147822103
cg01970716	0.693596	0.629163	3.02684	0.00162093	0.00324656	14	NYNRIN	rs548912560;rs565578078;rs534508450;rs2208446
cg01973014	0.686495	0.622903	2.39449	0.00938402	0.018025	19		rs547201423;rs565652444;rs529693575
cg01974549	0.728299	0.645725	3.53089	0.000330952	0.000685736	2		rs527248596;rs548913487
cg01977582	0.699332	0.60456	2.38102	0.00971201	0.0186374	16	CBFA2T3	rs140952068;rs564983439
cg01978221	0.685583	0.601103	2.96696	0.00193668	0.00386315	9	CTSL
cg01978236	0.678838	0.545058	2.69209	0.00425031	0.00832553	6	NOTCH4	rs191994310;rs553193527
cg01982788	0.667257	0.5891	2.23949	0.0138236	0.0262902	12	SMARCC2	rs569980958;rs558530398
cg01982968	0.695246	0.638891	2.15293	0.0170315	0.0322063	11	PAAF1	rs556234921;rs111523833;rs61616797
cg01984097	0.689736	0.628316	2.49383	0.00725444	0.014026	10		rs559769259;rs574929695;rs528611038
cg01984854	0.702739	0.578448	2.05792	0.0212799	0.0399954	16		rs535755431;rs555293648;rs575125711;rs183854793
cg01985054	0.694272	0.628957	3.04524	0.00153394	0.00307608	19		rs544179920;rs115202251
cg01986767	0.745874	0.637421	2.75359	0.00358089	0.0070427	16
cg01992430	0.710988	0.641351	2.29653	0.0120114	0.0229282	16		rs568415325;rs139428658
cg01992464	0.73526	0.628577	2.71338	0.00400668	0.00785904	16	SPIRE2	rs143813485;rs78286759;rs568562743
cg01992765	0.672158	0.590899	2.04147	0.0221012	0.0414945	21
cg01993478	0.714798	0.616774	3.06595	0.00144122	0.00289396	8
cg01994216	0.686718	0.622127	2.22557	0.0143007	0.0271753	16	C16orf11	rs547387518;rs566797064
cg01995985	0.743944	0.612687	3.29137	0.000718197	0.00146404	19		rs144129508
cg01998606	0.727849	0.657295	2.43022	0.00856125	0.0164811	2	ZEB2	rs150853991
cg01999399	0.718731	0.596997	3.26241	0.000786866	0.00160081	3	MUC4
cg01999641	0.677832	0.624369	2.1778	0.0160496	0.0304016	3	IGF2BP2	rs560125942;rs530306763;rs557414362;rs188836618
cg02000606	0.692809	0.611773	2.35367	0.0104094	0.0199419	7	ABCB4	rs553346985;rs572335736
cg02002258	0.704318	0.57025	3.31776	0.000660584	0.00134906	2	OTOF	rs560630593
cg02004867	0.72351	0.605589	3.2744	0.000757718	0.00154277	1		rs539905077;rs561832875
cg02005771	0.681714	0.650015	2.06485	0.0209418	0.0393772	2	REG3A	rs370986858;rs187909920
cg02005870	0.714281	0.637195	3.07626	0.00139702	0.00280704	10		rs79391250;rs551520400
cg02012483	0.679619	0.618379	2.16625	0.0164994	0.0312289	6	TRIM15	rs144796171;rs11961941;rs545240416;rs368737286;rs17194460
cg02016144	0.781206	0.660917	4.61393	6.68422e-06	1.48791e-05	8	ASAP1	rs571260087;rs190550217
cg02016273	0.669243	0.564851	2.00522	0.0240078	0.0449683	20		rs545454663;rs117919628
cg02019171	0.690067	0.632886	2.43212	0.00851927	0.0164021	5		rs530734730;rs552412035
cg02022519	0.672288	0.616689	2.0859	0.0199429	0.0375482	11
cg02028339	0.697961	0.622621	2.03813	0.0222713	0.0418048	6		rs141528803
cg02031603	0.733361	0.627601	3.10699	0.00127269	0.00256266	6	TCTE1	rs73435682
cg02032751	0.672779	0.62097	2.21681	0.0146083	0.0277439	4		rs542679550;rs143622870;rs184272517
cg02033454	0.705347	0.643581	2.7587	0.00352976	0.0069443	13	F7	rs569586292;rs537253730
cg02037681	0.762695	0.653432	3.12996	0.00118654	0.00239268	16	RAB40C	rs56980831;rs151211957;rs117996073;rs201158627
cg02039867	0.657868	0.60382	2.06891	0.0207457	0.0390171	10	ENTPD1	rs532852325;rs1418709
cg02040012	0.719942	0.580389	2.16805	0.0164285	0.0310984	3	MORC1
cg02043389	0.689499	0.605898	2.00129	0.0242229	0.0453594	14	XRCC3	rs376582164;rs56018633
cg02046572	0.668277	0.615741	1.98956	0.0248739	0.0465445	18		rs148853319
cg02049217	0.683073	0.638142	2.04323	0.0220118	0.0413311	8	DLC1	rs191772309;rs564372519;rs144237901
cg02054232	0.742657	0.604889	2.80061	0.00313552	0.00618576	13		rs191060223;rs143697742
cg02057912	0.673083	0.564435	2.16358	0.0166048	0.0314223	14	TGFB3	rs546065500;rs377437504
cg02058168	0.719555	0.629826	2.83031	0.00288101	0.0056953	9	DAPK1	rs189775167;rs557342418
cg02059055	0.707799	0.627935	2.30917	0.0116393	0.0222342	6	RNF144B	rs116539755;rs546594224;rs571119990
cg02059080	0.71367	0.615965	2.76996	0.00341965	0.00673275	19	ZNF428	rs148558231
cg02060781	0.677842	0.625822	2.16661	0.016485	0.0312027	2	ZFAND2B	rs138381893;rs147381573;rs563764486;rs144019908
cg02063835	0.809792	0.671269	4.5903	7.32371e-06	1.6277e-05	6	LINC01276	rs62396705;rs570404004;rs539338393;rs559200320
cg02063944	0.722509	0.646734	2.73658	0.00375571	0.00737765	13		rs149409383;rs189308866
cg02064499	0.718095	0.629897	2.59793	0.00549774	0.0107024	15		rs538052527;rs150782878;rs183582131;rs542218443
cg02065690	0.692949	0.603483	2.28336	0.0124103	0.0236696	3		rs79224291
cg02066144	0.684049	0.57523	2.29192	0.0121497	0.0231851	2	EXOC6B	rs538407054
cg02066340	0.678499	0.589012	2.08376	0.0200424	0.0377304	9	C9orf3	rs141663646
cg02067239	0.672716	0.61666	2.33627	0.0108758	0.0208135	16		rs546023812;rs559254595
cg02067461	0.714637	0.583147	2.18566	0.0157496	0.0298479	2	MGAT5	rs571915709;rs542651138
cg02068690	0.690769	0.613956	2.78177	0.00330748	0.00651705	2	DTNB
cg02071702	0.702659	0.608477	2.32102	0.0113	0.0216022	10
cg02073224	0.668066	0.619047	2.11214	0.0187556	0.0353728	1	MEGF6	rs535724578;rs555042649;rs74518309
cg02073704	0.765103	0.6542	3.56193	0.000298575	0.0006199	8		rs191220518;rs182659456;rs186869055
cg02080796	0.753611	0.657758	3.87283	0.000103256	0.000218888	21		rs535034739;rs554627007;rs149044701
cg02082342	0.680687	0.632694	1.95871	0.0266582	0.0497843	11	VSIG2	rs150357517;rs7102426
cg02082840	0.731574	0.644933	4.05302	5.44492e-05	0.000116809	15
cg02086307	0.710245	0.610826	3.20857	0.000931089	0.00188751	1		rs192654207
cg02086355	0.728682	0.617836	2.60266	0.00542794	0.01057	6	C6orf126	rs537459102;rs140403038;rs77447641
cg02086431	0.709315	0.626817	3.60246	0.000260798	0.000542947	10	RBP3	rs554360366;rs531283188;rs543549210
cg02086457	0.758437	0.658498	3.3199	0.000656108	0.00134007	16	JPH3	rs551468450;rs569519823;rs190137063;rs114350271
cg02088041	0.682657	0.614466	2.23623	0.0139343	0.0264957	12	CD163
cg02101868	0.686989	0.610152	2.46055	0.00791389	0.0152649	11	CHRDL2	rs370080556
cg02102278	0.728412	0.624992	3.51346	0.000350551	0.000725587	5	TENM2	rs375715058
cg02103524	0.707173	0.630048	2.64347	0.00485808	0.00948561	9
cg02106682	0.698228	0.616511	2.43936	0.00836136	0.0161064	7	HOXA5	rs571308190;rs62454416;rs547145510;rs566960114;rs535825381;rs549314456
cg02106975	0.683165	0.57667	2.44783	0.0081799	0.0157658	17	MYO1D	rs193271304;rs557156832;rs185021216
cg02110475	0.732728	0.629003	3.05986	0.00146793	0.00294647	5	EGFLAM-AS2	rs535893955;rs547863232;rs149755452
cg02115923	0.680584	0.621705	2.0105	0.0237214	0.0444459	1		rs569455153;rs529469311;rs552032952;rs567077609
cg02116255	0.684204	0.619923	2.42899	0.00858834	0.0165321	9		rs74417722
cg02116437	0.686696	0.634228	3.0074	0.0017178	0.00343606	2	GPBAR1	rs375209442
cg02118741	0.715756	0.605332	2.68441	0.00434149	0.00849963	17	RBFOX3	rs555964968;rs574372387
cg02118918	0.713915	0.601837	2.17275	0.0162448	0.0307607	20		rs575808404;rs114812420
cg02119048	0.702894	0.64627	2.48576	0.00740962	0.0143179	8	AZIN1-AS1	rs532000003
cg02120779	0.722241	0.614659	2.52767	0.00663465	0.0128555	20		rs185116834;rs189885775
cg02125219	0.709395	0.616395	2.9446	0.0020685	0.00411982	17	KCNJ12	rs553806392
cg02130905	0.689637	0.57822	2.35428	0.0103933	0.0199117	8	STMN4	rs192787030;rs558920050
cg02132259	0.711209	0.542218	2.46349	0.00785358	0.0151523	1		rs528517299;rs534714569;rs554386448
cg02134152	0.721635	0.604724	2.13705	0.0176858	0.0334103	7
cg02137425	0.679943	0.608928	2.08808	0.0198416	0.0373621	15
cg02140897	0.700876	0.569499	2.89955	0.0023595	0.00468492	1	OAZ3	rs571740161;rs534032047
cg02151939	0.66027	0.585795	2.6903	0.00427146	0.00836588	8	DGAT1	rs150538509;rs557018553;rs140443241
cg02155184	0.679713	0.579296	2.77137	0.00340611	0.00670684	1	GPR61
cg02160746	0.741435	0.617837	3.14199	0.00114359	0.00230793	17
cg02160965	0.737576	0.660923	2.60116	0.00544996	0.0106117	4	TENM3	rs374172051;rs566859951;rs533912558;rs558640945;rs181665125;rs186943509;rs142835946
cg02162453	0.707819	0.61136	3.71786	0.000176506	0.000370388	6	TMEM63B	rs116442182
cg02165801	0.672269	0.600052	1.98947	0.0248788	0.0465532	1		rs542286509;rs556089595;rs576077941;rs60733763;rs56709082;rs572309065;rs6682928;rs74141305;rs529988667
cg02166513	0.706802	0.598674	2.56023	0.00608388	0.0118142	16		rs74012124;rs139381856;rs144154840
cg02168148	0.690759	0.622345	2.79697	0.00316814	0.00624887	9	SVEP1	rs62569914;rs193028651;rs557131278
cg02168806	0.740901	0.652934	3.44502	0.000438666	0.000903609	16	FTO	rs536042687;rs2540782;rs2540783;rs79425742;rs192752158
cg02171093	0.679755	0.617018	2.65574	0.00469778	0.00918022	14	TCL1B
cg02172058	0.666766	0.618513	1.99211	0.0247314	0.0462859	17	C17orf64
cg02172220	0.654557	0.595814	2.11102	0.0188051	0.0354644	21	NRIP1	rs557357210
cg02174252	0.741312	0.644907	2.41009	0.00901638	0.0173344	16		rs143179171;rs146685337;rs537730772;rs557655394
cg02177702	0.715224	0.612181	2.68129	0.00437903	0.0085714	8		rs182460991;rs527795109
cg02181287	0.738414	0.653819	3.14382	0.00113722	0.00229531	14	GSTZ1	rs534374170;rs141478318
cg02181920	0.691007	0.619914	2.18018	0.0159579	0.0302319	6	TAP1	rs72860339
cg02182000	0.688796	0.60876	2.75092	0.0036078	0.00709429	17	LOC101927839	rs567188634;rs146752103;rs139055958
cg02187389	0.715916	0.651859	2.31231	0.0115486	0.0220654	16	CACNA1H	rs570608323;rs533018054;rs546869240;rs181870703;rs143666535;rs75148990
cg02188078	0.713132	0.578065	2.41888	0.0088151	0.0169578	19		rs62126597;rs560342374
cg02189691	0.722498	0.629962	2.49873	0.00716162	0.0138512	11	DLG2
cg02190211	0.689024	0.641393	2.19462	0.0154135	0.0292285	14	TDP1
cg02193146	0.704477	0.601348	2.51202	0.00691518	0.0133854	1		rs183875437;rs72988879
cg02193584	0.686	0.618595	2.44698	0.00819784	0.0157994	2	DPYSL5	rs192809918;rs547995668
cg02198895	0.679949	0.568153	1.96442	0.02632	0.0491711	13		rs542191946
cg02203224	0.708027	0.595168	3.26024	0.000792246	0.00161153	12	ARL6IP4
cg02205073	0.683128	0.579055	1.99191	0.0247424	0.0463058	16		rs140600751;rs574987381
cg02205936	0.711412	0.601974	3.03277	0.00159242	0.0031907	1	ZYG11B	rs551735155;rs570401467;rs538979951
cg02206998	0.70559	0.593018	2.40606	0.00911002	0.0175105	2		rs528938275;rs547218711
cg02207034	0.662035	0.610575	2.43839	0.0083824	0.0161455	1	FBXO42	rs546225586
cg02208529	0.725311	0.618419	3.88291	9.96731e-05	0.000211421	5	DBN1	rs537955553
cg02208848	0.741225	0.636249	4.14142	3.95286e-05	8.5305e-05	11	CST6	rs190751510;rs542797021
cg02212389	0.680593	0.61371	2.94659	0.00205644	0.00409625	7	NUB1	rs180908121;rs531971169
cg02214067	0.826374	0.666077	4.49933	1.03869e-05	2.2952e-05	1	LRP8	rs531195163;rs543451052;rs148503022
cg02216129	0.674219	0.56513	2.02094	0.0231644	0.0434326	15	SKOR1	rs534858793
cg02221517	0.676357	0.606069	2.7177	0.00395881	0.00776756	11
cg02222134	0.686352	0.613259	2.83527	0.00284043	0.0056168	17		rs191964880;rs539246663
cg02223914	0.663401	0.604998	2.04214	0.0220672	0.0414323	3	CACNA2D2	rs142546693
cg02224142	0.734101	0.632038	3.60162	0.00026153	0.00054443	8		rs565010747;rs182256942;rs547676245
cg02233212	0.650675	0.601726	2.09703	0.0194318	0.0366132	16	SPIRE2	rs539070701
cg02235429	0.66159	0.544038	2.01752	0.0233455	0.0437607	6	GCNT2	rs138868192
cg02243535	0.69225	0.622461	2.25291	0.0133771	0.0254626	17	RTN4RL1	rs372931515
cg02243665	0.673203	0.581299	2.56323	0.00603518	0.0117217	8	ZNF34	rs11784860
cg02245485	0.680014	0.570799	2.07638	0.0203894	0.0383666	15	TM6SF1	rs559735749;rs528835684
cg02250581	0.671386	0.601756	2.08893	0.0198025	0.0372902	10	C10orf54	rs547230779;rs117208264;rs561135153;rs573060157;rs540527891
cg02251917	0.674147	0.637138	1.99527	0.024555	0.0459652	2	LOC101927156	rs115802362;rs559534328;rs528182979
cg02252216	0.700462	0.629551	2.21403	0.0147071	0.0279263	4
cg02254390	0.689292	0.624183	3.2274	0.000878039	0.00178216	19		rs73557430
cg02254885	0.649656	0.60121	2.10686	0.0189895	0.0358026	8		rs141825676
cg02255829	0.730307	0.634562	3.18366	0.00100588	0.00203552	3	XXYLT1	rs539891661;rs182220365;rs575986851;rs12495659
cg02256650	0.711686	0.646677	2.55799	0.00612035	0.0118828	22	MORC2-AS1	rs572340323
cg02257887	0.647361	0.601625	2.16502	0.0165479	0.0313174	2		rs114377931;rs12623096
cg02260571	0.703923	0.629174	2.82732	0.0029058	0.005743	2	CCDC141	rs58860634
cg02264946	0.719153	0.643037	3.2317	0.000866347	0.00175887	19	CATSPERD	rs534738265;rs142338272;rs553610184
cg02269207	0.713028	0.61532	3.0179	0.00166481	0.0033324	12	CCDC64	rs568231816;rs74645020
cg02269296	0.698332	0.570994	1.98961	0.0248713	0.0465398	2		rs564561428;rs181027309;rs185811923
cg02271139	0.698921	0.605398	2.35989	0.010247	0.0196389	17	AATK	rs570679856;rs531353882;rs549761672;rs72855509
cg02273512	0.677782	0.571399	2.02827	0.02278	0.0427317	3		rs12630315;rs146920027
cg02282631	0.699019	0.627336	2.27427	0.0126922	0.0241913	5		rs569135661
cg02292574	0.733942	0.640897	3.76531	0.000150001	0.000315785	6		rs7742369
cg02293991	0.726659	0.643023	3.29432	0.000711545	0.00145074	11	VEGFB	rs541938183;rs529493864;rs530705290
cg02294631	0.688309	0.611725	3.16242	0.001074	0.00217036	19		rs45502591;rs535313339;rs45460903
cg02296424	0.696975	0.619076	2.10937	0.0188781	0.0355973	22	MN1	rs552758849;rs574592313;rs117587429;rs554798392;rs576361593
cg02304303	0.694823	0.626248	2.15637	0.0168926	0.0319515	4	SHROOM3	rs557351051;rs181122493;rs543188007
cg02306139	0.687757	0.621157	2.08643	0.0199184	0.0375028	5	ABLIM3	rs571104946;rs150472472
cg02306156	0.690165	0.632655	2.02105	0.0231585	0.0434219	4		rs564737174
cg02307277	0.675037	0.599443	2.08755	0.0198664	0.0374079	6	IYD
cg02308150	0.684273	0.595557	2.29425	0.0120797	0.023055	10		rs528243597;rs546392333
cg02308359	0.697536	0.626658	2.74933	0.00362398	0.00712516	5	ISOC1	rs3822833
cg02309750	0.662554	0.607756	2.47383	0.00764461	0.0147595	2		rs530153545
cg02314692	0.677052	0.603396	2.02533	0.0229332	0.0430106	19		rs547940145;rs188524236
cg02317397	0.754925	0.660184	2.64465	0.00484248	0.00945606	17	C17orf85	rs182985481;rs201782396;rs200612423
cg02319527	0.705131	0.570076	2.55126	0.0062314	0.0120936	21		rs189047588
cg02320151	0.691843	0.622331	2.15863	0.0168019	0.0317852	16		rs550895925;rs373690513
cg02321011	0.67673	0.616347	2.26664	0.0129331	0.0246394	6	SLC17A3	rs76952513
cg02325385	0.727146	0.632855	3.23743	0.000850966	0.00172829	15	PCSK6	rs539366071;rs557989692;rs573076222
cg02331437	0.722758	0.657482	2.43151	0.00853274	0.0164275	12	ZNF664-FAM101A
cg02334159	0.652861	0.611268	1.97704	0.0255857	0.0478393	9	COL15A1	rs544949148;rs58204887;rs149039061
cg02337389	0.662212	0.592824	2.54806	0.00628472	0.0121943	1		rs144289180
cg02338433	0.703045	0.59783	3.13233	0.00117796	0.00237573	16	BEAN1-AS1	rs558181483;rs578091929;rs11075636
cg02339229	0.711571	0.614217	2.1515	0.0170894	0.0323122	20		rs576351967;rs545152709
cg02339592	0.673729	0.625083	2.42742	0.00862321	0.0165974	1		rs539070563
cg02342216	0.700639	0.603896	2.96111	0.00197035	0.0039285	2	RNF144A	rs576802632;rs78247988;rs116052978
cg02347652	0.694084	0.58237	2.46937	0.00773404	0.0149273	12	PSMD9	rs34149356;rs143782226
cg02347881	0.708961	0.61191	2.39937	0.00926747	0.0178059	13	LOC144776	rs9583853
cg02350414	0.717192	0.628333	3.76792	0.00014866	0.000313012	12	CUX2
cg02357574	0.68848	0.587185	2.42795	0.00861146	0.0165755	22		rs529235738;rs549020745
cg02361196	0.690877	0.614238	2.07909	0.0202613	0.0381314	9	SLC25A25	rs564817266
cg02364564	0.753571	0.599242	3.4554	0.000424076	0.000874197	1		rs557346398;rs56036538;rs543315549
cg02379870	0.64775	0.611655	2.07643	0.0203868	0.0383621	8	SORBS3	rs111518496;rs113383060
cg02380751	0.741468	0.640533	3.15014	0.00111535	0.00225217	1		rs545812928;rs562897774;rs187309467
cg02382160	0.715619	0.637211	2.618	0.0052071	0.0101498	9	PALM2	rs558936215;rs577195578;rs73537462
cg02384525	0.751101	0.616441	4.32886	1.97848e-05	4.32401e-05	2	DYSF	rs538170498
cg02384911	0.710261	0.626583	3.49741	0.000369579	0.00076411	17	ABR	rs553291401;rs185093674;rs147858840
cg02385474	0.697272	0.614671	2.07033	0.0206778	0.0388938	1	PCNXL2	rs202182061
cg02387639	0.734376	0.632788	2.52206	0.00673405	0.0130427	3	USP13
cg02389634	0.729901	0.616287	2.69317	0.00423772	0.00830156	17	MIR2117	rs71382968
cg02389877	0.691127	0.626621	2.8584	0.00265784	0.00526383	15	FEM1B
cg02395127	0.699144	0.604284	3.03557	0.00157911	0.00316471	15	LMAN1L
cg02395590	0.691399	0.559055	2.38137	0.00970332	0.0186216	5
cg02401624	0.715686	0.634281	1.96835	0.0260896	0.0487525	11	NTM	rs10791196;rs10791197;rs368932675;rs535410792
cg02401978	0.689056	0.62093	2.55046	0.00624461	0.0121185	7	ZNF746
cg02402215	0.706326	0.62923	2.59813	0.00549487	0.0106969	22		rs532297547;rs552069031;rs569060036
cg02411198	0.749054	0.573966	3.75876	0.000153419	0.000322841	8		rs568540043;rs10086687;rs11994511
cg02412615	0.665471	0.612469	2.5452	0.00633287	0.0122853	8	RBPMS	rs183871688
cg02420582	0.674453	0.611936	2.11529	0.0186175	0.0351191	20	NOL4L	rs542470506;rs74636840
cg02433266	0.685278	0.614299	2.42189	0.00874713	0.0168303	22		rs569999062;rs535617044;rs555276660
cg02433754	0.695389	0.625853	2.68378	0.00434905	0.00851407	22	SCUBE1
cg02439951	0.732527	0.625759	4.01177	6.31368e-05	0.000135062	18
cg02451018	0.672077	0.601998	2.1282	0.0180598	0.0340975	21	MAP3K7CL	rs192352848;rs182608002;rs553325168
cg02451508	0.65988	0.580594	2.3083	0.0116647	0.0222817	20	RRBP1	rs147892061;rs543363324;rs184544168;rs528728418;rs139306091;rs2229887;rs532510949
cg02452639	0.709229	0.618343	2.6357	0.00496226	0.00968361	1		rs535551679;rs72693726;rs79341641;rs75650960;rs75696043
cg02456521	0.667105	0.576423	2.22774	0.0142254	0.0270348	19	ATP4A	rs150964145;rs199693426;rs61729956
cg02456922	0.720962	0.605953	2.96473	0.00194947	0.00388806	6		rs368627665
cg02457789	0.68071	0.64171	2.02911	0.022736	0.0426513	2
cg02458062	0.761008	0.637075	3.22529	0.000883844	0.00179368	17	HOXB3
cg02458483	0.6736	0.570844	2.35254	0.0104391	0.0199975	1	KIAA1522
cg02458642	0.691987	0.652356	1.95912	0.0266338	0.0497403	10		rs577968859;rs540296724
cg02461502	0.704432	0.605247	2.77072	0.00341234	0.0067188	16	CBFA2T3	rs146850612;rs181804276;rs556020545;rs140686400;rs145772551
cg02464821	0.680001	0.622308	1.98166	0.0253207	0.0473595	7	RADIL	rs539145154;rs557237319
cg02467288	0.679431	0.607175	2.46553	0.0078119	0.0150741	12	RNF10
cg02467382	0.724146	0.631143	2.25821	0.013204	0.0251418	8		rs149908890;rs372780070;rs527905406;rs79802933;rs567903145;rs530376069
cg02469537	0.715358	0.639125	3.06145	0.0014609	0.00293266	17		rs532483759;rs55687609;rs559289471
cg02470435	0.712501	0.643146	2.69781	0.00418358	0.00819804	4	ASB5	rs528767937;rs548594591;rs568326068;rs537559850
cg02475600	0.670711	0.60691	2.07685	0.0203669	0.0383258	12		rs192604753;rs554371990;rs184997941
cg02481956	0.689525	0.617155	2.61462	0.00525497	0.0102409	5	SLC4A9	rs534472451
cg02486161	0.707221	0.602178	2.9684	0.00192847	0.00384724	16	NOD2	rs373812846;rs140643942
cg02487233	0.731668	0.605427	2.89556	0.00238707	0.00473825	3	CD47
cg02488983	0.749633	0.649833	3.17973	0.00101816	0.00205986	20		rs146448610;rs552400583;rs539063890
cg02490185	0.648452	0.623975	2.01067	0.0237126	0.0444303	1	SEPN1	rs564377360;rs114493230;rs142021988
cg02492165	0.673557	0.616006	2.14898	0.0171922	0.0325006	19
cg02492205	0.717108	0.637254	2.07444	0.0204815	0.0385353	16	INO80E	rs150020641;rs540898779;rs202176231;rs74015003;rs149145925;rs537229802;rs143249661
cg02492835	0.737897	0.651855	2.26516	0.0129804	0.024728	1	KIF26B	rs546119408;rs556452893;rs576417604
cg02493364	0.678929	0.601073	1.97203	0.025875	0.0483645	19	ZBTB32	rs539357035
cg02493930	0.717764	0.619009	2.86762	0.00258817	0.00512884	5	NDST1
cg02494239	0.711439	0.591259	2.90947	0.00229235	0.00455486	21	ABCG1
cg02494777	0.664345	0.571933	2.08287	0.020084	0.0378067	5	PDE4D	rs16877195
cg02495767	0.739093	0.630716	2.82133	0.00295587	0.00583934	7
cg02496392	0.707339	0.637833	2.48194	0.00748416	0.0144583	1	AHDC1	rs531813854;rs141852377
cg02497830	0.735824	0.660588	3.00375	0.00173654	0.00347274	1	SLC2A5	rs540754606;rs35424773
cg02497898	0.679442	0.579447	2.4228	0.00872645	0.0167915	9	CDK5RAP2	rs188479399
cg02501165	0.68783	0.590802	2.03823	0.022266	0.0417953	12	CCDC64
cg02502704	0.789497	0.656636	4.06402	5.2334e-05	0.000112351	10		rs113757608;rs147066513;rs184154509
cg02504505	0.709873	0.64767	2.52083	0.00675602	0.0130843	2		rs114220473;rs551336610;rs571016463
cg02505956	0.801239	0.670531	4.15808	3.71972e-05	8.03674e-05	7	PTPRN2	rs139850241;rs555517669;rs573904883
cg02506248	0.754714	0.608026	3.07555	0.00140005	0.00281298	12		rs537291156;rs550776559
cg02506694	0.682583	0.551772	2.28855	0.0122516	0.0233742	11	MADD	rs74236439
cg02513639	0.678092	0.579338	1.98861	0.0249274	0.0466405	3		rs546914187;rs568348572
cg02517348	0.717138	0.625796	2.90976	0.00229043	0.00455118	15
cg02527886	0.742288	0.648033	2.64481	0.00484034	0.00945201	7	CARD11	rs539901942;rs41454944
cg02529326	0.67861	0.595547	3.07372	0.00140779	0.00282814	22	TBC1D22A	rs73470818
cg02534642	0.675611	0.610455	2.15174	0.0170797	0.0322947	1		rs193099070;rs539357710
cg02538305	0.72272	0.586146	3.40619	0.000497562	0.00102235	2		rs544152291;rs11684381
cg02538783	0.689141	0.594365	2.40817	0.0090609	0.0174183	10	PARD3
cg02540858	0.713062	0.642261	2.69281	0.0042419	0.0083094	16	KCNG4	rs244817;rs531910430
cg02542953	0.676923	0.597859	2.09303	0.0196141	0.0369456	2	MYT1L	rs533033795;rs551483217
cg02544031	0.702505	0.632337	2.11155	0.0187815	0.0354204	12	TMEM233	rs147733522
cg02550113	0.739182	0.639975	3.8709	0.000103956	0.000220343	2		rs149912343;rs73913166
cg02550311	0.688804	0.5908	2.15764	0.0168416	0.0318572	1	LINC01354	rs577546294;rs540121417
cg02550627	0.671331	0.615595	2.20686	0.0149648	0.0284014	1	FAM163A	rs371244842;rs185914429
cg02558132	0.705962	0.59096	2.95862	0.0019849	0.00395681	3	MYLK	rs77159964;rs151239156
cg02579241	0.728068	0.625411	3.64444	0.000226473	0.000472855	4	IL21-AS1	rs11934783;rs181726063
cg02584867	0.684199	0.625098	3.30033	0.000698134	0.00142399	19	KLF16	rs543351009;rs115397097;rs528705906;rs547181132
cg02585230	0.714476	0.64715	2.06535	0.0209174	0.0393326	2
cg02586268	0.671705	0.60885	2.03776	0.0222901	0.0418382	1	SERPINC1	rs544713963;rs558321738
cg02591803	0.749922	0.641708	3.45193	0.000428906	0.000883942	12	ITPR2	rs375151771;rs113684647;rs545363481
cg02603284	0.717115	0.643174	2.67155	0.0044981	0.00879968	2	TPO	rs562326354
cg02603518	0.697106	0.613748	2.54866	0.00627466	0.0121753	20		rs112999132;rs540327423;rs562215019;rs529244745;rs4809485
cg02612766	0.72704	0.60459	2.66939	0.00452498	0.00885103	3	USP19	rs545811664
cg02614923	0.705382	0.642784	2.44354	0.00827129	0.0159378	10
cg02615624	0.764344	0.640277	4.32202	2.02968e-05	4.43387e-05	11	GDPD4	rs546972892;rs567009647
cg02617352	0.717133	0.627822	2.42727	0.00862666	0.0166039	10	PNLIPRP1	rs112405581;rs143444313;rs555636710
cg02619699	0.694086	0.620923	2.02641	0.022877	0.0429077	2	ADD2	rs371600817
cg02623448	0.671993	0.606723	2.26007	0.0131439	0.0250302	20		rs565239551;rs182612784
cg02624051	0.740314	0.647875	2.97391	0.00189728	0.00378652	15	PLA2G4D	rs570404087
cg02624422	0.696083	0.581044	2.243	0.0137057	0.0260715	12		rs546284379;rs562693495;rs1566869;rs548193800
cg02624443	0.710454	0.573343	2.46251	0.00787375	0.0151896	11		rs541921008
cg02627455	0.755973	0.624845	3.20093	0.000953455	0.0019318	7	HOXA3
cg02628483	0.709912	0.643296	2.17756	0.0160587	0.0304184	15		rs616783
cg02628855	0.724469	0.623596	2.99219	0.00179727	0.0035912	9	BICD2	rs543834107
cg02630218	0.684998	0.614353	2.18283	0.015857	0.0300464	17		rs115333442;rs535485047;rs186847521
cg02630278	0.729071	0.589907	2.81743	0.00298898	0.00590313	10		rs186561952
cg02632542	0.656159	0.56119	2.55466	0.00617511	0.0119868	17	MGC16275	rs572239160
cg02634628	0.730829	0.620145	2.84133	0.00279149	0.005522	7
cg02634968	0.729052	0.583887	2.70728	0.00407514	0.00799014	5		rs17439022;rs530877545;rs6859390
cg02637394	0.739545	0.638798	2.63694	0.00494555	0.00965183	1		rs537040770;rs142818058
cg02637512	0.724744	0.626639	3.84362	0.000114354	0.000241949	5	BRD8	rs548986948
cg02637843	0.749526	0.665556	2.98505	0.00183575	0.00366649	17		rs535806872;rs12948770
cg02638679	0.737435	0.646521	3.48732	0.000382021	0.000789319	19	CELF5
cg02641840	0.682764	0.628579	2.80891	0.00306242	0.0060449	14		rs142077028
cg02644784	0.671684	0.595072	2.59404	0.00555579	0.0108127	2		rs574063870;rs541582942;rs149350274
cg02646203	0.703035	0.620963	2.10247	0.0191857	0.0361622	13		rs186413659
cg02647029	0.724894	0.625697	3.5752	0.000285673	0.000593587	2	C2orf61	rs536248695;rs184847933;rs576519914;rs76022965;rs565500733
cg02649626	0.739394	0.660568	2.85823	0.00265919	0.00526646	11		rs113634162
cg02649627	0.746821	0.643822	3.1634	0.00107076	0.00216395	18	GALNT1	rs551436001
cg02650929	0.692056	0.597283	2.00295	0.0241318	0.0451953	6	PACSIN1	rs556772374;rs575098539;rs114621038;rs563394698
cg02653032	0.676714	0.619138	2.5357	0.00649479	0.0125914	2	C2orf83	rs183950732;rs75662987;rs560316173
cg02654164	0.693243	0.620894	2.73381	0.00378492	0.00743382	20	JPH2	rs141451977;rs55825903
cg02655361	0.699933	0.632474	2.47089	0.00770351	0.0148702	3		rs192209049;rs183530780
cg02657611	0.685356	0.610446	2.68167	0.00437447	0.00856267	1	TESK2
cg02658239	0.691718	0.571004	2.13103	0.0179392	0.0338766	2	CUL3
cg02659784	0.659299	0.616397	2.2293	0.0141715	0.0269347	1		rs56818621;rs530174915
cg02660091	0.670121	0.590106	1.98991	0.0248545	0.0465093	17		rs549798850;rs563323638;rs192923380
cg02660885	0.763871	0.646661	3.53042	0.000331462	0.000686777	16	LMF1
cg02665578	0.711402	0.578903	2.4147	0.00891032	0.017136	20	PPDPF	rs554285189
cg02665650	0.686727	0.59534	2.16186	0.0166731	0.0315481	6	ANKS1A	rs572755844
cg02668270	0.699817	0.624784	2.82115	0.00295744	0.00584231	19	ZNF428	rs185912156;rs537609456;rs549633147;rs569712360
cg02669055	0.718316	0.618729	2.66059	0.00463563	0.00906151	8	IDO2	rs543067590;rs563571460;rs139069854
cg02672922	0.769924	0.666176	3.61295	0.00025179	0.000524606	20		rs150298042
cg02674226	0.689666	0.597658	2.78265	0.00329927	0.00650133	3		rs192770
cg02678414	0.698825	0.598192	2.71464	0.00399266	0.00783214	16	TRAF7	rs571168648;rs533817477;rs547151725
cg02682760	0.73696	0.621561	3.47047	0.000403708	0.00083314	20		rs12625615;rs116274886
cg02684964	0.683875	0.598908	2.5729	0.00588089	0.0114296	10	TACR2	rs551381288;rs10762295;rs533852470;rs375797101;rs117799232;rs200241934
cg02696685	0.755768	0.658961	3.34784	0.000600192	0.00122827	19	HCN2	rs533419348;rs545429304;rs563715377;rs113541645;rs553484848;rs529096958;rs567496228;rs199887957
cg02697654	0.712448	0.602942	2.61864	0.00519803	0.0101327	16
cg02706018	0.673184	0.604141	2.23383	0.0140159	0.026647	7	HOXA4	rs531699547
cg02707277	0.676631	0.597885	1.95981	0.0265928	0.0496656	6	BRD2	rs191317139;rs528141662;rs11037
cg02718674	0.713153	0.633591	3.39792	0.000511027	0.00104934	9	CCDC183	rs2784034;rs76049302
cg02727530	0.754367	0.618743	3.1893	0.000988449	0.00200106	3	KIAA1257	rs190055104
cg02734932	0.690886	0.622067	2.3679	0.010041	0.0192535	1	CACNA1E
cg02735058	0.726211	0.654543	2.84571	0.00275663	0.00545456	6		rs545946928;rs559543355;rs528725751;rs375264859
cg02736228	0.689012	0.646591	2.13029	0.0179708	0.0339339	1
cg02739466	0.737885	0.648166	2.87971	0.00249928	0.00495643	11	DLG2	rs182374258;rs185248039;rs528717764;rs2436158;rs12275631
cg02744945	0.656672	0.589326	2.20482	0.0150386	0.0285379	13	FRY	rs115225709
cg02747210	0.713269	0.617955	2.4482	0.00817202	0.015751	13	F10	rs113359444;rs547926786;rs75073394;rs114136715;rs185296189
cg02749784	0.730842	0.657392	2.88406	0.00246803	0.00489562	8	MAL2	rs190706825
cg02751838	0.715496	0.630034	2.96842	0.00192831	0.00384695	16	LDHD	rs111341766
cg02752727	0.723561	0.637436	2.84935	0.00272796	0.00539921	8	SLC30A8	rs7834491
cg02754943	0.698364	0.593476	2.91636	0.00224678	0.00446645	10	CALML5	rs191173026;rs572873133;rs143306447;rs555615376;rs574058293
cg02758922	0.689772	0.588387	2.10918	0.0188866	0.0356131	13
cg02760152	0.729758	0.631025	2.65139	0.00475411	0.00928734	1	DAB1	rs4912248;rs554287863
cg02761308	0.706233	0.628457	4.13593	4.03283e-05	8.69973e-05	17		rs147249990
cg02764246	0.706944	0.628886	2.92987	0.00215981	0.00429743	3		rs532622820
cg02768353	0.676531	0.609595	2.23084	0.0141184	0.0268358	1	SH2D5	rs900037
cg02773832	0.708317	0.616559	2.16578	0.016518	0.0312629	12	TPCN1
cg02773868	0.68509	0.632099	2.91159	0.00227828	0.00452779	6	GNL1	rs529584281
cg02774160	0.748001	0.637241	3.76992	0.000147638	0.000310912	22	GGT1	rs146546689;rs138136704;rs535429424;rs557124257
cg02777191	0.734178	0.660816	2.98744	0.00182278	0.00364113	19	SEMA6B	rs546285584;rs184592720;rs531749704;rs548578753
cg02778694	0.665945	0.592889	2.4532	0.00806666	0.0155527	9	SEMA4D	rs190317866;rs552907426
cg02779691	0.717093	0.6343	2.15519	0.0169401	0.0320384	11	PCNXL3	rs559539701;rs527879367
cg02782840	0.693867	0.629414	2.3939	0.00939814	0.0180514	13		rs562065245;rs2863260;rs544755326;rs564553765
cg02783749	0.696376	0.59829	2.43536	0.00844819	0.0162684	2	CHST10	rs576106330
cg02784528	0.717564	0.619596	2.35828	0.0102888	0.0197166	7
cg02785321	0.645637	0.613512	2.00293	0.024133	0.0451973	12	NTF3	rs191125454;rs549533311
cg02788264	0.74108	0.656546	3.01349	0.00168691	0.00337567	10	FXYD4	rs112484447
cg02788834	0.711798	0.550955	2.56011	0.00608585	0.0118178	7		rs574511826
cg02789289	0.700348	0.596165	2.41133	0.00898781	0.0172806	5		rs553995400;rs150776381
cg02790458	0.656362	0.593981	2.10625	0.0190169	0.0358527	19	KIAA1683	rs60170051;rs189683852
cg02797195	0.689252	0.613071	2.15137	0.0170949	0.0323219	21	RIPK4	rs549044660;rs149951120;rs189220186
cg02797569	0.711612	0.607237	2.53026	0.00658934	0.0127696	7	PCOLCE	rs577200720
cg02797871	0.743618	0.639643	3.2371	0.000851829	0.00173	20	COL20A1	rs570021781;rs537463492;rs190665561;rs115990572
cg02799643	0.715486	0.605011	3.15532	0.00109773	0.00221729	7	CAV2	rs547568616;rs149971436
cg02804959	0.704798	0.644307	2.30668	0.0117119	0.0223691	18		rs150457873
cg02810012	0.689918	0.613506	2.16861	0.0164065	0.0310581	13	LINC00598
cg02810829	0.669755	0.597589	2.09862	0.0193596	0.0364808	15		rs577393278
cg02812042	0.673518	0.58366	2.18	0.0159651	0.0302448	8	PPP2R2A
cg02815516	0.646933	0.615404	2.18694	0.015701	0.0297582	19	KANK2	rs141606923
cg02820047	0.692095	0.600373	2.52791	0.0066306	0.0128479	11	GRIK4	rs543879749;rs562061242
cg02821268	0.70521	0.645971	2.20367	0.0150808	0.0286148	19		rs117267735
cg02825412	0.690096	0.590802	2.60465	0.00539887	0.0105149	9	LHX6	rs186729754;rs560991835;rs576105321;rs543484835;rs148593511;rs532389905
cg02831226	0.680117	0.629323	1.99153	0.0247633	0.0463436	8		rs4917294;rs138566865;rs575554112;rs4917295
cg02831571	0.674552	0.616984	2.17014	0.0163464	0.0309479	7	COBL	rs149441471;rs112474059;rs186571075;rs562047960;rs143795779
cg02833108	0.694275	0.620897	2.0203	0.0231984	0.0434947	18	TAF4B	rs116618817;rs140745151
cg02833808	0.743726	0.61553	2.77079	0.00341169	0.00671758	12
cg02843251	0.692164	0.573077	2.01086	0.023702	0.0444117	12		rs183496681;rs188840398
cg02844826	0.707093	0.618666	2.68083	0.00438462	0.00858201	3
cg02845018	0.701678	0.61418	2.70349	0.00411825	0.008073	2		rs188709365
cg02848389	0.698023	0.609442	2.30353	0.0118042	0.0225405	4	CLNK	rs190323450;rs2720364;rs559031337
cg02850715	0.683209	0.580072	2.79236	0.00320977	0.00632884	11	ST14
cg02852162	0.713142	0.613844	2.51999	0.00677101	0.0131124	17
cg02852847	0.709134	0.62718	2.61945	0.00518666	0.0101111	1		rs149005767;rs112567794;rs552607953;rs142995678;rs535644329
cg02855207	0.64057	0.614195	2.12306	0.0182801	0.0345017	11	RELT	rs531162961;rs548178001;rs185376717
cg02855432	0.651451	0.587302	2.04707	0.0218183	0.0409795	5	ERGIC1
cg02856842	0.663508	0.605711	2.82861	0.00289503	0.00572228	1	SH3BP5L
cg02857325	0.712135	0.60786	2.86021	0.00264402	0.00523702	16	MTHFSD	rs191594540;rs538750483;rs182521939;rs572453026
cg02857726	0.711307	0.631873	3.05541	0.00148774	0.0029855	3	TM4SF1	rs139180664;rs542429513;rs143995830
cg02858826	0.685972	0.583335	2.1882	0.0156535	0.0296704	14	RPS6KL1	rs533404453
cg02860807	0.679877	0.60301	2.5691	0.00594114	0.011544	19		rs114047641;rs186458368
cg02862121	0.669786	0.596455	3.10144	0.00129436	0.00260537	16	IGFALS	rs183906048;rs139002461
cg02865675	0.704907	0.643301	2.49562	0.00722045	0.0139621	6	FRMD1	rs146200905;rs139214960;rs150027817;rs200270419;rs201418808
cg02866122	0.648484	0.584495	1.99249	0.0247102	0.0462468	17	LRRC59
cg02866152	0.705662	0.564732	2.66403	0.00459213	0.00897871	20	MYT1	rs546758973
cg02869289	0.670086	0.599963	2.64401	0.00485093	0.00947204	19	MIR642	rs375057564;rs200834226;rs146908284;rs577227780;rs13306402;rs199991013;rs148206679
cg02871891	0.708348	0.586192	2.35526	0.0103677	0.019864	16	JMJD5	rs553872081
cg02872930	0.656276	0.589071	2.19961	0.0152293	0.0288888	19		rs565167696;rs150189651;rs547785764
cg02878289	0.685845	0.595236	2.61521	0.00524656	0.0102249	14	INF2	rs146529868;rs114820975
cg02878461	0.729979	0.640017	2.83125	0.00287326	0.00568029	19	CLIP3
cg02879143	0.686749	0.582592	2.02287	0.0230627	0.0432466	17		rs548267792;rs569848310;rs537226291
cg02880593	0.695813	0.622371	2.67469	0.00445949	0.00872564	14		rs568808102
cg02882254	0.742634	0.631765	2.79918	0.00314832	0.00621068	13	PCCA
cg02884386	0.688195	0.603881	2.29963	0.0119192	0.022756	10	DNAJB12	rs112429631;rs569121170
cg02886115	0.708256	0.609383	3.45685	0.000422079	0.000870162	5	HNRNPH1
cg02886947	0.747948	0.655892	3.55838	0.000302119	0.000627107	6	TMEM151B
cg02887715	0.756048	0.633039	4.04207	5.66366e-05	0.000121413	17	KRTAP9-6	rs548706698;rs9895355
cg02890052	0.715692	0.623176	2.70929	0.00405251	0.00794707	9	CCDC180	rs552550293;rs572361252;rs117465356
cg02890315	0.668592	0.59068	2.23953	0.0138223	0.0262878	15	USP3	rs529967194;rs536043999;rs183577764;rs527321446
cg02892857	0.710878	0.574656	2.53432	0.00651876	0.0126364	8	TG	rs558887185
cg02893361	0.718346	0.582849	2.4716	0.00768931	0.0148433	15	PIAS1	rs572252771;rs540821463
cg02893585	0.734539	0.648822	3.61476	0.000250264	0.000521481	3	FBLN2	rs528437898;rs115786680;rs1878173;rs117577323;rs142100491
cg02895206	0.718468	0.647547	2.83431	0.00284825	0.00563191	3		rs577132835;rs546165593
cg02899037	0.663467	0.624262	2.01025	0.0237351	0.0444706	1	FAF1
cg02900183	0.747188	0.627186	3.85424	0.000110195	0.000233298	19	CIB3
cg02901670	0.687467	0.579546	2.31222	0.0115512	0.0220703	16		rs537184835
cg02902415	0.685918	0.597101	2.69862	0.00417419	0.00818015	1
cg02903958	0.704472	0.613538	2.06387	0.0209891	0.0394635	16	CFAP20	rs569052893
cg02904918	0.724012	0.644581	2.70863	0.00405988	0.007961	19	CEACAM20	rs188179607;rs141963910;rs146146053
cg02905426	0.715575	0.65556	2.08292	0.0200818	0.0378031	1	FAM76A	rs528584003;rs551883361
cg02907618	0.741123	0.634999	4.60452	6.93193e-06	1.54215e-05	12	SSH1	rs142219705;rs574865182
cg02915225	0.723976	0.638249	2.68721	0.00430804	0.0084355	10	CPEB3	rs566498441;rs182788610
cg02915381	0.672987	0.604337	3.07747	0.00139195	0.00279711	6	RXRB	rs542525631;rs142133507
cg02916646	0.702284	0.651351	2.23668	0.0139187	0.0264668	20		rs548643853;rs568436648;rs149455726
cg02924348	0.711979	0.638573	2.7758	0.00336373	0.00662543	18		rs147234211;rs548627859;rs189476619
cg02926859	0.665349	0.564988	2.08442	0.0200117	0.0376741	12		rs552296064;rs566115626
cg02927961	0.696628	0.568696	1.97228	0.0258606	0.0483386	19		rs145710322;rs533039200;rs545083848
cg02929379	0.674657	0.604873	2.60207	0.00543669	0.0105865	22	SEC14L3
cg02937158	0.694325	0.620779	2.13186	0.017904	0.0338122	7	DDC	rs564116697;rs533186227
cg02943595	0.67827	0.558392	2.10356	0.0191367	0.0360716	10	LOC143188	rs9420138;rs557974140
cg02947519	0.666002	0.612407	2.49268	0.00727636	0.0140673	1		rs143165636
cg02948125	0.721946	0.587575	3.04496	0.00153524	0.00307864	17	ATP1B2	rs142517257;rs572857983
cg02949067	0.678112	0.619375	2.02767	0.0228109	0.042788	20	PCSK2	rs544196209;rs184931594;rs188280706
cg02950812	0.683134	0.605535	2.58362	0.00571395	0.0111122	11		rs117747102
cg02952003	0.673751	0.613283	1.96554	0.0262542	0.0490517	13	MTUS2	rs570285882;rs539600513
cg02953586	0.681836	0.595952	2.41347	0.00893862	0.0171888	10	RNLS	rs371042932;rs2488271;rs140859125
cg02955098	0.711338	0.596389	3.00617	0.00172408	0.00344833	1	MEGF6
cg02959939	0.710452	0.629229	3.5002	0.000366195	0.000757297	21	PCNT	rs528486606
cg02961267	0.730231	0.620002	3.28416	0.000734744	0.00149694	3	COL6A4P2	rs528956093;rs564749837
cg02964287	0.715976	0.586894	2.48725	0.00738081	0.0142638	16		rs183838553
cg02968557	0.697836	0.646746	2.60501	0.00539366	0.0105049	17	HSPB9	rs144477654;rs150293597;rs144909027
cg02969624	0.760829	0.627118	3.88657	9.84007e-05	0.000208786	17	TIMP2	rs531527755;rs138332813;rs149637701;rs14526;rs146136964
cg02970386	0.696445	0.591534	2.74593	0.00365864	0.0071919	16	MAPK8IP3	rs201072512;rs375218229
cg02971328	0.712653	0.591718	2.41884	0.00881606	0.0169594	7	RAC1	rs536086221;rs554771253
cg02971724	0.70906	0.636209	2.03662	0.0223487	0.0419445	4		rs116110241;rs566917630;rs189411305
cg02981853	0.753393	0.646782	4.75358	3.87543e-06	8.70634e-06	19		rs544978658
cg02985293	0.727786	0.637428	3.26025	0.000792211	0.00161146	19		rs59322648
cg02986171	0.737451	0.628059	3.50309	0.000362734	0.000750298	5		rs554003745;rs572408752;rs536511301
cg02987249	0.681523	0.609035	2.91117	0.00228107	0.00453314	19	TRIP10	rs200006584
cg02987555	0.685361	0.612501	2.21233	0.0147678	0.028038	10	DNMBP	rs1986519;rs73333959
cg02993156	0.728393	0.590658	2.21843	0.0145511	0.0276382	10	CELF2
cg02994923	0.658783	0.561281	2.02458	0.0229726	0.0430822	2		rs192796023;rs575822397;rs17050267;rs531508458;rs189431900
cg02996045	0.696903	0.609198	2.03308	0.0225303	0.0422774	5	PPP2R2B	rs530067162;rs188716654
cg02998673	0.697921	0.63703	3.1857	0.000999527	0.002023	3	ESYT3
cg02999390	0.700992	0.640272	2.18005	0.0159632	0.0302414	2		rs113607845;rs62157588
cg02999486	0.766268	0.639124	4.12148	4.25052e-05	9.16074e-05	4	FAM149A	rs535005610
cg02999798	0.650469	0.595612	2.17064	0.0163271	0.0309122	1		rs545455142
cg03000014	0.68543	0.639876	2.01003	0.0237469	0.0444918	5		rs559134452;rs577399175
cg03001566	0.714656	0.630869	3.13484	0.00116893	0.00235792	8		rs368709016;rs574007784
cg03006768	0.769201	0.629359	3.52792	0.000334211	0.000692388	2		rs191745611;rs528872223;rs183654531
cg03008888	0.692191	0.588653	2.52417	0.00669647	0.012972	5	MCTP1	rs374523059;rs561039465
cg03011348	0.743091	0.641322	3.0495	0.00151444	0.00303785	7		rs558543414;rs565881620;rs181009154
cg03012289	0.741031	0.639523	3.19233	0.000979232	0.00198279	8	PKHD1L1	rs141716105;rs562413220
cg03013070	0.676464	0.605634	2.26094	0.0131157	0.024978	10	PLCE1
cg03015559	0.722233	0.610052	2.55286	0.00620487	0.0120432	14	RAB2B
cg03016258	0.693509	0.646013	2.27825	0.012568	0.0239624	2	LOC284950
cg03016927	0.7262	0.633954	2.63037	0.00503489	0.00982209	6	NCR2	rs564574512
cg03019000	0.699889	0.615362	2.25931	0.0131684	0.0250757	3	TEX264	rs182592901;rs528307254
cg03019277	0.704038	0.548528	2.00657	0.0239346	0.0448353	6	ARFGEF3
cg03020006	0.713497	0.582145	2.24424	0.0136641	0.0259946	2	ALS2CR11	rs138412181;rs149244760;rs145254410;rs553552337;rs571778398;rs200597673
cg03020716	0.681	0.608869	2.14651	0.0172934	0.0326876	17	RPH3AL	rs542989702;rs34004952
cg03025082	0.731223	0.627937	3.18196	0.00101118	0.00204602	19	OR7G3	rs149090812;rs201992294;rs200480653
cg03030071	0.698716	0.576169	3.46364	0.000412829	0.000851568	15	STRA6	rs567503665
cg03032236	0.728017	0.648451	3.50159	0.000364525	0.000753927	6
cg03032443	0.683043	0.625817	2.30975	0.0116224	0.022203	19	MLLT1	rs77592196;rs539100394
cg03032607	0.669563	0.606812	2.07932	0.0202506	0.0381121	3	LZTFL1	rs551552390
cg03034540	0.725901	0.618284	3.15999	0.00108206	0.00218631	16	ZDHHC1	rs530354440
cg03035167	0.689177	0.617412	3.08008	0.00138097	0.00277557	2	SPATS2L	rs569302437;rs142405683;rs151312343
cg03037850	0.679513	0.610482	2.3012	0.0118727	0.0226691	7	GPER1	rs190900972;rs539482804
cg03039701	0.700094	0.603664	4.01955	6.14019e-05	0.000131421	6	SLC2A12	rs190334333;rs561818398
cg03041532	0.691355	0.646503	2.46289	0.00786584	0.0151751	11	IL18BP	rs199757051
cg03044684	0.783835	0.661301	4.05965	5.31645e-05	0.000114103	21	HUNK
cg03044725	0.681885	0.615972	3.01346	0.00168705	0.00337593	1	PTPRF	rs566782360
cg03048488	0.690957	0.612376	2.45825	0.00796139	0.015354	1		rs538960555;rs2473349;rs572007983;rs16851634
cg03050166	0.695859	0.563017	2.70502	0.00410078	0.00803954	10		rs149642860;rs553289474
cg03054795	0.744418	0.606048	3.47755	0.000394458	0.000814454	14		rs140367469;rs575186636;rs145431216
cg03055021	0.679406	0.59751	2.62999	0.00504012	0.00983187	1	FHAD1	rs144261453;rs185879095
cg03056854	0.689712	0.632919	2.51985	0.00677349	0.0131172	1	HTR6	rs559788602;rs200304269
cg03057910	0.697706	0.608196	2.84786	0.00273967	0.00542185	9		rs187156867
cg03058446	0.752128	0.645058	4.47081	1.15803e-05	2.55443e-05	5	MRPS27	rs551653028;rs563429809;rs530872611;rs182754283
cg03060253	0.71864	0.599681	2.73607	0.00376108	0.00738774	15	LINGO1	rs572802634
cg03062587	0.7051	0.639308	3.03694	0.00157262	0.00315199	17	ABR	rs143637330;rs544296098;rs189568379
cg03065614	0.739233	0.633064	4.27912	2.38142e-05	5.18715e-05	6	TMEM63B
cg03066966	0.681839	0.591688	2.32415	0.0112117	0.0214389	17	CRHR1	rs183170464
cg03070119	0.715089	0.644138	3.48847	0.000380582	0.000786399	20	ADNP	rs147505380;rs139598213
cg03070780	0.685352	0.604203	2.40265	0.00919015	0.0176606	14		rs188442770;rs17106989
cg03072586	0.691627	0.609355	2.87558	0.00252935	0.00501468	6	ATXN1	rs187405257;rs192875734
cg03073060	0.721377	0.632845	3.15552	0.00109705	0.00221595	7	TNS3	rs539383114;rs546506831
cg03077842	0.698718	0.632669	2.23955	0.0138218	0.026287	11		rs117780889;rs570768135
cg03078455	0.76101	0.629248	4.07324	5.06228e-05	0.000108744	16	MYH11
cg03082589	0.711428	0.596034	2.19873	0.0152616	0.0289482	16	GSG1L	rs531454603;rs550970062;rs149792695
cg03083695	0.718138	0.632304	2.37475	0.00986811	0.0189297	9	ST6GALNAC6	rs189026246;rs59314952
cg03085088	0.764519	0.642819	4.17278	3.52508e-05	7.62407e-05	22	PNPLA5	rs546379113;rs566528869;rs538480672
cg03092343	0.664084	0.604225	2.60082	0.005455	0.0106213	1	KIAA1522	rs145905442;rs531998183;rs550486365
cg03094428	0.645073	0.60417	2.14421	0.0173883	0.0328626	3		rs550326118
cg03099780	0.658892	0.548359	1.97217	0.0258668	0.0483498	13		rs9516870;rs76924895;rs140867748
cg03100884	0.662329	0.607956	3.01125	0.00169819	0.00339773	1	UBE2Q1	rs149032864
cg03103060	0.724034	0.630198	2.12368	0.0182532	0.0344531	17		rs563100715;rs116600624
cg03103075	0.689062	0.603709	2.08235	0.0201082	0.0378511	11	MAML2	rs191604779
cg03103886	0.683643	0.596366	2.69919	0.00416764	0.00816748	9	C9orf69	rs557977421
cg03105083	0.683452	0.639453	2.79612	0.00317576	0.00626346	21	ADARB1	rs557389430;rs575720303;rs536797136
cg03107987	0.670368	0.613583	2.84341	0.00277489	0.00548984	19	C19orf77	rs534379787;rs189069707
cg03111040	0.715029	0.613116	2.83388	0.00285174	0.00563868	4	SNX25	rs544863214;rs565125819
cg03114471	0.685394	0.617755	3.22837	0.00087538	0.00177684	1		rs75106851;rs189638779
cg03114560	0.716806	0.549577	2.43381	0.00848216	0.0163326	13		rs562350722;rs139602203;rs569575892
cg03120983	0.678781	0.625821	2.20224	0.0151327	0.0287107	15	ST20-MTHFS	rs548679816;rs568465115
cg03121750	0.695779	0.616236	2.40602	0.00911102	0.0175123	17		rs574873645;rs537772764;rs11077929;rs138003849
cg03125474	0.698957	0.592363	2.20514	0.0150271	0.0285169	10	PFKP	rs529097181;rs542672766;rs559165843
cg03125975	0.72331	0.637897	2.87945	0.00250115	0.00496002	11		rs11824301
cg03147470	0.683839	0.596056	2.32597	0.0111606	0.0213434	10	DIP2C	rs541794344
cg03149448	0.660844	0.605322	2.69032	0.00427126	0.00836551	9	ENG	rs531433730;rs183003166
cg03151622	0.732236	0.650103	2.61515	0.00524743	0.0102266	3	ULK4	rs188153091
cg03152084	0.693566	0.617346	2.79379	0.00319682	0.00630384	16		rs549808077;rs538669712
cg03152428	0.681415	0.637251	2.21195	0.0147814	0.0280635	21	COL18A1	rs139121785
cg03154391	0.709388	0.609188	2.37955	0.00974824	0.0187056	5		rs201960347
cg03155893	0.70448	0.6014	2.9246	0.00219332	0.00436266	7	TMEM130	rs538821147;rs554048769;rs566036640
cg03159960	0.674639	0.609885	2.15853	0.0168059	0.0317922	3	PEX5L	rs548796558
cg03161421	0.784111	0.659049	3.52305	0.000339639	0.000703425	18		rs184320953;rs569002006
cg03164112	0.716796	0.628484	2.98547	0.00183348	0.0036621	2	ASB18	rs538507931;rs552071952;rs568686194
cg03164649	0.683921	0.580419	2.24661	0.013585	0.025848	3	PHLDB2	rs574471488
cg03167604	0.69153	0.586266	2.07055	0.0206669	0.0388736	1		rs141065500;rs550720908
cg03171659	0.693541	0.618033	2.16835	0.0164168	0.0310769	16		rs139301475;rs142081920
cg03173367	0.682342	0.602591	2.3059	0.0117347	0.0224116	2	ANKRD39
cg03178543	0.752293	0.634274	2.65359	0.00472552	0.00923293	3	KCNMB2-AS1	rs188642360;rs562275430
cg03181104	0.677495	0.630601	2.46422	0.00783861	0.0151244	17	LPO	rs148680921
cg03185794	0.672088	0.614694	2.01178	0.0236524	0.0443218	13
cg03186620	0.690756	0.612565	2.3219	0.0112752	0.0215561	19	CILP2	rs187207173
cg03191919	0.682758	0.551734	2.11382	0.0186819	0.0352372	3	UBXN7	rs149760137;rs562494381
cg03194226	0.712218	0.570353	2.58618	0.0056748	0.0110383	3	CLEC3B	rs144855663;rs558106441;rs573188436
cg03197885	0.710227	0.604747	2.59547	0.00553443	0.010772	16	GNAO1	rs146641019
cg03198010	0.693798	0.543957	2.21242	0.0147646	0.0280321	13		rs554756009;rs139941733
cg03201697	0.682504	0.581663	2.24619	0.0135989	0.0258738	6		rs558615203;rs570703615
cg03201811	0.708288	0.606076	3.65831	0.000216107	0.000451654	19		rs532620707;rs77646905
cg03206044	0.693869	0.626782	2.59997	0.00546764	0.0106455	4	ARHGAP10	rs188139447
cg03206427	0.682985	0.594783	2.1026	0.01918	0.0361517	8
cg03208185	0.699492	0.578477	2.45812	0.00796415	0.0153592	15		rs139862374;rs568051222
cg03211132	0.691232	0.581778	2.05681	0.0213344	0.0400958	1	SELE	rs13306829
cg03212131	0.724434	0.648256	2.73645	0.00375708	0.00738027	5	SLC45A2	rs183222893;rs141434224;rs535954725
cg03212451	0.72071	0.621813	2.69264	0.00424388	0.00831324	13		rs116029838
cg03213259	0.662794	0.562223	2.41793	0.00883665	0.0169981	16	TRADD	rs542674168;rs537421358;rs13312726;rs3136637
cg03213490	0.722343	0.613221	2.59727	0.00550762	0.010721	5	ADCY2	rs147935705;rs551013245;rs570920392;rs191347075;rs72712211;rs567045996
cg03216952	0.729187	0.63939	2.29858	0.0119503	0.022814	1		rs539501939;rs573181653;rs41267263
cg03218093	0.683345	0.629637	2.55885	0.0061064	0.0118565	9	UNQ6494	rs192963753
cg03224259	0.766381	0.645651	3.86972	0.000104388	0.000221235	8	ZHX2	rs570773059;rs557942013
cg03224650	0.702549	0.636885	2.1944	0.0154218	0.0292437	1	OBSCN	rs201937266;rs58544996
cg03226203	0.705441	0.622759	2.6679	0.00454358	0.00888628	8	PLEC1
cg03227076	0.694821	0.625125	2.21115	0.0148103	0.0281168	8		rs150033094;rs189285476
cg03228555	0.663306	0.582711	2.00949	0.0237762	0.044545	19	CEACAM19
cg03228773	0.661372	0.59864	1.97196	0.0258792	0.048372	6	C6orf47	rs73398253;rs3130617;rs147717825;rs148438961;rs533943758;rs200202130
cg03235140	0.719028	0.618452	2.43113	0.00854109	0.016443	20	ADRA1D	rs77573772;rs569007635;rs184226096;rs186986469;rs140691896
cg03250056	0.699604	0.595189	3.09588	0.0013164	0.00264869	17		rs73280120;rs143437831
cg03250676	0.683886	0.588382	2.01559	0.0234484	0.043948	7	ASL	rs543255240
cg03254928	0.676235	0.614753	2.7438	0.00368057	0.00723386	11	CD3G	rs145946390
cg03256198	0.756904	0.665933	2.75141	0.00360284	0.00708478	1	GALNT2
cg03256566	0.706953	0.615334	2.84655	0.00275003	0.00544191	2	LOC728730
cg03256597	0.696266	0.613035	2.68303	0.00435804	0.0085312	19		rs542358656;rs117299878;rs117620426;rs552736328
cg03256960	0.682048	0.625297	2.96181	0.00196631	0.00392065	17	AIPL1	rs144579083;rs200049623;rs8069375;rs199604340;rs149124329;rs142208422
cg03266046	0.70184	0.580682	2.46019	0.00792142	0.0152791	1	TSACC
cg03267139	0.650884	0.613105	1.99077	0.0248061	0.0464211	2		rs80335365;rs75290827;rs79739665;rs77264729;rs78631823;rs546506915
cg03268942	0.686466	0.631659	2.61439	0.00525833	0.0102473	2		rs185499905;rs532172507;rs547124770
cg03269363	0.684102	0.635241	2.34848	0.0105468	0.0201983	22		rs5770584
cg03272195	0.723012	0.650553	2.57044	0.00591978	0.0115034	17	HS3ST3B1	rs566757911;rs535425427
cg03274812	0.687591	0.644853	2.04429	0.0219585	0.0412344	7
cg03276149	0.697487	0.611818	2.04298	0.0220249	0.0413548	6
cg03276166	0.694243	0.593594	2.67356	0.00447337	0.00875221	10		rs112767468;rs554595613
cg03278431	0.706263	0.603881	2.04701	0.0218217	0.0409856	4		rs544440872;rs562737591
cg03281226	0.72417	0.629578	4.11573	4.34021e-05	9.35035e-05	17	NOTUM	rs560668812;rs535959257
cg03283080	0.67858	0.573356	2.46946	0.0077323	0.0149241	6		rs115807283;rs893236;rs149091962;rs556695222
cg03283429	0.671089	0.619644	2.02787	0.0228005	0.0427692	16	CACNA1H	rs139407243;rs7187240;rs149993415
cg03284348	0.688302	0.61808	3.2206	0.000896874	0.00181955	22		rs544802674;rs556868252;rs575177746;rs542623721
cg03286582	0.679908	0.586716	2.91975	0.00222462	0.00442346	5	FSTL4	rs55769289
cg03288922	0.690512	0.626831	2.14351	0.0174171	0.0329159	2		rs75193414;rs546406503
cg03290741	0.732373	0.623602	3.5115	0.00035282	0.000730213	1		rs533330788
cg03290827	0.6985	0.65028	2.48074	0.00750776	0.0145027	17	SEC14L1	rs549455739
cg03291607	0.724881	0.617928	3.35115	0.000593883	0.00121562	4	PDE6B	rs372774200;rs142289694
cg03291755	0.737069	0.626305	2.91305	0.00226861	0.00450904	9	BNC2	rs568254914;rs527930650;rs113134793;rs142281417;rs150790656
cg03296352	0.694211	0.619525	2.66879	0.00453248	0.00886536	17	TUSC5	rs538574781;rs556531333
cg03299991	0.728535	0.648185	2.92149	0.00221338	0.00440153	10	KCNMA1	rs150979682;rs575738351
cg03301579	0.722476	0.626694	3.4764	0.000395951	0.000817466	19	MATK	rs552491371;rs117286115
cg03305246	0.690301	0.560155	2.22056	0.0144759	0.0274985	9	MAPKAP1	rs561675718
cg03311083	0.729341	0.637872	3.3391	0.000617178	0.00126232	2	GLI2	rs79727604;rs142305945;rs11904639
cg03317245	0.680466	0.578097	1.99562	0.0245359	0.0459306	17	P2RX5	rs570355102;rs372940164;rs191803852
cg03317987	0.703678	0.624102	2.9762	0.00188452	0.00376159	1	SUSD4	rs567383219
cg03321171	0.683018	0.626965	2.19666	0.0153378	0.029089	18
cg03322234	0.718646	0.62432	2.94888	0.00204262	0.00406934	7	CYP2W1	rs148298954;rs567171308;rs141991093
cg03322699	0.689829	0.567723	2.24155	0.0137544	0.0261619	4
cg03330223	0.686045	0.641865	2.02622	0.0228868	0.0429258	16	LOC732275	rs566055372;rs111899566;rs201097550;rs548330373;rs568431307;rs143888388
cg03331473	0.699609	0.618964	2.79292	0.00320474	0.00631918	15
cg03332623	0.684077	0.616082	2.66107	0.00462954	0.00904986	6	ZNF184	rs577978362
cg03336209	0.692738	0.607827	2.48558	0.00741317	0.0143245	10	WDFY4	rs140667722;rs183016843
cg03336706	0.696835	0.612816	2.42107	0.0087656	0.0168649	1	TNR	rs146420554
cg03337057	0.699979	0.642476	2.52933	0.00660552	0.0128005	19	TSKS	rs149580509;rs185210360;rs550843527;rs147276247
cg03338294	0.694341	0.616049	2.21258	0.014759	0.0280217	19		rs181866994
cg03340191	0.674419	0.57017	2.11368	0.0186881	0.0352486	12	MYL2	rs79904317
cg03351003	0.713431	0.597175	2.97733	0.0018782	0.00374925	16	BCAR1
cg03353172	0.686476	0.588881	2.08239	0.0201066	0.0378484	20	BANF2	rs564717322
cg03358342	0.712823	0.648754	2.30674	0.0117102	0.022366	7		rs578053166;rs2968519
cg03360907	0.682074	0.580635	2.07747	0.020338	0.0382727	11	CHRM1	rs183895560;rs537568779
cg03366867	0.677868	0.620182	2.69322	0.00423715	0.00830047	6	UST	rs76732085;rs75927617;rs149629579;rs144338657
cg03368318	0.68801	0.612667	2.78278	0.00329809	0.00649907	4	ARHGAP24	rs142930817
cg03372717	0.666696	0.553243	2.13023	0.0179732	0.0339382	20		rs531978012;rs544181034;rs147156393;rs529737909;rs548023889
cg03373771	0.729634	0.642218	3.02865	0.00161216	0.00322939	16	CBFA2T3	rs182442190;rs554558628;rs572701746
cg03375049	0.715171	0.624413	2.11307	0.0187149	0.0352979	16	CDH13	rs544709612
cg03387145	0.67515	0.591405	2.01537	0.0234601	0.0439694	15		rs182582020;rs73476758;rs573778316
cg03387723	0.710075	0.637179	2.8473	0.00274405	0.00543038	1	SCMH1	rs538031644
cg03389168	0.706048	0.605417	2.7259	0.00386937	0.0075961	17		rs566202803;rs143938153
cg03390207	0.642632	0.593927	2.48006	0.00752105	0.0145278	17	CORO6
cg03390969	0.690336	0.586058	2.90821	0.00230083	0.00457119	6	ITPR3	rs372203577;rs375751013
cg03391389	0.688064	0.627608	2.01449	0.0235075	0.0440564	1	PRDM16	rs114887213;rs149078897;rs190633168
cg03394914	0.722437	0.645058	2.88528	0.00245932	0.00487857	13		rs140896789
cg03396152	0.782687	0.618399	3.51708	0.000346397	0.000717194	1	NID1	rs557340742
cg03397816	0.72132	0.625218	1.95804	0.0266983	0.049857	3	COLQ
cg03405524	0.752154	0.640074	3.08227	0.00137185	0.00275757	17	KIF19	rs540820468;rs560531648
cg03410667	0.680785	0.614188	3.53955	0.000321598	0.000666719	10	ZCCHC24
cg03412896	0.665852	0.593044	1.9854	0.0251087	0.0469711	15		rs558487179
cg03415617	0.721515	0.632918	2.53893	0.00643935	0.0124863	16		rs140885913;rs548205308
cg03417055	0.68691	0.610053	2.16922	0.0163824	0.031014	8
cg03420296	0.720027	0.634367	2.98056	0.00186031	0.00371428	15	HERC2	rs528413378;rs148590388;rs142954693
cg03424262	0.67978	0.603103	2.66563	0.00457203	0.00894033	1	ATP8B2	rs151015319;rs147890010;rs2297607;rs544882084;rs368404389;rs144016958
cg03426684	0.684589	0.578362	2.07479	0.0204648	0.0385048	22	SULT4A1	rs138061;rs531746189
cg03435248	0.72414	0.609457	2.6319	0.00501391	0.00978227	10	STK32C	rs578060806;rs187306299
cg03442523	0.68402	0.581838	2.54668	0.00630783	0.0122383	15	DAPK2
cg03447546	0.677349	0.625527	2.20939	0.0148732	0.0282321	13		rs550518034;rs570838486
cg03451968	0.766168	0.639488	3.46061	0.000416929	0.000859838	13	GPC5	rs556554400;rs535946118
cg03457984	0.684949	0.577933	2.1828	0.0158581	0.0300485	2		rs560815106;rs147269745
cg03460109	0.65911	0.595555	1.9944	0.0246033	0.0460536	4	SORCS2	rs138362113
cg03466031	0.723401	0.638396	3.1838	0.00100543	0.00203463	4		rs375328457;rs111576837;rs537006531;rs142137999
cg03467189	0.686477	0.641015	2.04014	0.0221687	0.0416173	2	CRYGC	rs138091871;rs141063477;rs554223534
cg03469790	0.732803	0.655116	3.28834	0.000725115	0.00147778	1	GABRD	rs551820795;rs180721359;rs146574724;rs549953624;rs529514302
cg03475322	0.66517	0.620889	2.10396	0.0191192	0.0360397	16	GNAO1
cg03481509	0.655969	0.570262	1.96975	0.0260078	0.0486055	5	NEURL1B
cg03483944	0.663389	0.570898	2.10069	0.0192662	0.0363091	19	FAM71E2	rs555869052
cg03494607	0.719231	0.611316	3.16575	0.00106305	0.00214867	2		rs532980349;rs550941400;rs141913057;rs79936047
cg03494852	0.720028	0.598972	2.86876	0.00257964	0.00511228	5	MCTP1	rs564006641
cg03495053	0.668866	0.595105	2.17278	0.0162437	0.0307589	6	THBS2	rs142358231;rs527933430
cg03498145	0.72079	0.594267	3.06589	0.00144148	0.00289444	12		rs542565677
cg03501803	0.70402	0.567268	2.29909	0.0119351	0.0227856	16	SEC14L5	rs564169203
cg03508615	0.739275	0.649614	3.58337	0.000277989	0.000577932	22	C22orf34	rs373779743
cg03509250	0.696737	0.637841	2.05794	0.0212788	0.0399933	2	LCT	rs185387650;rs138313838;rs72972138;rs142420254
cg03510008	0.714449	0.614973	2.49737	0.00718718	0.0138994	16	BCO1	rs145983780;rs549240568
cg03511588	0.678823	0.600248	2.51931	0.00678323	0.0131354	19	LIN37
cg03515067	0.721137	0.6578	2.31077	0.0115931	0.0221485	16		rs6563884
cg03515464	0.68307	0.637858	2.55759	0.00612688	0.0118952	14	BEGAIN	rs560143994;rs145886883
cg03516994	0.691329	0.624485	2.05114	0.021615	0.0406094	1		rs560664050;rs183666541
cg03518863	0.677122	0.610558	2.79223	0.003211	0.00633122	16		rs150382406
cg03519907	0.694211	0.570966	2.11028	0.0188376	0.0355231	5	LARP1	rs200552155
cg03532013	0.736672	0.617743	3.36323	0.000571351	0.00117051	19	POU2F2	rs550987414
cg03534770	0.720724	0.622278	2.65637	0.00468959	0.00916457	9	IL11RA	rs543790678;rs145952217
cg03535099	0.732139	0.641565	2.5644	0.00601634	0.0116863	17	TBCD	rs529854252;rs529619468;rs528494438;rs560179423;rs527631133;rs552040414
cg03536664	0.739035	0.625079	3.73534	0.000166264	0.000349277	3	UQCRC1	rs139827846;rs536334256;rs554613079
cg03536885	0.6849	0.615776	2.27628	0.0126294	0.0240757	7	HOXA3	rs565469397
cg03538821	0.724384	0.614879	2.63823	0.00492811	0.00961895	16	EEF2K	rs569285666
cg03544413	0.756094	0.632445	2.7825	0.0033007	0.00650406	14	TTC7B	rs112332366;rs574179287
cg03544829	0.761336	0.641036	5.08008	1.04938e-06	2.40893e-06	6
cg03546673	0.685277	0.619195	2.38312	0.00966008	0.0185415	16	RLTPR
cg03547958	0.712277	0.642918	2.72978	0.00382776	0.00751649	19	KLKP1	rs561563719;rs528556350;rs114171752
cg03548062	0.720522	0.663762	2.19192	0.0155141	0.0294137	14		rs544980570;rs577816631;rs117242160;rs544093277;rs561123356;rs181114258
cg03548266	0.699869	0.634134	2.93803	0.00210873	0.00419805	11
cg03553488	0.666169	0.57423	2.06455	0.0209562	0.0394035	19		rs532092277;rs577294400;rs541407241
cg03554221	0.684278	0.597777	2.51945	0.00678072	0.0131308	8	FLJ43860	rs527359322
cg03555861	0.705715	0.559647	2.19046	0.0155688	0.0295141	10		rs181514615;rs528669996;rs139878097;rs11200042
cg03561787	0.676301	0.577184	2.22308	0.0143875	0.0273354	16	MSLN	rs373881344;rs118138240;rs9928996;rs567034005;rs147598441
cg03566269	0.660997	0.628704	1.98015	0.0254073	0.0475163	1	PTAFR	rs557842432;rs548472904
cg03567432	0.713473	0.631556	2.41698	0.00885827	0.0170385	18		rs546302572
cg03568507	0.700541	0.643009	2.48213	0.00748041	0.0144513	2	HDAC4	rs542114962;rs563581002;rs530996119;rs538681919
cg03568675	0.679011	0.559865	2.63133	0.00502171	0.009797	20	RSPO4
cg03569412	0.688904	0.603997	2.49887	0.00715896	0.0138462	19	MBD3	rs184038891
cg03575602	0.704484	0.632463	3.32287	0.000649928	0.00132778	10	CAMK1D	rs141935234;rs556481720
cg03576976	0.677273	0.610311	2.18543	0.0157582	0.0298639	7		rs547929418
cg03577977	0.779227	0.65378	3.73317	0.000167503	0.000351822	6	ELOVL2	rs188358549;rs367914234
cg03581383	0.721966	0.625084	2.34658	0.0105974	0.0202925	2		rs566568974;rs534012546
cg03581822	0.686941	0.607009	2.0764	0.0203886	0.0383653	5		rs539110292;rs556555826
cg03585572	0.661573	0.590249	2.34856	0.0105447	0.0201944	15	LINGO1	rs568534395;rs148390155;rs557331617
cg03588418	0.703513	0.628493	2.9242	0.00219594	0.00436766	20	HCK	rs537838055;rs112210927;rs115133498
cg03595208	0.71091	0.632642	2.21529	0.0146624	0.0278434	5	SLC6A3	rs539854475;rs11564767;rs139082160;rs143069584
cg03601886	0.713825	0.630826	2.53021	0.00659022	0.0127713	1		rs190029839;rs182708873
cg03603222	0.66285	0.592169	2.10087	0.019258	0.0362939	2		rs539322916;rs182158210;rs566246379;rs535132772
cg03603485	0.674824	0.589819	2.8744	0.00253797	0.00503135	1	CD247	rs143357548
cg03604278	0.65437	0.566177	1.96184	0.0264725	0.0494472	3	CIDEC	rs571146267;rs537871843;rs556122477
cg03604364	0.693469	0.573507	2.46585	0.00780539	0.0150616	7	TBXAS1	rs184843934;rs535676023;rs111851771;rs28533912;rs572291491
cg03606182	0.715212	0.634885	2.99998	0.00175613	0.00351088	3		rs543707806
cg03607855	0.711904	0.617223	2.42327	0.00871598	0.0167719	1
cg03611039	0.775799	0.640722	4.12708	4.16487e-05	8.97901e-05	8		rs17054981;rs557000559;rs116174807
cg03611088	0.681224	0.617058	2.27482	0.012675	0.0241597	19		rs187886419
cg03611618	0.678958	0.596022	2.25469	0.0133188	0.0253546	6	TNXB
cg03613649	0.677027	0.574114	2.4341	0.00847584	0.0163206	17	FGF11	rs138813184
cg03614274	0.702027	0.596254	2.1275	0.0180893	0.0341515	2		rs145848495;rs576381873
cg03618886	0.686713	0.627234	2.5722	0.00589196	0.0114505	3	GOLGA4	rs538459724
cg03620962	0.675557	0.620661	2.04632	0.0218561	0.0410482	3	EPHB1
cg03621690	0.69243	0.616032	2.16987	0.0163573	0.0309677	6	GRM4	rs375413676
cg03627771	0.686954	0.577355	2.16853	0.0164095	0.0310636	11	GRAMD1B
cg03630256	0.703399	0.605767	2.48422	0.00743952	0.0143742	5
cg03630917	0.747818	0.665723	3.08219	0.0013722	0.00275828	1	ACOT7
cg03631294	0.680025	0.626979	3.02212	0.00164399	0.00329177	17	CD79B
cg03634806	0.703718	0.63215	2.62346	0.00513043	0.0100043	18		rs577106400
cg03636383	0.709795	0.653462	2.14613	0.0173092	0.032716	9		rs549698266;rs189347119;rs529200590;rs139850033
cg03640000	0.67111	0.577107	2.33309	0.0109631	0.0209763	2	KIAA2012	rs560061887;rs139361319
cg03641529	0.703048	0.590581	2.46821	0.00775753	0.0149717	17	SREBF1	rs535545433
cg03644514	0.713347	0.621701	2.20583	0.015002	0.0284705	10		rs147048878;rs55780772;rs138273852;rs185202490;rs552546141
cg03644587	0.680652	0.616547	2.00267	0.0241472	0.0452232	6	TNXB
cg03648155	0.66227	0.588238	2.99661	0.00177384	0.00354555	10	PPIF	rs529874760;rs75180669;rs184091132;rs149538022
cg03648885	0.717687	0.61674	2.38613	0.00958631	0.0184034	16	UMOD	rs544914564;rs74011924
cg03654920	0.710749	0.639684	2.32325	0.0112371	0.0214859	9	ADAMTSL2
cg03657973	0.725555	0.622055	2.70706	0.0040777	0.00799503	10	PARD3	rs564671894;rs533562110
cg03659328	0.698269	0.599662	2.13124	0.0179306	0.0338609	4
cg03659476	0.706914	0.648828	2.11419	0.0186653	0.0352067	14	C14orf70	rs74079172;rs189972456
cg03663874	0.671415	0.610285	2.13049	0.0179621	0.0339184	16	ARHGDIG	rs143766514;rs199970245;rs201950145
cg03664399	0.702659	0.607421	2.79828	0.00315635	0.006226	17		rs116863203
cg03673138	0.722254	0.61107	3.93131	8.40518e-05	0.000178858	11	PDE2A	rs189551397;rs565738047
cg03679943	0.691262	0.569813	2.5325	0.00655035	0.0126961	12		rs7314996;rs199608610
cg03684245	0.692334	0.612946	1.98444	0.025163	0.0470708	6		rs538736540;rs557979281;rs78911093
cg03685556	0.658649	0.599971	2.88803	0.0024398	0.00484058	12	FBRSL1	rs112500070;rs57732882
cg03686111	0.751873	0.627247	2.96313	0.00195868	0.00390584	8
cg03687691	0.698533	0.619474	2.8598	0.00264714	0.00524304	1
cg03694557	0.657039	0.613231	2.93245	0.00214353	0.00426579	5		rs116400613;rs369444435
cg03695081	0.705034	0.622775	3.12793	0.00119392	0.00240725	11	DRD2	rs184180374
cg03697143	0.681893	0.609449	2.0365	0.0223545	0.041955	6	MIR587	rs554963021;rs572357181;rs62427595;rs146481147
cg03700567	0.689288	0.625225	2.56676	0.00597856	0.0116149	15	IGDCC3
cg03700669	0.650842	0.605405	2.57659	0.00582293	0.0113192	1	SMPDL3B	rs191166274;rs565370643
cg03711854	0.651559	0.606873	2.28782	0.0122738	0.0234155	19	NKPD1	rs374265619
cg03712270	0.686249	0.601348	2.06821	0.0207792	0.0390789	15	HCN4	rs75307879;rs540784997
cg03713668	0.688493	0.61508	2.38601	0.00958917	0.0184086	15	INO80	rs563545379
cg03718651	0.671993	0.61296	2.44889	0.00815741	0.0157234	22	SYN3	rs133945;rs145353360;rs77847906;rs549052809;rs569041582
cg03719380	0.644757	0.596379	2.52586	0.00666663	0.0129158	3	AMIGO3	rs2291544
cg03719532	0.701691	0.578165	1.98944	0.0248806	0.0465562	19		rs192586924
cg03721454	0.718935	0.610573	3.55616	0.000304357	0.000631655	21	SLC19A1	rs577772783
cg03721816	0.695852	0.598025	2.84201	0.00278604	0.00551147	17		rs550581152
cg03722802	0.677362	0.549671	2.34251	0.0107066	0.020496	1	ZNF593	rs546703515;rs566601323
cg03723715	0.733683	0.625642	3.70634	0.000183584	0.000384908	19	SLC8A2	rs186362352
cg03724289	0.661723	0.59669	2.02596	0.0229002	0.0429502	4		rs147393151
cg03726785	0.7103	0.587159	2.16713	0.0164646	0.031165	20	SIRPD	rs139039354;rs552135708;rs140696974;rs145641015;rs528187709;rs141480469
cg03730490	0.699088	0.565335	2.08416	0.0200238	0.0376961	19	PEPD
cg03732253	0.756749	0.624343	3.42669	0.0004656	0.000958033	11	PLEKHB1
cg03732254	0.715593	0.61552	2.72346	0.00389578	0.00764667	5	CXXC5
cg03733463	0.70835	0.593923	3.22943	0.000872485	0.00177106	7	ACHE	rs554907378;rs576346215
cg03733578	0.686384	0.633472	2.53605	0.00648884	0.0125801	1	KLHDC7A
cg03734677	0.629339	0.598963	2.18253	0.0158683	0.0300669	17	RPL26	rs144693000;rs138573463;rs79230073
cg03739378	0.724083	0.629097	2.43195	0.00852296	0.0164091	7	ATXN7L1	rs546663558;rs147946546;rs535393907
cg03740752	0.687423	0.618984	2.76449	0.00347276	0.00683476	16	SPIRE2	rs572721101
cg03741475	0.693869	0.64617	2.08413	0.0200251	0.0376986	2		rs571980917;rs541296184
cg03742763	0.638696	0.583149	2.0733	0.0205356	0.0386335	11	APOC3	rs11568823;rs542534043
cg03743262	0.699778	0.604969	2.34932	0.0105243	0.0201561	7		rs10225187;rs542323730;rs560604782
cg03744604	0.743788	0.658933	2.63338	0.00499381	0.00974397	11	RASGRP2	rs116383575;rs182940197
cg03747908	0.775439	0.649201	3.96091	7.56842e-05	0.000161362	1		rs72671807;rs534816557;rs557728055
cg03748473	0.676481	0.616433	2.28628	0.0123207	0.023503	11	UBASH3B	rs557341058;rs191756514
cg03757805	0.707205	0.635863	2.84705	0.00274607	0.0054343	13	C13orf29	rs552215384;rs570669829;rs537992486;rs550144803
cg03761998	0.681112	0.608333	2.82296	0.00294222	0.00581303	10	ACSL5	rs138845745;rs142034983
cg03766495	0.721564	0.645598	2.86601	0.00260023	0.00515227	11	KBTBD4
cg03773731	0.678182	0.599791	5.00769	1.40715e-06	3.21494e-06	19	NOTCH3
cg03778780	0.734496	0.596503	2.97687	0.00188075	0.00375423	15	ISLR	rs572445655
cg03780997	0.668958	0.554076	2.62038	0.00517353	0.0100862	6	CCHCR1	rs116109529
cg03781352	0.774958	0.664732	2.89019	0.00242452	0.00481082	8	LINC00536	rs535718066;rs192229546;rs569190087
cg03782035	0.646977	0.589002	2.10427	0.0191049	0.0360136	12		rs548521261
cg03782777	0.684978	0.587823	2.44347	0.00827275	0.0159404	9	CCDC180	rs192945874;rs554709854
cg03783777	0.704741	0.592628	2.03545	0.0224087	0.0420551	12		rs551533703;rs188607213;rs149247128;rs540059246;rs10545944
cg03785165	0.681578	0.621501	2.28251	0.0124364	0.023718	13	ATP11A	rs532786027;rs551358460
cg03787088	0.720977	0.65512	2.53249	0.00655047	0.0126963	11		rs144143318;rs150509206
cg03789038	0.734084	0.627778	3.32676	0.000641946	0.00131191	15	PATL2	rs541340263;rs183824154;rs578203479
cg03789507	0.676107	0.632272	2.10565	0.0190433	0.0359012	8		rs28694619;rs546001980
cg03791955	0.689295	0.580661	1.96424	0.0263305	0.0491898	15		rs74562259;rs28398966
cg03794214	0.711669	0.625704	3.3096	0.000677908	0.00138364	22	RRP7A	rs146335601;rs199748775;rs3201001;rs189542181
cg03794981	0.705771	0.628078	3.04833	0.00151975	0.00304819	16		rs193014670;rs573754056
cg03795663	0.701004	0.594842	1.99561	0.0245363	0.0459313	13	VWA8	rs187240612;rs190860810;rs555249215;rs144416393
cg03799405	0.718311	0.598684	2.45476	0.00803392	0.015491	4		rs111390107;rs79966155
cg03801454	0.718816	0.631974	2.4641	0.0078412	0.0151291	17	HNF1B	rs566230834;rs17138478
cg03803474	0.752045	0.64392	3.71202	0.000180064	0.000377694	11		rs554571837;rs141284110;rs183721068;rs577102955;rs544938604
cg03809859	0.666943	0.603815	2.4622	0.00788001	0.0152013	3	HYAL2	rs201601414
cg03811545	0.675585	0.603825	2.03082	0.0226475	0.04249	6		rs556551887
cg03815351	0.688668	0.561049	2.24439	0.013659	0.0259852	2		rs547582740;rs7569005
cg03816954	0.699157	0.610874	2.43277	0.00850498	0.0163754	10	UCMA
cg03818430	0.699976	0.632126	2.26606	0.0129516	0.0246741	11	LSP1	rs55699011;rs576528744;rs142594928
cg03819243	0.703364	0.634302	2.3996	0.00926207	0.0177957	3	PLCD1
cg03822217	0.693967	0.616557	2.02392	0.0230071	0.043145	3		rs142856305;rs146090786
cg03823319	0.730436	0.622154	3.47498	0.000397789	0.000821178	5	COL23A1	rs535448396
cg03833789	0.687938	0.6024	2.58991	0.00561804	0.0109304	22	OSBP2	rs191433970;rs566745767;rs535354308
cg03835038	0.68941	0.603485	2.68988	0.00427647	0.00837552	17		rs189570034;rs183081696
cg03835959	0.674273	0.625748	2.00143	0.0242148	0.0453451	12	ART4	rs552707603;rs570968506;rs183915126
cg03841376	0.782887	0.657885	4.3993	1.51849e-05	3.33378e-05	17	TMEM105
cg03844474	0.682901	0.614031	2.08087	0.020178	0.0379783	16		rs186819007;rs542486189;rs556028963;rs114209812;rs544738933
cg03846216	0.684231	0.610992	2.09859	0.0193609	0.0364831	6
cg03847893	0.698712	0.601021	2.38338	0.00965376	0.0185297	4	PCDH18	rs181662243;rs578021855;rs545182481
cg03848545	0.705421	0.587769	2.30901	0.011644	0.022243	10	KCNIP2	rs541538598;rs559558474
cg03853332	0.685763	0.605118	1.99986	0.0243015	0.0455026	7	HIPK2	rs113325213
cg03855954	0.68789	0.630711	3.22902	0.000873624	0.00177333	20	WFDC12	rs572398518;rs73617490
cg03858590	0.700904	0.620944	2.75229	0.00359398	0.00706794	1	SOX13	rs556193702;rs575960545
cg03871034	0.648789	0.604569	2.06925	0.0207293	0.0389882	22		rs574514416;rs12485222
cg03871102	0.682597	0.629372	2.73956	0.00372452	0.00731811	11		rs183971172
cg03871267	0.641075	0.594217	2.15795	0.0168294	0.0318351	5
cg03873049	0.682179	0.615646	2.16489	0.0165531	0.0313268	5	CAMK2A	rs542615185;rs536003867;rs113557449
cg03873771	0.68633	0.615707	2.325	0.0111878	0.0213943	17	SLC13A5	rs143525890;rs78997351;rs111420319;rs147155202
cg03873953	0.706786	0.620542	2.76736	0.0034448	0.0067809	5		rs6891097;rs530674986;rs552151755
cg03883213	0.676516	0.592697	2.0485	0.0217468	0.0408492	5		rs530264302;rs550289219
cg03884238	0.730441	0.654122	2.27607	0.0126358	0.0240877	9	C9orf152	rs543035174;rs561754877;rs4111656;rs150937951
cg03886579	0.686895	0.605445	2.07315	0.0205427	0.0386462	9	OR2S2	rs554185550
cg03889742	0.646034	0.60877	2.57757	0.00580759	0.0112899	15	MYO5A	rs575507329
cg03889877	0.7166	0.614684	2.80472	0.00309913	0.00611564	22	TBC1D22A
cg03890368	0.777404	0.579219	3.42607	0.000466528	0.000959888	22		rs181144525;rs573526465;rs185639319
cg03893733	0.729564	0.669849	2.36928	0.0100061	0.019188	10		rs151050438;rs57863063
cg03897244	0.700946	0.600812	2.31019	0.0116099	0.0221797	12		rs186558414
cg03900378	0.724482	0.603751	2.65036	0.00476745	0.00931272	8		rs190902579;rs554101894
cg03900817	0.740287	0.606821	2.9075	0.00230558	0.00458028	12	LOC102724020
cg03907487	0.688248	0.607598	2.47294	0.00766229	0.0147923	2	SH3BP4	rs569554857;rs145051267;rs555140019;rs568463251
cg03910156	0.677391	0.554219	2.02766	0.0228115	0.0427889	13	LMO7	rs192318234;rs529667085
cg03913299	0.730729	0.627927	2.95903	0.0019825	0.00395214	2	STAT4
cg03921155	0.679838	0.629844	2.70832	0.00406338	0.00796764	19	SMARCA4	rs568094122;rs184899551
cg03921357	0.736517	0.650192	3.24366	0.000834534	0.00169568	1	C1orf174	rs372871626;rs183839513;rs551735708;rs199553989;rs145489766;rs201469643
cg03923933	0.735309	0.612627	3.4809	0.000390155	0.00080579	2		rs555022486;rs191271737
cg03925642	0.719507	0.630309	3.56258	0.00029793	0.000618584	16		rs561284894;rs565600531;rs532678950;rs533140858;rs562966246;rs530377823
cg03926951	0.667732	0.56946	1.97515	0.0256945	0.0480362	20	DLGAP4
cg03930524	0.704512	0.575211	2.32965	0.0110581	0.021153	5		rs575621923
cg03932904	0.691504	0.605112	2.90157	0.00234571	0.00465823	7		rs182925616;rs554355410
cg03934978	0.735333	0.642132	3.27491	0.000756505	0.00154035	15		rs577928602;rs111426464
cg03939719	0.664024	0.600691	2.09536	0.0195078	0.0367514	12
cg03946741	0.729016	0.623164	3.09925	0.00130299	0.00262236	1		rs144955742
cg03948876	0.715103	0.624621	3.30583	0.000686083	0.00139993	22	PDXP	rs538155492;rs191421999;rs732857;rs535668473
cg03952543	0.698988	0.625433	2.87411	0.00254008	0.00503543	6	FABP7	rs146035139;rs139990122;rs549219357;rs149239919
cg03953069	0.674117	0.600091	2.33062	0.0110315	0.0211031	19	C19orf69	rs566736066;rs112746847;rs527325701
cg03957249	0.71809	0.634238	3.20594	0.000938742	0.00190269	17		rs56082408;rs181831850;rs142133961;rs546494227
cg03957695	0.682997	0.599385	2.23954	0.013822	0.0262873	1		rs571719218;rs540516025;rs903696
cg03959796	0.687224	0.60489	2.12841	0.0180505	0.0340806	17	AATK	rs182834668
cg03961338	0.684973	0.639247	2.30605	0.0117303	0.0224035	1	SDHB	rs535433339
cg03965221	0.665618	0.602254	2.3522	0.0104482	0.0200142	14	RPGRIP1	rs376706947
cg03972745	0.691614	0.618875	2.18234	0.0158757	0.0300807	1		rs180956383;rs150665370
cg03972931	0.714612	0.597099	3.1879	0.000992737	0.00200957	11	APBB1	rs115540285
cg03976543	0.665828	0.57609	2.56338	0.00603281	0.0117172	4	SH3TC1	rs4696782;rs200686267;rs113123997;rs144219902
cg03981924	0.693662	0.603901	2.53422	0.00652042	0.0126395	22	TTLL1	rs5759143
cg03984945	0.726091	0.606727	3.32171	0.000652328	0.00133255	4	ANXA10	rs573879840
cg03988595	0.710841	0.612995	2.7381	0.0037397	0.00734702	1	LOC115110	rs371203170;rs538453380;rs374246512;rs376080161;rs537412161;rs187035174;rs2494616
cg03991300	0.737432	0.660852	2.68476	0.00433729	0.00849163	16	RAB40C	rs116986963;rs59401483;rs147570330
cg03991477	0.674908	0.593732	2.42843	0.00860079	0.0165554	7	MYL7	rs573970582;rs544658390;rs182608087
cg03993081	0.696766	0.595584	2.47608	0.00759979	0.014675	9	HMCN2	rs192520828;rs576156296;rs113932612
cg03998317	0.712196	0.628306	2.22449	0.0143384	0.0272446	7	LINC01510	rs572285828
cg04000940	0.67021	0.615323	2.75963	0.00352064	0.00692691	11	MADD	rs75814210;rs73451782;rs577477106
cg04002001	0.675189	0.604618	2.49326	0.00726527	0.0140464	22	C22orf24	rs368955677;rs564939798
cg04009644	0.710973	0.624528	3.27342	0.000760067	0.00154746	14	TOX4	rs200210579
cg04010248	0.669962	0.557245	2.01162	0.0236612	0.0443378	2	C2orf85	rs370826145;rs548601957;rs202052539
cg04010877	0.696016	0.568281	2.45072	0.00811883	0.0156509	10		rs545980483;rs564645438
cg04011925	0.77606	0.639931	4.20705	3.10843e-05	6.73734e-05	8	ZFPM2	rs537835431
cg04012797	0.704694	0.624557	2.3096	0.0116271	0.0222116	12
cg04021174	0.708022	0.616742	2.2723	0.0127541	0.024307	7	ST7-AS2	rs542781544
cg04023226	0.692055	0.581367	2.21914	0.014526	0.0275915	17	CYGB	rs541586164
cg04026201	0.681645	0.62056	1.96177	0.0264764	0.0494542	1		rs576231973
cg04029455	0.710317	0.632314	3.1717	0.00104373	0.00211048	17	TBCD	rs564397369;rs531835690
cg04029933	0.734601	0.634929	2.17161	0.0162893	0.0308428	20	C20orf112	rs114861280;rs55829681;rs544604582;rs183170545
cg04030848	0.726527	0.601874	4.01098	6.33158e-05	0.000135433	22	GAL3ST1
cg04035788	0.691019	0.572178	2.77741	0.00334851	0.00659597	17	PEMT	rs191106909;rs115016108
cg04041651	0.719092	0.632159	3.26544	0.000779406	0.00158598	12		rs577257986;rs550124964
cg04044120	0.707254	0.646453	2.42334	0.00871449	0.0167691	11	DNAJB13	rs542676929;rs559147678;rs74458248
cg04045906	0.70479	0.623248	3.20191	0.000950552	0.00192604	4		rs149915914;rs559098177
cg04051809	0.736954	0.601047	3.13025	0.00118546	0.00239055	11	SLC1A2	rs568455150;rs147127660
cg04052810	0.752611	0.636509	3.45996	0.000417812	0.000861601	18		rs542238358
cg04054036	0.683978	0.609147	2.17116	0.0163068	0.0308751	14	SPTB	rs114194247;rs564080026;rs75488712
cg04055223	0.680276	0.630681	2.08849	0.0198228	0.0373276	2	HPCAL1	rs11683644;rs547050332
cg04055517	0.678216	0.620276	2.21276	0.0147525	0.02801	16		rs570880571;rs538806673;rs187161448;rs190543840;rs374239128
cg04058461	0.698982	0.616904	2.43919	0.00836492	0.016113	11		rs57452808;rs534205941;rs11601150
cg04059863	0.693657	0.646727	2.22878	0.0141894	0.0269682	3	ILDR1	rs530792398
cg04060308	0.700307	0.630453	2.82968	0.00288623	0.00570538	16		rs142151887;rs8058902
cg04069932	0.669652	0.614337	2.07478	0.0204653	0.0385055	12	NR4A1	rs563582801
cg04075144	0.688521	0.591332	1.96666	0.0261885	0.0489324	6	FILIP1
cg04086391	0.749416	0.653458	3.07921	0.00138461	0.00278273	7	DPP6	rs140245464;rs570302866
cg04088289	0.705319	0.641389	2.10228	0.0191946	0.0361782	1	ALDH4A1	rs555277404;rs565534004;rs141822857;rs116422915;rs559408099
cg04089589	0.712193	0.634365	3.18818	0.000991879	0.00200788	15	SPTBN5	rs542700366
cg04091816	0.689514	0.603526	2.52376	0.00670389	0.0129858	17	PDK2	rs558005759;rs116336385;rs9909693
cg04092003	0.671671	0.58682	1.96941	0.0260277	0.0486415	1	H6PD
cg04094225	0.721592	0.635178	3.24709	0.0008256	0.00167789	6
cg04094641	0.68933	0.602385	2.36916	0.0100092	0.0191938	2	SAG	rs576288137
cg04098280	0.706583	0.635208	2.6113	0.00530259	0.0103317	1		rs554184674;rs10921992;rs114606553;rs554666552;rs79441554
cg04100687	0.720338	0.608994	2.46612	0.0078	0.0150516	2	2019-03-04	rs557831782;rs572983629;rs544439017
cg04105639	0.700973	0.653112	2.12942	0.0180076	0.0340015	18	CCDC102B	rs113505229;rs529375196;rs114580744;rs185347009;rs148009568
cg04106785	0.731992	0.596339	3.1383	0.00115661	0.00233364	17	CDK5R1	rs199500253;rs373378107;rs577433517;rs149002990
cg04108061	0.700152	0.633572	2.09908	0.0193387	0.0364425	10		rs184476498;rs189762309
cg04111467	0.764113	0.674548	2.96334	0.00195748	0.00390352	3	IQCG	rs568326943;rs111752928
cg04111761	0.682055	0.593575	2.32611	0.0111568	0.0213363	3	CCR3	rs560331953;rs527666433;rs543379565;rs561585339
cg04115023	0.694823	0.632613	2.07963	0.0202359	0.0380852	13		rs193099094;rs114649433
cg04123507	0.710815	0.617784	2.29405	0.0120856	0.0230657	12	KRT86	rs191417814;rs542698894;rs369501058
cg04126393	0.699644	0.570535	1.96384	0.0263542	0.0492322	6		rs564284326;rs116825375;rs10529292;rs373737693
cg04126608	0.67085	0.596347	2.38197	0.00968856	0.0185941	18		rs548982275
cg04134460	0.798542	0.664308	4.65465	5.70692e-06	1.27384e-05	7		rs542152464
cg04134528	0.684176	0.618008	2.89569	0.00238612	0.0047364	5
cg04137911	0.733372	0.627847	3.12333	0.00121083	0.00244063	17		rs532802885;rs141819654
cg04139895	0.738485	0.65996	3.15412	0.0011018	0.00222532	15	GABRG3	rs531292884
cg04140596	0.703721	0.613542	3.11889	0.00122736	0.00247328	1	OBSCN	rs61501937;rs548139622
cg04144173	0.7329	0.602123	2.26661	0.012934	0.024641	7	ZNF775
cg04156418	0.671158	0.633753	1.97725	0.0255735	0.0478171	7		rs11979293
cg04157161	0.667847	0.606472	2.15235	0.0170552	0.0322497	17	GUCY2D	rs200586401;rs551713029;rs570251619
cg04164607	0.706095	0.644187	2.54573	0.00632387	0.0122683	12		rs7299159
cg04165188	0.681469	0.614815	2.01961	0.0232345	0.0435599	8		rs555709655;rs573317225;rs150216666
cg04166385	0.753986	0.654637	3.95327	7.77662e-05	0.000165716	19		rs186312270
cg04166432	0.684858	0.614353	2.48998	0.00732808	0.0141644	2	UBE2E3	rs557406079
cg04167392	0.687691	0.601187	2.21949	0.0145136	0.0275687	10		rs118130983;rs11357818
cg04170535	0.732354	0.620797	2.52055	0.00676099	0.0130937	2		rs182319425;rs187044356
cg04172049	0.672855	0.592706	2.63852	0.00492426	0.00961155	17		rs568071989;rs536715258;rs550237627
cg04179361	0.718505	0.635998	2.66225	0.00461462	0.00902155	17	SMG6	rs528471183;rs190466435
cg04184273	0.739922	0.627091	3.60172	0.000261446	0.000544262	16		rs145032035;rs528812417
cg04187814	0.652727	0.581107	2.09522	0.0195139	0.0367625	15	KIAA1199	rs139013670
cg04192393	0.696687	0.542807	2.03113	0.0226311	0.0424603	15	CA12	rs547379315
cg04192915	0.684007	0.616559	2.16601	0.0165086	0.0312459	9		rs552714244;rs573319784;rs187143937;rs555775766
cg04201365	0.695214	0.565535	2.63654	0.00495088	0.00966193	16
cg04205369	0.702488	0.570537	2.15605	0.0169056	0.0319754	10	MIR936	rs185008031
cg04206797	0.689495	0.639842	2.28761	0.0122803	0.0234275	17	SRCIN1	rs552819894;rs569469728;rs202180676;rs200951084
cg04209538	0.698856	0.602798	2.46604	0.00780158	0.0150545	9	RASEF	rs574850019;rs189940590
cg04211451	0.655559	0.559684	2.13232	0.0178848	0.0337771	5	GPRIN1	rs10044781;rs550828619
cg04215897	0.736157	0.599961	2.44954	0.0081437	0.0156975	10	SPOCK2	rs138931231;rs75386229
cg04217672	0.685998	0.612319	2.21302	0.0147433	0.0279932	6	LOC100130476	rs543357023
cg04218745	0.758834	0.647966	3.27372	0.000759354	0.00154602	16		rs528776786;rs117183777;rs16939786
cg04220798	0.70617	0.633657	2.30319	0.0118142	0.0225593	22	NPTXR	rs575289908;rs189329970;rs570890787;rs181746021
cg04226590	0.6662	0.553377	2.21092	0.0148184	0.0281317	12	B4GALNT3	rs541650521
cg04228516	0.656962	0.570509	2.16572	0.0165202	0.031267	1	CFAP57	rs188918008;rs507277
cg04229380	0.719511	0.614415	2.49192	0.00729079	0.0140948	5
cg04234014	0.712746	0.619475	3.58566	0.000275871	0.000573621	19	ELAVL3	rs139974609;rs191710732
cg04234687	0.794783	0.664032	3.78441	0.000140438	0.00029601	20	REM1
cg04235495	0.735324	0.617965	2.66838	0.00453757	0.00887499	2	TACR1
cg04237246	0.753038	0.647822	3.86533	0.000106005	0.000224593	19		rs181764944;rs146752062
cg04237918	0.802692	0.655905	4.35021	1.82645e-05	3.99716e-05	22		rs575677469
cg04239247	0.67986	0.609944	2.65689	0.00468302	0.00915208	1	FNBP1L	rs568327097;rs60046384;rs139176386
cg04239664	0.675954	0.6062	3.46513	0.000410818	0.000847514	2	DES	rs548986110
cg04244857	0.722493	0.584632	2.76889	0.00342999	0.00675252	17	DNAH2	rs565847000;rs147333435;rs148372579
cg04244907	0.677131	0.579923	2.09665	0.0194487	0.0366438	14	LRRC9
cg04250451	0.685629	0.623258	2.78484	0.00327887	0.00646198	1	RUNX3
cg04252526	0.69338	0.61961	2.43983	0.00835108	0.0160871	9		rs565804144;rs75573766;rs146096434
cg04253185	0.692163	0.602377	2.61962	0.00518415	0.0101065	20	STK4-AS1	rs570686958
cg04257518	0.667014	0.621255	2.16213	0.0166624	0.0315286	22	SCUBE1	rs573793057
cg04258944	0.712178	0.577575	2.7093	0.00405233	0.00794675	9	BRD3	rs562343637;rs574401741;rs182012792;rs559064738
cg04262459	0.724706	0.616096	2.77942	0.00332952	0.00655952	7		rs534234776;rs554199448
cg04262505	0.704742	0.647465	2.34884	0.010537	0.02018	2		rs569623165;rs369591669;rs558738898
cg04262883	0.724864	0.597316	2.80405	0.00310508	0.00612717	10		rs538722176;rs182569379;rs572398964
cg04263511	0.714914	0.624128	3.82377	0.000122537	0.00025893	8	PVT1	rs578260825;rs368612959;rs549946029
cg04263702	0.653202	0.59903	2.2803	0.0125046	0.0238442	7	FBXL18	rs148114440
cg04267104	0.753739	0.610281	3.22269	0.000891039	0.00180796	2		rs573575815;rs544245292;rs556029128
cg04267828	0.729519	0.635301	2.6311	0.00502482	0.00980293	16	C16orf74	rs551675319;rs565197006;rs527880364
cg04270401	0.696152	0.593756	2.32708	0.0111297	0.0212857	10		rs531975764
cg04272265	0.666063	0.613227	2.28833	0.0122582	0.0233864	16	IL34	rs537584254
cg04272613	0.723159	0.642792	2.83276	0.00286087	0.00565631	14	DAAM1
cg04272654	0.707258	0.649793	2.53252	0.00654988	0.0126953	1		rs534060806;rs192009865
cg04274863	0.655038	0.598179	1.97929	0.0254565	0.0476062	12	ASIC1	rs535422474;rs189053113
cg04274883	0.720426	0.576177	2.93105	0.00215232	0.00428295	6	PHACTR1	rs146117739;rs572832173
cg04277300	0.673926	0.592501	2.47628	0.00759579	0.0146675	10		rs200904945;rs537748407;rs185648692
cg04278197	0.756784	0.658397	3.51536	0.000348369	0.000721189	20		rs56270373
cg04279693	0.721895	0.628905	3.12843	0.00119208	0.00240359	9	CNTRL	rs576412145;rs76574191
cg04280548	0.706969	0.604228	2.75652	0.00355153	0.00698626	11	TRIM29	rs570506051
cg04281209	0.676121	0.568123	2.158	0.0168274	0.0318315	4	CPZ	rs568863187;rs75272044;rs551496975;rs187124022;rs533598363
cg04281303	0.766696	0.645724	4.31045	2.11922e-05	4.62601e-05	15		rs549195859
cg04285141	0.718311	0.648987	2.61694	0.0052221	0.0101785	16
cg04286193	0.664601	0.598408	1.99622	0.0245022	0.0458689	1	CAPN9	rs574888069;rs561531116
cg04289585	0.713948	0.611435	2.25197	0.0134077	0.0255195	17	GLP2R	rs554728124;rs113600520;rs137924252
cg04290427	0.674168	0.586186	2.16485	0.0165546	0.0313296	5		rs567897049;rs538409224;rs556449340
cg04291891	0.701483	0.573886	2.59964	0.00547246	0.0106546	11		rs548520777
cg04292941	0.693658	0.589156	2.74414	0.00367708	0.00722717	11	DNHD1	rs573531507
cg04296398	0.701028	0.618647	1.99159	0.0247599	0.0463377	20	HCK	rs559002471;rs529775630
cg04297922	0.708604	0.604124	2.5785	0.00579312	0.0112625	1	MEX3A
cg04300159	0.680746	0.588621	2.03994	0.0221788	0.041636	17		rs573545165;rs558258924
cg04304054	0.734785	0.623366	2.33315	0.0109615	0.0209733	6		rs368114053;rs113522600;rs559527340;rs1359672
cg04310063	0.731393	0.64495	2.72797	0.00384712	0.00755347	1	SLC35F3	rs575489801
cg04312517	0.710187	0.601375	3.70143	0.000186681	0.000391265	5	IL5	rs562901992;rs531717159
cg04316575	0.696517	0.643604	1.96645	0.026201	0.0489553	4	PPP2R2C	rs114843963;rs566054400;rs535048204
cg04320316	0.728219	0.629285	3.85785	0.000108814	0.000230423	17		rs565427156;rs532630257
cg04322694	0.715661	0.657577	2.55188	0.00622106	0.0120738	5	FSTL4	rs561375748;rs144817876;rs142028388
cg04325862	0.67027	0.625528	2.2594	0.0131657	0.0250706	9	CA9	rs576129590
cg04326348	0.712681	0.616812	2.58265	0.00572884	0.0111404	10		rs541540917;rs553464996
cg04328401	0.726178	0.604837	2.58551	0.00568503	0.0110576	9	ST6GALNAC6	rs192242925;rs545998952
cg04332433	0.777541	0.61933	3.48925	0.000379608	0.00078441	3	MUC4	rs548092560;rs113763468
cg04334075	0.732771	0.644778	2.99318	0.00179201	0.00358087	14		rs187316515
cg04337342	0.675353	0.590404	2.58821	0.00564381	0.0109794	6	SMOC2	rs541071194
cg04338588	0.729465	0.634549	3.0861	0.00135602	0.00272639	16	NAGPA-AS1	rs560056260;rs183963297;rs71390615
cg04344730	0.673279	0.563943	2.32692	0.0111342	0.0212943	1	DAB1	rs530511181;rs550682324
cg04346257	0.696622	0.624328	3.15752	0.00109033	0.00220267	17	2019-09-09	rs560325474;rs573660335
cg04347164	0.686805	0.635769	2.07396	0.0205041	0.0385759	19	ZFR2	rs567965403;rs536906091
cg04349177	0.683355	0.57744	2.73844	0.00373617	0.00734019	11		rs542555690;rs562234296
cg04350563	0.703667	0.636122	2.41157	0.00898215	0.0172703	16	SNX29	rs575341899;rs117120580;rs147099347
cg04351905	0.70213	0.591943	2.23626	0.013933	0.0264935	21	OLIG1	rs561405934
cg04352006	0.704789	0.611211	3.12115	0.0012189	0.00245663	20		rs566578360;rs192441194;rs149901793
cg04355169	0.687564	0.627542	2.91591	0.00224971	0.00447212	14	GMPR2	rs536936250
cg04358463	0.707194	0.599293	2.40094	0.00923031	0.0177359	19		rs73615220
cg04363282	0.664461	0.588659	1.9648	0.0262979	0.0491309	2	NGEF	rs72980051;rs191121198;rs201170579;rs201962315;rs541868399
cg04366880	0.719419	0.627291	2.38165	0.00969627	0.0186084	10		rs185348197;rs190670344
cg04369919	0.683183	0.603594	2.84177	0.00278801	0.00551527	10	DUSP13
cg04376278	0.682324	0.566806	2.10327	0.0191497	0.0360959	19	REEP6	rs542891504;rs561075112
cg04396803	0.681989	0.550946	2.05568	0.0213899	0.0401967	2	COL5A2	rs190474713;rs550478609;rs182660203
cg04400620	0.656091	0.539664	1.96982	0.0260036	0.0485978	16	MYLPF	rs531730183;rs188241511
cg04402891	0.679155	0.604944	2.10709	0.0189794	0.0357841	20	NCRNA00029
cg04407652	0.696561	0.628782	2.31487	0.0114751	0.0219282	2		rs554529584;rs141479736
cg04408331	0.648737	0.591006	3.13975	0.00115148	0.00232353	22	PPP6R2	rs530949185;rs76867505;rs570559320;rs538499851
cg04409354	0.767785	0.643058	3.76832	0.000148452	0.000312584	10		rs10904514;rs573530597
cg04421420	0.730303	0.649357	3.2984	0.000702406	0.00143254	4	SCOC-AS1	rs139336793
cg04421713	0.668162	0.614603	2.51916	0.0067859	0.0131404	7	BHLHA15	rs546987471;rs115592291
cg04426031	0.701908	0.655592	2.11523	0.0186198	0.0351234	7		rs548914679;rs566172089
cg04428374	0.685275	0.579103	2.47186	0.00768399	0.0148333	11	PDE2A	rs78503051
cg04430024	0.722416	0.632637	2.81044	0.00304912	0.00601923	6	MICAL1	rs9487111;rs77974448
cg04430129	0.66421	0.607996	2.78714	0.00325767	0.00642139	22	PRODH	rs530429691;rs187840711
cg04436528	0.654778	0.525864	2.008	0.0238565	0.044693	8	BAI1	rs571494267
cg04437482	0.709053	0.618052	3.66526	0.000211082	0.000441355	1	SLC2A7	rs199861449
cg04439458	0.700507	0.61281	2.97554	0.00188816	0.00376873	5	SIL1	rs537169512;rs368617948;rs77557490
cg04445427	0.67674	0.607658	1.98721	0.0250061	0.0467835	8		rs75203613;rs184261833;rs180952520
cg04450003	0.674104	0.63053	2.1174	0.0185252	0.0349512	12	AQP5	rs144062328
cg04456085	0.748131	0.629028	3.04876	0.0015178	0.00304442	10		rs187476392;rs564699241;rs576660362;rs11819590;rs12221397
cg04457547	0.75213	0.651878	3.63525	0.000233599	0.00048743	16	RSL1D1
cg04459126	0.693729	0.579612	2.83238	0.00286401	0.00566239	7	SND1	rs113862865
cg04461481	0.682655	0.627409	2.58522	0.00568947	0.011066	16	ZNF423	rs532160733;rs111392339
cg04462567	0.683084	0.618255	2.06536	0.0209168	0.0393315	17	PITPNM3	rs184333333;rs528696134;rs545628251
cg04465474	0.694688	0.632039	2.2899	0.0122107	0.023298	17	KCNJ12	rs28626596;rs373306949;rs564039326;rs555113966
cg04465772	0.718964	0.618195	2.92597	0.00218454	0.00434558	16	ZNF23	rs143531764;rs539077725
cg04467320	0.723308	0.637107	2.74479	0.00367039	0.00721438	16		rs117708391;rs146561047
cg04467557	0.718916	0.643941	2.7415	0.0037043	0.0072793	2		rs141670061
cg04471005	0.676136	0.617138	2.52009	0.0067693	0.0131093	10	ZNF365
cg04471498	0.694941	0.632239	2.38889	0.00951917	0.0182775	6		rs78431567
cg04482788	0.741654	0.644059	3.40791	0.000494789	0.00101678	6	EPB41L2	rs576471102
cg04491342	0.709562	0.641951	3.13007	0.00118611	0.00239183	10	KCNMA1
cg04492438	0.651529	0.598685	2.54256	0.0063775	0.0123699	12	DTX3	rs139652209
cg04492946	0.688398	0.651832	2.25171	0.0134163	0.0255354	12		rs537732723
cg04495106	0.692825	0.610679	2.567	0.00597472	0.0116076	13
cg04498921	0.716907	0.635362	3.78999	0.000137759	0.000290471	22		rs182923826
cg04500084	0.686057	0.592624	2.00722	0.023899	0.0447704	10	PTCHD3	rs570627921
cg04501757	0.691833	0.645526	2.04223	0.0220625	0.0414241	1		rs566132547;rs142092897;rs571481046;rs41277636;rs116037607
cg04507829	0.698223	0.568608	2.25619	0.0132696	0.0252636	6	FAM65B	rs551464455
cg04509429	0.711845	0.63023	2.18395	0.0158142	0.0299674	5	SIL1	rs536138235;rs554484504
cg04509526	0.727084	0.64518	2.5955	0.005534	0.0107712	16	JPH3	rs544287953;rs141265680;rs150780133
cg04510495	0.693458	0.622062	2.061	0.0211287	0.0397195	11	P2RY2	rs183327023;rs563757161
cg04510919	0.698044	0.602513	1.99649	0.0244873	0.045842	4	SORCS2	rs532800771
cg04528240	0.664132	0.601522	2.10568	0.019042	0.0358989	4		rs573162057;rs545348850
cg04528256	0.712788	0.606916	2.44917	0.00815141	0.015712	16	ADAMTS18	rs34737839;rs562833187;rs113979389;rs187941259
cg04528378	0.687942	0.631099	2.19608	0.0153593	0.0291284	7		rs138609779;rs562590697
cg04529193	0.697614	0.613857	2.5708	0.00591404	0.0114925	4	PDE6B
cg04531363	0.753504	0.621368	3.01839	0.00166238	0.00332762	17	CCDC46	rs72841584
cg04532515	0.696667	0.581093	2.38953	0.00950354	0.0182483	17	MYO18A	rs574519022
cg04533024	0.673712	0.605468	3.22275	0.000890866	0.00180762	10		rs575185392;rs544063649
cg04536030	0.678921	0.62836	2.33702	0.0108555	0.0207754	9	MAMDC4	rs138282861;rs554431752
cg04536704	0.655944	0.611793	2.18261	0.0158654	0.0300617	6	PPT2
cg04538658	0.698098	0.596848	2.1081	0.0189342	0.0357007	1	LOC100996251	rs144776778
cg04539515	0.752598	0.630664	3.25526	0.000804721	0.0016363	1		rs541713667;rs116619716;rs527463391
cg04539705	0.710315	0.604845	2.98156	0.00185485	0.00370362	2		rs544189476;rs554306273;rs574381425;rs9679173;rs57092329;rs377204858;rs577099602;rs546050568;rs562801498
cg04540442	0.695995	0.632851	2.38135	0.00970375	0.0186223	12		rs556797823;rs140515136;rs539329116;rs375325464;rs571980580
cg04542599	0.708353	0.624869	2.76608	0.00345729	0.00680494	3	POMGNT2	rs191020271;rs140360779;rs143548177
cg04544131	0.677665	0.611452	2.25492	0.0133111	0.0253402	9		rs575854319;rs373498930
cg04545015	0.698391	0.625209	2.63485	0.00497382	0.00970577	1	COL8A2	rs4652900
cg04547178	0.736795	0.581889	3.00084	0.00175167	0.00350218	12	USP44	rs149301586
cg04547740	0.719097	0.645123	3.0285	0.0016129	0.00323087	22	ZNRF3	rs560318137;rs572363377;rs542967605
cg04552534	0.702214	0.599292	2.77423	0.00337874	0.00665412	2	EXOC6B	rs150133738
cg04552784	0.70347	0.632905	2.23725	0.0138994	0.0264312	13	ITGBL1	rs9513909
cg04555780	0.680003	0.589407	2.05784	0.0212837	0.0400023	3	MASP1	rs111887654;rs548877418;rs185008450
cg04558175	0.691841	0.602352	2.4897	0.0073334	0.0141745	19	RCN3	rs547171468;rs565849243;rs539519605
cg04561418	0.71743	0.639307	2.55276	0.00620653	0.0120463	9	SLC25A25	rs576957221;rs118142698;rs559672264
cg04562491	0.657542	0.605342	2.68963	0.00427942	0.0083812	12	DTX1	rs547976862;rs563180952
cg04566037	0.73586	0.654335	3.24369	0.000834439	0.00169549	17	KRTAP3-1	rs557275124;rs569169640;rs143716998;rs543531514;rs564989333
cg04566694	0.73115	0.653203	3.40612	0.000497661	0.00102254	1	H6PD	rs115063310;rs536538803;rs546060506
cg04568564	0.683009	0.582897	2.10187	0.019213	0.0362117	17	ZACN	rs188293702;rs370542920;rs570840892;rs149452212
cg04569615	0.692726	0.624998	2.3377	0.010837	0.0207408	11	SLC6A5	rs537949986;rs547842879
cg04571584	0.658895	0.563687	2.0457	0.0218871	0.0411048	1	WNT2B	rs558702872
cg04571833	0.69163	0.612455	2.29423	0.0120802	0.0230558	2	RAPGEF4
cg04573702	0.66609	0.616678	2.27858	0.0125576	0.0239429	14	MYH6
cg04578792	0.68698	0.61831	3.75994	0.000152795	0.000321551	3		rs147355515
cg04582695	0.787062	0.629945	4.22905	2.86638e-05	6.22172e-05	17	AANAT	rs183988019;rs139654746;rs139511874;rs544478300
cg04585669	0.683166	0.620955	2.93078	0.00215404	0.00428627	3	VGLL4	rs570616053;rs531231109;rs549655894
cg04585787	0.753275	0.63615	3.44632	0.000436817	0.000899881	2		rs10632710;rs180827649
cg04591663	0.680082	0.634704	2.05351	0.0214972	0.0403928	8	SCARA5	rs566691990;rs536588086
cg04592869	0.66331	0.585131	2.21829	0.014556	0.0276473	5	SPATA24	rs529077404
cg04594702	0.72686	0.615489	3.04449	0.00153741	0.00308289	15	ISG20	rs8041679;rs544580531
cg04595004	0.703002	0.547149	2.47446	0.00763192	0.0147356	13	CRYL1	rs569628738;rs114753434
cg04600699	0.665866	0.56764	2.27786	0.0125801	0.0239848	16		rs554149561;rs116713773;rs543178063
cg04603413	0.727237	0.645527	2.96338	0.00195725	0.00390314	3		rs115315068;rs553800487;rs148461046
cg04609264	0.704528	0.620251	2.45869	0.00795227	0.015337	12		rs549972521;rs569871094
cg04609889	0.743173	0.601215	2.335	0.0109107	0.0208784	2	PLEKHM3
cg04613771	0.704642	0.60876	3.18928	0.000988523	0.00200118	14	PPP2R5E	rs8021183;rs547374018
cg04616680	0.7134	0.647825	2.21061	0.0148294	0.028152	18
cg04617896	0.720508	0.65902	2.85073	0.00271715	0.00537841	17
cg04620150	0.701627	0.627587	2.68171	0.00437401	0.00856178	19	CNN2	rs537221033
cg04623987	0.725722	0.636631	2.26402	0.0130167	0.0247946	19		rs552428188;rs569054886;rs145126735
cg04624514	0.694489	0.623514	2.46722	0.00777762	0.0150096	3	TMCC1
cg04625351	0.697793	0.595861	2.38133	0.00970425	0.0186232	10	FANK1	rs182209916;rs528359992
cg04625976	0.757437	0.631229	3.27712	0.00075125	0.00152986	2	ZNF385B	rs577824452
cg04626686	0.670247	0.620658	2.62205	0.0051501	0.0100418	2	KCNK3	rs374498049;rs181340215
cg04628320	0.690338	0.566137	2.2072	0.0149524	0.0283784	19	TBCB	rs529899718;rs541679670;rs200166261
cg04630250	0.634819	0.57665	2.24767	0.0135499	0.0257828	1	PTPRF	rs620064;rs535524305;rs146965257
cg04630490	0.689358	0.589841	2.57593	0.00583331	0.011339	15		rs188600735;rs545432229
cg04636557	0.688517	0.621906	2.00434	0.0240559	0.0450569	1	C1orf124	rs139980773;rs143120742;rs200964466;rs374382054
cg04639736	0.719228	0.642687	3.26882	0.000771145	0.00156955	4
cg04643444	0.689172	0.619762	2.05226	0.0215595	0.0405073	1	NKAIN1	rs543422530;rs115571738
cg04655953	0.693725	0.640726	1.97416	0.0257516	0.0481396	7
cg04657516	0.700023	0.636732	2.48314	0.00746075	0.0144142	6	RNGTT	rs16880984;rs564113775
cg04657684	0.682094	0.61608	1.96536	0.0262647	0.0490706	11	ELMOD1	rs146799759;rs570529276
cg04659071	0.735587	0.619711	3.42597	0.000466691	0.000960218	15		rs145569635;rs577874478;rs11854750
cg04659124	0.707586	0.630024	2.20752	0.0149408	0.0283572	4	TRIML1	rs550822649
cg04663168	0.688527	0.621405	2.28174	0.0124599	0.0237619	8	LINC00824	rs565575542;rs575179687
cg04663564	0.705102	0.638515	2.85559	0.00267945	0.00530559	7	AKR1B1	rs189746613;rs542855326
cg04664309	0.709016	0.599789	2.51826	0.00680207	0.013171	6
cg04667825	0.708792	0.580647	2.37084	0.00996649	0.0191138	6		rs528747912
cg04671029	0.73599	0.625057	3.02136	0.00164772	0.00329907	5	SPARC	rs564933709
cg04671550	0.708283	0.633066	3.05532	0.00148815	0.0029863	8		rs542405606;rs563990749;rs151004188
cg04671726	0.717719	0.631259	2.65995	0.00464386	0.00907731	1	STPG1
cg04672750	0.692781	0.628924	2.4065	0.00909977	0.0174913	20	SLC13A3
cg04678289	0.706198	0.620323	3.26461	0.000781429	0.00159	5		rs183633171;rs569335220;rs537808195
cg04680436	0.714778	0.618007	2.38702	0.0095647	0.0183628	2		rs563996663
cg04683149	0.741951	0.570807	2.6946	0.00422094	0.00826931	8	WISP1	rs544397196;rs142835585;rs547438180;rs541408686;rs559743846;rs527306428
cg04687727	0.717902	0.64184	2.98424	0.00184016	0.00367507	3		rs570961734;rs151281884
cg04688277	0.717517	0.64111	2.55401	0.00618575	0.012007	8	LOXL2	rs140293581;rs569551155
cg04688292	0.681392	0.583966	2.06246	0.0210575	0.0395894	13	SLC7A1	rs181773421;rs141278097
cg04694534	0.729621	0.640715	2.7502	0.00361505	0.00710814	7	PTPRN2
cg04702010	0.721304	0.639156	2.73885	0.00373193	0.00733229	3	PPARG
cg04704198	0.737735	0.640967	2.04851	0.0217461	0.040848	11
cg04707217	0.69655	0.61634	1.95878	0.0266543	0.0497773	10		rs9419320;rs117378267;rs56087215;rs572152219
cg04708790	0.715891	0.621359	2.49067	0.00731484	0.0141398	12	OAS1	rs147605649;rs555937840;rs574122442;rs537972556
cg04712102	0.712913	0.620729	2.22377	0.0143636	0.0272911	10		rs551702213;rs10903803
cg04717129	0.69754	0.564513	2.56155	0.00606238	0.0117733	9	C9orf171	rs546937882;rs571544563
cg04722643	0.716636	0.608964	2.63987	0.00490613	0.0095772	17	SECTM1	rs115191115;rs578143886
cg04723652	0.730979	0.564992	2.58868	0.00563665	0.0109658	3
cg04724556	0.760653	0.630228	3.82526	0.000121901	0.000257612	15
cg04732163	0.700449	0.627694	2.5835	0.00571588	0.0111159	3	FYCO1	rs7619256;rs576137534;rs62242796
cg04734094	0.657712	0.59848	1.99441	0.024603	0.0460532	5		rs183638962;rs535147275;rs546600071
cg04739472	0.692929	0.567684	2.1174	0.0185252	0.0349512	7	MDFIC	rs555238426
cg04742578	0.698662	0.607344	2.41552	0.00889162	0.017101	12		rs116731695;rs528553710;rs551867227;rs368086217
cg04742985	0.673854	0.627397	3.01971	0.00165584	0.00331489	19	DDX39	rs199986348;rs112992675;rs376478700
cg04745189	0.685295	0.550563	2.11986	0.0184181	0.0347554	18	SPIRE1	rs545576939
cg04746918	0.719428	0.632944	3.70447	0.000184756	0.000387307	1	SMYD3	rs6690658
cg04749433	0.723478	0.634669	3.03471	0.00158318	0.00317268	14	TOMM20L	rs577240221
cg04750352	0.656675	0.587774	2.0499	0.0216771	0.0407222	9	OLFML2A	rs192635843;rs76742635;rs79927205
cg04751986	0.663374	0.587201	2.26089	0.0131173	0.024981	1		rs564974433
cg04755561	0.693542	0.62132	3.50739	0.00035764	0.000739983	16	PKMYT1	rs141021541;rs570170668;rs200568818
cg04756155	0.654049	0.599706	2.10382	0.0191252	0.0360507	9		rs111232781;rs138372917;rs148814529;rs532886266;rs372518085
cg04757389	0.778947	0.634593	3.19861	0.000960326	0.00194542	19	PTPRS	rs544972521;rs567392352;rs555860609
cg04757842	0.7105	0.636886	2.44274	0.00828847	0.0159696	3		rs551179685;rs191442314
cg04763156	0.717277	0.626625	2.57296	0.00588003	0.011428	16	JPH3	rs532500861;rs551002950;rs563030572
cg04764187	0.710643	0.611664	2.82907	0.00289122	0.00571491	2	ORC4	rs145320583;rs549964220
cg04770238	0.710288	0.646748	2.27593	0.0126401	0.0240956	17
cg04778178	0.681948	0.597238	2.17198	0.0162748	0.0308159	7	HOXA3
cg04779428	0.656663	0.594863	2.66214	0.00461604	0.00902426	20	GNAS
cg04780741	0.735155	0.65087	2.54177	0.0063909	0.0123952	5	DOCK2	rs547034703;rs142018926;rs78781686;rs188552165
cg04783764	0.700211	0.623291	2.19644	0.015346	0.0291039	2	FBXO36	rs541930905;rs75516638
cg04783977	0.718487	0.614426	3.22658	0.000880289	0.00178663	19	UPK1A	rs192083365
cg04786750	0.781744	0.646905	3.38208	0.000537774	0.00110306	1	MPZL1	rs111726146;rs149384015
cg04787775	0.694147	0.632866	2.75509	0.00356585	0.00701371	15		rs541967911
cg04790487	0.701516	0.584983	2.24724	0.0135641	0.0258092	16	PKMYT1	rs140601747;rs56036002
cg04795774	0.645508	0.617667	2.03264	0.0225533	0.0423191	7		rs184160983;rs61747545
cg04800864	0.708518	0.623873	3.71886	0.000175905	0.000369147	22		rs531490506
cg04804772	0.705398	0.620574	2.32947	0.0110631	0.0211623	10	CALHM3
cg04805680	0.752154	0.643115	3.21786	0.000904546	0.00183475	1		rs200401006;rs16844153
cg04807847	0.690808	0.643177	2.34178	0.0107263	0.0205329	17		rs192164900
cg04815577	0.712108	0.606014	2.72164	0.00391558	0.00768471	5		rs558424519;rs189465317
cg04817613	0.699591	0.639397	2.53579	0.00649325	0.0125885	5	PDZD2	rs532316901;rs545777437
cg04819918	0.717836	0.575452	2.80512	0.00309564	0.00610896	5		rs534199089
cg04824592	0.690069	0.622112	3.51198	0.000352268	0.00072908	14	LTBP2	rs557706080;rs137854857;rs536822885;rs553562104;rs200484682
cg04825906	0.704915	0.60134	2.5711	0.00590931	0.0114834	7		rs187109167
cg04832544	0.691969	0.540204	2.14406	0.0173945	0.0328741	11		rs539174124;rs146164580;rs190684575;rs139977569
cg04839314	0.719333	0.629446	2.78469	0.00328031	0.00646476	2	C2orf85	rs79602382
cg04841591	0.691418	0.583529	2.60436	0.00540313	0.0105229	6
cg04843111	0.654854	0.603197	2.97167	0.00190988	0.00381109	1	BCAN
cg04849850	0.673092	0.571528	2.20731	0.0149484	0.0283709	2		rs145539633;rs367873137;rs138160609;rs527454313
cg04855657	0.671575	0.614411	2.22339	0.0143768	0.0273155	3	RAB6B
cg04859929	0.714615	0.625077	3.00029	0.00175451	0.00350774	1	GBA	rs527592797
cg04861958	0.700248	0.646189	2.30246	0.0118356	0.0225992	19	LILRB5	rs151323148;rs560401542;rs117866885
cg04862840	0.691194	0.590193	2.36717	0.0100598	0.0192884	2		rs550323574
cg04863982	0.71712	0.637055	2.46742	0.00777358	0.015002	17	ALDH3A2
cg04864327	0.755501	0.642158	3.47528	0.000397403	0.000820395	7	DOCK4	rs561093255;rs10252167;rs546883112
cg04865531	0.739265	0.623609	2.81848	0.00298003	0.00588587	22	SHANK3
cg04866851	0.675724	0.571479	2.23572	0.0139516	0.026528	10	ANKRD16	rs201895604;rs138554561
cg04868140	0.683922	0.633095	2.68295	0.00435901	0.00853304	12
cg04868197	0.666991	0.61858	2.70888	0.00405711	0.00795574	8	NCOA2	rs568150175;rs6472513
cg04871469	0.74433	0.62772	2.59721	0.00550847	0.0107225	4	MXD4	rs113249192;rs140640943;rs553700574;rs570633600;rs147109358
cg04871532	0.658863	0.588381	2.03341	0.0225136	0.0422474	15	ABHD2	rs80001795
cg04875821	0.698131	0.600031	2.72015	0.00393186	0.00771577	15		rs60681149
cg04882893	0.675314	0.589046	2.11849	0.0184778	0.0348646	16		rs558525840;rs7203577
cg04885577	0.71241	0.657467	2.09495	0.0195261	0.0367849	8	LINC01299	rs4288416;rs543466417
cg04887709	0.682171	0.582512	2.40157	0.00921551	0.0177083	9		rs567507684;rs534473590;rs114060354;rs138788589;rs538910057;rs556966594
cg04891490	0.71079	0.618555	2.17672	0.0160912	0.0304777	5	MYO10	rs530975763;rs549464235;rs139717143
cg04891506	0.687565	0.577957	2.06244	0.0210588	0.0395918	8		rs532411531;rs547385040;rs565692952;rs530145758
cg04893606	0.664668	0.603887	2.94797	0.0020481	0.00408002	11	DCHS1	rs139313998
cg04896832	0.684148	0.543765	2.06132	0.0211134	0.0396912	1	CASZ1	rs141723025;rs549609778;rs567863643;rs199559540;rs538231370
cg04896839	0.697049	0.611751	2.46318	0.00785995	0.0151641	8		rs143563038;rs545874319
cg04898835	0.66586	0.610309	2.04186	0.0220814	0.0414583	2		rs60019178;rs542075582
cg04900856	0.69933	0.639244	2.0059	0.0239706	0.0449002	19	TNFSF9	rs61750000;rs200886490;rs146406969;rs77313944;rs112025865
cg04901847	0.705499	0.613507	2.79705	0.00316743	0.00624752	9		rs10125206
cg04904609	0.77678	0.599758	3.39292	0.000519337	0.00106601	10	EBF3	rs568645487;rs114007235;rs528020433;rs191370682;rs538618617;rs181439916
cg04906629	0.717122	0.599166	3.19774	0.000962943	0.00195059	5		rs530519369;rs545845734
cg04909065	0.743973	0.637872	3.61008	0.000254221	0.000529543	9		rs145492978;rs185296314;rs553320212;rs550253222;rs578024158
cg04910077	0.693406	0.631594	2.82753	0.00290404	0.00573963	8		rs376268994;rs566426199
cg04910647	0.679095	0.603938	2.94825	0.00204643	0.0040768	2	FAM171B	rs147291112
cg04911175	0.717535	0.628948	2.96229	0.00196355	0.00391527	3		rs13090351
cg04911348	0.689175	0.596699	2.31958	0.0113407	0.0216779	2	CLASP1
cg04911821	0.673655	0.610683	2.15412	0.0169834	0.0321175	12	LTBR	rs79006907
cg04913803	0.653516	0.613615	2.16523	0.0165396	0.0313023	14		rs75895977;rs544679230;rs529246135;rs574924099;rs77474515
cg04914449	0.693236	0.620485	2.88989	0.00242664	0.00481497	11		rs528718457;rs112422810
cg04922955	0.730273	0.626382	2.8134	0.00302355	0.00596988	1	MFSD2A	rs146490054;rs151158250
cg04923194	0.707383	0.636294	2.07745	0.0203387	0.0382738	11	DLG2
cg04930848	0.724189	0.648008	3.16268	0.00107314	0.00216867	2		rs532747465;rs547983682;rs546585893
cg04931573	0.678038	0.615267	2.14376	0.0174066	0.0328967	14
cg04933317	0.693122	0.592947	3.33089	0.00063355	0.00129514	4	MIR1273H
cg04936274	0.692461	0.632252	2.33521	0.0109048	0.0208676	10		rs548303949
cg04938345	0.687854	0.630261	2.14147	0.0175014	0.0330703	12	TSPAN19	rs11116687;rs113696957;rs35680681;rs188162787
cg04942516	0.733599	0.658638	2.91753	0.00223914	0.00445169	2	FHL2	rs555145340;rs573460121;rs58806900;rs556193682;rs577640555;rs545031817;rs149999821
cg04944904	0.647948	0.576425	2.22863	0.0141947	0.026978	19	VSIG10L	rs10419062
cg04945076	0.691057	0.623215	2.25745	0.0132288	0.0251881	12		rs558664651;rs147068658;rs544299437
cg04946865	0.714878	0.599862	2.57514	0.00584562	0.0113623	1
cg04950413	0.695563	0.582335	2.53956	0.00642853	0.0124659	18		rs533911924
cg04952623	0.694306	0.621647	2.347	0.010586	0.0202713	6		rs550177298;rs565314295;rs532566441;rs534664786;rs6922289;rs180889953
cg04956244	0.647081	0.612137	2.48746	0.00737664	0.014256	17	RARA
cg04957177	0.7509	0.631335	3.38031	0.000540855	0.00110924	14	RNASE12
cg04958280	0.6567	0.58658	2.19349	0.0154556	0.0293061	4	TMEM129	rs547953039;rs568260677;rs798753
cg04966774	0.652634	0.617799	2.12271	0.0182948	0.0345284	20	SOGA1	rs376843949
cg04968127	0.659774	0.590507	2.29055	0.012191	0.0232619	11	MRVI1	rs138018867;rs543916356
cg04968761	0.692569	0.552481	2.35219	0.0104485	0.0200146	10
cg04969203	0.725975	0.624476	2.74168	0.00370248	0.00727583	20	C20orf194	rs540849523;rs145012822
cg04972981	0.716746	0.605451	3.082	0.00137299	0.00275982	10	GJD4	rs75575759;rs542311902;rs555990266
cg04973582	0.677746	0.598378	2.47759	0.00756975	0.0146191	19	CIB3	rs376748773;rs528241102;rs548193325;rs561634473
cg04974933	0.700824	0.61611	2.61953	0.00518542	0.0101088	9		rs144681090
cg04976038	0.682658	0.623488	2.02617	0.0228894	0.0429304	21	C21orf140	rs544340107;rs117351237
cg04976154	0.750527	0.591615	3.1356	0.00116621	0.0023526	16		rs183197595;rs533672599
cg04976799	0.745672	0.633147	3.11802	0.00123061	0.00247969	10	GPR123	rs3750873;rs559938541
cg04983146	0.708527	0.60652	2.85548	0.00268029	0.00530719	18	CTIF	rs146022381;rs575116082
cg04983398	0.697472	0.588929	2.6109	0.00530833	0.0103426	7	MEPCE	rs201776147;rs116929123;rs112447917;rs78298168;rs202211079;rs371718870
cg04983933	0.671558	0.59741	2.11798	0.0184998	0.034905	16	CACNA1H	rs185727342;rs532013647
cg04985144	0.715592	0.619339	2.5426	0.00637673	0.0123685	11	SPTBN2	rs141277535
cg04991214	0.732052	0.612983	3.10869	0.0012661	0.00254964	1	PFDN2	rs151133485
cg04991718	0.672675	0.621998	2.63001	0.00503974	0.00983119	3		rs538827673;rs553958464;rs572023922;rs13325762
[truncated: 8,132 more rows]

## Sheet: EC
Probes	log fold change	Average beta value	t-statistic	P value	Adj. P value	Chr	Gene	SNP ID
cg00004700	0.76192	0.634773	3.09911	0.00130353	0.00272788	2	FHL2	rs150348390
cg00008671	0.687939	0.610462	2.28282	0.0124268	0.0247353	10	FAM190B
cg00043234	0.694353	0.638418	2.53271	0.00654663	0.0132286	15
cg00091302	0.70057	0.597721	2.1852	0.015767	0.0311992	1		rs541648236
cg00119214	0.658572	0.614995	2.08882	0.0198077	0.0389742	12		rs145134926
cg00177431	0.734321	0.652912	3.07564	0.00139966	0.0029251	20	PMEPA1	rs372885504
cg00237904	0.705338	0.63048	2.64717	0.00480923	0.00978669	11	H19
cg00262563	0.697913	0.608944	2.48284	0.00746662	0.01504	9	SHB	rs553621293
cg00268735	0.739005	0.657627	2.87931	0.00250216	0.00516614	18	SERPINB7	rs188619447;rs181330337
cg00291478	0.701202	0.619882	2.69192	0.00425231	0.00867847	10	RGS10	rs544671221;rs564487020
cg00299893	0.662765	0.592637	1.97723	0.0255746	0.0499683	15	LRRK1	rs147776611;rs188526238
cg00303049	0.7586	0.662987	2.85434	0.00268913	0.00554353	4		rs564655356;rs532926153;rs76868283;rs563043112
cg00314003	0.65722	0.605375	2.08443	0.0200114	0.0393639	11
cg00377410	0.739609	0.665067	2.83508	0.00284195	0.00585088	2	2019-09-02
cg00417735	0.687366	0.576638	2.30135	0.0118684	0.0236499	3		rs560607552;rs17020851;rs145663859
cg00420566	0.704208	0.657784	2.04747	0.0217987	0.0427813	12	PLXNC1	rs150633690;rs3847812
cg00422978	0.760077	0.642698	3.53608	0.000325316	0.000699358	8		rs546595731;rs184063295;rs535292903
cg00431303	0.69375	0.612942	2.50008	0.00713613	0.0143903	12	CFAP54	rs527700911
cg00460795	0.743912	0.635735	3.20692	0.000935863	0.00197127	2	STEAP3	rs555530627;rs115587878;rs369357028
cg00469540	0.715051	0.635965	2.41784	0.00883865	0.0177337	9		rs549427475;rs567564242
cg00470447	0.705915	0.599996	2.5979	0.00549827	0.0111545	2		rs372234082;rs1446744
cg00483256	0.711531	0.629843	3.12183	0.00121638	0.00254892	15	GCOM1	rs61997938;rs186497823;rs563127950
cg00496377	0.704079	0.644749	2.21155	0.0147958	0.0293215	1
cg00526899	0.693628	0.587292	2.06326	0.0210187	0.0412902	11
cg00528222	0.699988	0.623315	2.89498	0.00239106	0.00494152	5	LHFPL2	rs116267905;rs548377214;rs181562674
cg00665114	0.680684	0.634255	2.33011	0.0110454	0.0220478	1	TNR	rs143846180;rs139823491;rs534894414
cg00695982	0.710899	0.629398	2.16719	0.0164623	0.0325368	8		rs371932201
cg00701940	0.680426	0.64467	2.10986	0.0188564	0.037147	12	MGAT4C	rs529800483;rs74940493
cg00723939	0.692762	0.653792	2.14622	0.0173055	0.034164	9		rs17059048;rs75861482
cg00729133	0.698816	0.612192	2.68035	0.00439046	0.00895397	7	ZNF804B	rs73705538;rs575063949
cg00742465	0.714188	0.598223	2.23812	0.01387	0.0275285	6		rs570341270
cg00753194	0.705551	0.615205	2.41777	0.00884017	0.0177367	1		rs570768539;rs539758941;rs558109621
cg00755296	0.700194	0.639966	2.69853	0.00417525	0.00852499	9	PBX3	rs77393252;rs552812443
cg00755765	0.725709	0.644004	3.10271	0.00128934	0.00269881	4	GAB1	rs192158019
cg00776398	0.697499	0.6319	2.7855	0.00327277	0.00671688	1	ADORA1
cg00780879	0.685165	0.60527	2.67294	0.00448094	0.00913409	12	LMO3	rs185051651
cg00785346	0.708838	0.639717	2.57349	0.00587163	0.0118946	7	LHFPL3	rs577180172
cg00818383	0.718947	0.626996	2.87789	0.00251247	0.00518701	5		rs185131147;rs1828181;rs191074414
cg00837056	0.722331	0.660232	2.41863	0.00882073	0.0176984	3		rs148553808
cg00844298	0.723081	0.613556	2.62632	0.00509069	0.0103457	7
cg00845332	0.699084	0.642603	2.61207	0.00529151	0.0107445	18	LOC643542	rs564835002;rs570391810;rs141174512
cg00875565	0.66494	0.624331	2.02154	0.0231329	0.0453267	9
cg00919925	0.675624	0.605448	2.28973	0.012216	0.0243243	18		rs76343149;rs73453472
cg00978051	0.711951	0.64511	2.55575	0.00615708	0.0124589	16		rs551354704;rs566577104;rs533800922
cg01003539	0.667679	0.589217	2.02159	0.0231299	0.0453211	3	SHISA5	rs4858795;rs560489390
cg01060419	0.687372	0.616188	2.58422	0.00570473	0.0115635	3		rs188831057
cg01063234	0.7125	0.611072	2.5191	0.00678701	0.0137025	12		rs17289784;rs144237066
cg01084990	0.680341	0.63336	2.2039	0.0150723	0.0298559	16	CDH11	rs568507389;rs537745903
cg01155411	0.785414	0.661607	3.42899	0.000462139	0.000986878	10		rs553756328;rs556387128
cg01206071	0.715093	0.620126	2.92708	0.00217752	0.00450936	11	NAV2	rs138022205;rs182671117;rs1867120;rs142882766;rs1867119;rs145046268
cg01230227	0.691295	0.615046	2.20898	0.0148882	0.0295	8
cg01235742	0.727153	0.641435	2.45567	0.00801495	0.0161178	3		rs140331650;rs536571492;rs552860084
cg01306747	0.703059	0.631129	2.11623	0.0185762	0.0366096	16	CDH3	rs374459412
cg01308736	0.695077	0.608359	2.48842	0.00735816	0.0148269	5	PCDHA1	rs140934683;rs555324579
cg01312918	0.696663	0.634979	2.41296	0.00895026	0.0179514	2	GLI2	rs149076996;rs552248199;rs74619129
cg01312999	0.739079	0.651055	2.61238	0.00528699	0.0107356	5	SLC22A5
cg01329537	0.721425	0.652922	2.44576	0.00822396	0.0165284	20	MACROD2	rs544349136;rs188287457;rs529970166;rs6042942
cg01351315	0.733732	0.643848	2.49835	0.00716881	0.0144544	17	LOC404266	rs150257107;rs114686333;rs574096279
cg01368837	0.717113	0.635186	2.33518	0.0109057	0.0217751	8	LOC102724612
cg01397392	0.691163	0.628688	2.06175	0.0210921	0.0414297	12		rs112017804;rs112866425;rs567687626
cg01413771	0.692158	0.647344	2.04662	0.0218412	0.0428622	1		rs557051855
cg01425837	0.721557	0.646343	2.64422	0.00484824	0.00986422	7	COBL	rs189356563
cg01438216	0.678699	0.585651	2.00321	0.0241175	0.0472018	3		rs114815210;rs142032984;rs558298609
cg01476864	0.713123	0.65473	2.17946	0.0159859	0.0316215	21		rs563172306;rs530604948;rs542555192;rs560847527
cg01489419	0.70356	0.650028	2.2211	0.014457	0.0286646	16		rs73518557;rs116985030;rs542551868;rs146047209;rs140025262
cg01546047	0.772312	0.655143	3.57007	0.000290599	0.000626112	4	LOC100130872-SPON2
cg01564380	0.691575	0.592273	2.07834	0.0202968	0.039911	7	PRKAR1B	rs574244940;rs4584046;rs563239509
cg01572157	0.696693	0.63555	2.01628	0.0234116	0.0458569	7
cg01576688	0.695276	0.615057	2.76334	0.00348404	0.00714121	8	CTSB	rs562267516;rs532893731
cg01578576	0.686258	0.631362	1.99135	0.0247736	0.0484475	5		rs551609907
cg01584183	0.687027	0.635667	2.52649	0.00665554	0.013443	18	KCTD1	rs200667773;rs192090934;rs184274363
cg01586532	0.734505	0.668827	2.75371	0.00357966	0.00733305	18		rs563475234;rs530903405
cg01599674	0.669801	0.596235	2.20701	0.0149592	0.0296371	12	C12orf56	rs76626278;rs562865149;rs531591802
cg01619546	0.658641	0.624126	2.14123	0.0175115	0.0345601	22	RANGAP1	rs149125951;rs571910128
cg01625202	0.746116	0.635989	3.68909	0.000194691	0.000422577	10		rs551969046;rs183366716;rs534515318;rs546343280
cg01629435	0.697736	0.636435	2.23262	0.0140573	0.0278897	2	DGUOK
cg01658506	0.680984	0.616303	2.03316	0.0225265	0.0441708	7		rs561716992;rs530666455
cg01662578	0.692245	0.645259	2.3125	0.011543	0.0230156	17	VEZF1	rs138700157;rs567255827;rs534280710
cg01667716	0.660986	0.632258	2.05192	0.0215761	0.0423555	1	SEMA4A	rs142870369;rs187759979;rs190771400;rs535211392;rs151051135
cg01686553	0.717571	0.623983	2.38595	0.00959076	0.0192073	12		rs77909839
cg01717298	0.700446	0.616709	2.29256	0.0121305	0.0241578	10	NRG3	rs570611578;rs192017759;rs185457800
cg01751746	0.693378	0.654755	2.01098	0.0236959	0.0463986	5	MROH2B
cg01756040	0.691227	0.551522	2.42395	0.00870079	0.0174634	22		rs117706784;rs199854435
cg01778667	0.720953	0.637133	2.33031	0.0110399	0.0220374	2		rs200350846;rs200315761;rs535694763
cg01787445	0.693837	0.640625	2.27256	0.0127458	0.0253526	2		rs576641426
cg01789501	0.685853	0.651179	2.14343	0.0174204	0.034385	1		rs544697744
cg01823533	0.696073	0.643896	2.16234	0.0166538	0.0329067	16	CLEC16A	rs556996673;rs573947151;rs149474858;rs552956647;rs143943845
cg01831672	0.676454	0.600226	2.14097	0.0175223	0.0345811	4		rs185464635;rs551341197;rs571527190
cg01887239	0.714735	0.647967	2.64997	0.00477261	0.00971378	13	ITGBL1	rs544530125
cg01895612	0.684889	0.613892	2.76683	0.00344993	0.00707282	11	H19
cg01909856	0.718394	0.611583	2.53139	0.00656954	0.0132738	9	NOTCH1	rs541727169
cg01916357	0.681276	0.640546	2.39259	0.00942964	0.0188911	20		rs576195289;rs143706028
cg01953858	0.670284	0.614665	2.48274	0.0074684	0.0150434	5	SQSTM1	rs534742901;rs533156240;rs551550986;rs10464093;rs530584888;rs1137043
cg01995635	0.701494	0.635724	2.38709	0.0095628	0.0191526	3	TSEN2	rs370443762;rs182261911;rs140510402
cg01996459	0.710719	0.642	2.2948	0.0120633	0.0240276	10	SLC16A12	rs556075606
cg02005619	0.676042	0.631123	1.98045	0.0253898	0.0496163	8	SAMD12	rs186759501;rs577502330
cg02030353	0.693597	0.615197	2.74222	0.0036969	0.00756747	16		rs374653194
cg02095129	0.6674	0.617617	2.00903	0.0238009	0.0466	1		rs17014373;rs557721846;rs576301783;rs558453516
cg02110991	0.71309	0.608805	2.65714	0.0046798	0.00953002	1	PDE4B
cg02122297	0.673999	0.633191	2.00281	0.0241394	0.0472438	3		rs143300985;rs534342810;rs75327127
cg02138386	0.678062	0.623654	2.80664	0.00308222	0.00633446	14	DPF3	rs570577022;rs10140184;rs546291147;rs555375547
cg02140579	0.708911	0.6142	2.15181	0.017077	0.0337242	4	FAM198B	rs144090020;rs144068880;rs148690203;rs200457898;rs142241962
cg02255186	0.682387	0.606861	2.18609	0.0157333	0.0311338	2		rs553547168;rs188431406;rs10221921;rs3937566;rs62277923
cg02270417	0.703824	0.638594	2.41439	0.00891736	0.0178867	21	PKNOX1	rs545743661
cg02274284	0.701812	0.599582	2.3987	0.00928353	0.0186048	12	MTERF2	rs571215877;rs536672819;rs546399535;rs151266018
cg02306229	0.669676	0.608469	2.39986	0.00925605	0.0185511	4		rs144485832;rs557611355;rs575820459
cg02365760	0.705983	0.611592	2.22455	0.0143363	0.0284305	3		rs533061376;rs139415752
cg02443967	0.707104	0.635593	2.80299	0.00311442	0.00639917	10	TLL2	rs531170544
cg02460440	0.73191	0.654079	2.52812	0.00662676	0.0133864	8	ASAP1	rs557196341
cg02486145	0.690681	0.639747	2.34229	0.0107125	0.0213983	2		rs573402999
cg02487823	0.658074	0.622678	2.03424	0.0224706	0.044065	3	KIAA0226
cg02489427	0.685752	0.591483	2.08985	0.0197599	0.0388832	2	SLC3A1	rs533454343
cg02492704	0.714081	0.65495	2.212	0.0147796	0.0292903	2		rs115153691;rs373422948;rs4664648;rs192619982;rs151191744
cg02494440	0.682597	0.633061	1.99446	0.0245999	0.0481184	13		rs191334776;rs117941436;rs562354950
cg02505120	0.715585	0.648253	2.84743	0.00274308	0.00565201	8	MTSS1
cg02511172	0.732339	0.668893	2.15216	0.0170627	0.0336971	1	C1orf57	rs553732422
cg02525423	0.718488	0.607305	2.63118	0.00502374	0.0102122	5
cg02553808	0.649075	0.608673	1.98914	0.0248975	0.0486829	4		rs551486137;rs570069089;rs537514590;rs555482680
cg02560286	0.706457	0.615873	2.58476	0.00569639	0.0115472	2	LOC101928371	rs7592744
cg02567323	0.714584	0.650961	2.70729	0.00407502	0.00832462	2	KLRAQ1	rs139638375;rs113664626
cg02572427	0.74846	0.654972	3.14729	0.00112517	0.00236163	8	MTUS1	rs375815032;rs147125441;rs187570421;rs200539556
cg02581289	0.708968	0.590669	2.33346	0.0109528	0.0218671	1	ALG14	rs76357721;rs558621878;rs572338126
cg02625925	0.682156	0.631873	2.19205	0.0155092	0.0307	19	CSNK1G2	rs567009318;rs140114202
cg02650121	0.692069	0.635854	1.99104	0.024791	0.0484809	7
cg02678221	0.683612	0.614727	2.01885	0.0232749	0.0455968	8		rs140763840
cg02697127	0.669784	0.577918	2.07122	0.0206348	0.0405573	2		rs374722286
cg02779986	0.720125	0.656668	2.84969	0.00272531	0.00561602	12	LINC00939	rs185486552;rs225569
cg02802645	0.709193	0.657578	2.35657	0.0103335	0.0206586	22		rs574598893
cg02805192	0.695349	0.638728	2.45135	0.00810551	0.0162965	9	PTPRD	rs556622044;rs576526327;rs10978083;rs555906187
cg02805551	0.72238	0.635084	3.32979	0.000635769	0.00134944	20	LINC01272
cg02826541	0.684032	0.633281	1.98634	0.0250555	0.0489821	6		rs6905805;rs541162296;rs191808062;rs530319389
cg02827572	0.743326	0.64569	2.73035	0.00382159	0.00781735	6	C6orf106	rs147663221;rs530911621;rs191429118
cg02846343	0.714578	0.608561	2.61615	0.00523326	0.0106289	3	WWTR1
cg02877807	0.695461	0.619948	2.37681	0.0098165	0.0196492	5		rs556966144;rs112030181
cg02994463	0.69555	0.637696	2.30795	0.0116748	0.0232719	13	PCDH17	rs201635320
cg02995493	0.692209	0.63652	2.17542	0.0161412	0.0319197	1	PDE4B	rs184842965;rs114335853
cg03001119	0.685287	0.634522	2.15174	0.0170799	0.0337298	8		rs57092565;rs199844844
cg03035115	0.686142	0.641774	2.05509	0.0214192	0.0420544	16		rs536748025;rs186009304;rs570499938
cg03044533	0.744918	0.661215	2.85588	0.0026772	0.00551937	11	MAML2	rs115815920;rs75294406;rs181147149
cg03054056	0.707121	0.659824	2.2829	0.0124241	0.0247303	1	LRRC7	rs139003760
cg03055026	0.682863	0.641781	1.98077	0.0253716	0.0495816	20
cg03071241	0.727948	0.634664	3.06081	0.00146375	0.00305615	8	TOX	rs144256375;rs568958480
cg03104983	0.701123	0.610426	2.18885	0.015629	0.0309324	10		rs551035502;rs146633907
cg03115608	0.642482	0.603932	2.04141	0.0221043	0.043368	2	FAM178B	rs556347919;rs186863599;rs541706393;rs141519147
cg03191894	0.728028	0.670647	2.65122	0.00475626	0.00968149	11		rs35341146;rs573469612
cg03207391	0.664347	0.614536	2.0775	0.0203362	0.0399864	19	GDF15	rs560248639;rs529308097
cg03230989	0.703399	0.637999	2.50624	0.00702129	0.0141637	9	LOC100506422	rs540431674;rs565111661
cg03268959	0.70707	0.612372	2.25873	0.013187	0.0262075	4	2019-03-01
cg03274980	0.686014	0.614989	2.56413	0.0060207	0.0121887	18		rs529820664;rs546715217;rs139374431;rs183012213;rs558689130
cg03302822	0.69433	0.612285	2.16519	0.0165412	0.0326897	10	C10orf28	rs552851150
cg03337349	0.683217	0.585872	1.98444	0.0251631	0.0491873	21		rs568804294
cg03350184	0.667727	0.619677	2.22881	0.0141886	0.0281446	18	CELF4	rs560482970
cg03366792	0.702282	0.630181	2.45439	0.00804177	0.0161711	2		rs569246011
cg03387289	0.799126	0.694486	3.39115	0.000522302	0.00111272	8		rs529391963;rs549413281
cg03447892	0.673368	0.598484	2.01949	0.023241	0.0455329	10	CUBN	rs1687702;rs12360372
cg03472130	0.698806	0.630524	2.42452	0.00868794	0.0174382	15	THSD4
cg03475756	0.709207	0.647208	2.97068	0.00191548	0.00397687	5	COL23A1	rs367967132
cg03500327	0.686707	0.633517	2.13882	0.0176116	0.0347531	1	GRIK3	rs374643518
cg03520279	0.649217	0.610587	1.98795	0.0249645	0.0488101	1	CAMTA1	rs371294213
cg03529040	0.680624	0.625983	2.06038	0.0211593	0.0415575	4	MIR5684	rs542380832;rs187979239;rs12506215
cg03601797	0.678501	0.639728	2.33424	0.0109315	0.0218255	2	KCNJ3	rs535087807;rs568426680
cg03611456	0.672246	0.625823	2.21993	0.0144982	0.0287447	1		rs547238788
cg03616148	0.694118	0.639926	2.08684	0.0198992	0.0391486	16	GRIN2A	rs189645127;rs566048198;rs535147678
cg03626415	0.689348	0.626636	2.65147	0.00475301	0.00967516	2	ANTXR1	rs545676491
cg03631457	0.690364	0.647829	2.1172	0.0185337	0.0365278	10	PLXDC2	rs567193539;rs373847530
cg03637361	0.689159	0.605907	2.06064	0.0211464	0.041533	18		rs148386115
cg03642503	0.66691	0.60958	1.9794	0.0254499	0.0497318	17	TIMP2	rs546282358
cg03727248	0.693208	0.634155	2.49703	0.00719362	0.0145034	5	DOCK2	rs550357987
cg03782070	0.692638	0.618223	1.98807	0.0249576	0.048797	6	LOC285768	rs566967374;rs181852911
cg03785076	0.673494	0.593868	2.0009	0.0242444	0.0474435	2	SNED1	rs543398909;rs201186798
cg03817919	0.704852	0.642031	3.00186	0.00174636	0.00363297	1		rs146823156
cg03859590	0.700041	0.642864	2.56845	0.00595144	0.0120524	14	STXBP6	rs551649721;rs71405871
cg03868353	0.698973	0.632965	2.26523	0.012978	0.0258029	14		rs75500818;rs558764134
cg03876150	0.694147	0.652213	2.24179	0.0137461	0.0272899	2	MAP4K4	rs549538496;rs150809611
cg03916630	0.717928	0.644554	2.671	0.00450498	0.00918219	10		rs34608530;rs117969661;rs562523540
cg03921940	0.682865	0.649431	1.98415	0.0251791	0.0492173	7	DGKI	rs550159728;rs543920795
cg03929570	0.667692	0.617724	2.1548	0.0169558	0.0334897	16		rs564972031;rs532164823
cg03949274	0.730197	0.644844	2.70948	0.00405037	0.00827524	4	MIR5684
cg03991281	0.695787	0.603439	2.61128	0.00530287	0.010767	20		rs561789235
cg03995533	0.668804	0.631161	2.24398	0.0136727	0.0271483	16	CLEC16A
cg04003327	0.749974	0.636194	3.1493	0.00111823	0.00234735	2	ESPNL	rs181325505;rs1054640;rs111702843
cg04035162	0.671016	0.634023	2.2827	0.0124305	0.0247423	14		rs530975863;rs569277540;rs539959266;rs551968271
cg04058799	0.6956	0.631905	2.0942	0.0195606	0.0385008	7	PRKAG2	rs536669730;rs536574075;rs188025627;rs545349898;rs10952322
cg04114389	0.698107	0.622423	2.19882	0.0152581	0.0302149	1		rs528455738;rs477580
cg04123085	0.661935	0.577551	2.47111	0.00769911	0.0154968	15
cg04142661	0.688292	0.63041	2.38681	0.0095697	0.0191661	7	CHN2	rs186515190;rs56742197
cg04188430	0.724004	0.643019	3.20717	0.000935159	0.00196981	20	SYNDIG1	rs549139690
cg04232458	0.725071	0.614135	2.95994	0.00197717	0.00410237	3	FAM107A	rs62250325;rs181910730;rs535383552;rs548850407
cg04262860	0.690616	0.637257	2.00919	0.0237921	0.0465838	8	CCAT1	rs535876404;rs146063049
cg04287529	0.697153	0.655641	2.45872	0.00795179	0.0159941	5	TRIO
cg04293811	0.717026	0.623504	2.24341	0.0136918	0.0271849	10	NRG3-AS1	rs139087864;rs554757788;rs187701684
cg04297457	0.68994	0.624714	2.5778	0.0058041	0.0117609	16	C16orf63	rs578252925;rs545758756;rs16967324
cg04343927	0.756901	0.63401	2.90577	0.00231719	0.00479219	4	LOC100130872-SPON2
cg04344000	0.681008	0.626651	2.0752	0.0204451	0.040196	6	DCBLD1	rs190476023
cg04363466	0.719498	0.658721	2.90318	0.00233472	0.00482757	2		rs78881332;rs116573000;rs111810659
cg04400205	0.720562	0.651317	2.8768	0.00252039	0.00520309	10		rs527403234;rs185693655;rs371807147;rs138448908
cg04485391	0.670653	0.635648	2.06205	0.0210775	0.041402	10		rs28318;rs143002231
cg04514092	0.692724	0.631922	2.0899	0.0197578	0.0388791	3	KCNAB1
cg04558713	0.706866	0.617064	2.45725	0.00798209	0.0160534	5		rs549479594
cg04569855	0.715235	0.627797	2.11006	0.0188473	0.0371294	3	FILIP1L	rs544061627;rs562433592
cg04574507	0.713208	0.648281	2.19803	0.0152875	0.0302718	1	CD1B	rs192074897;rs554110763;rs111390552
cg04602329	0.712255	0.588493	2.43746	0.00840261	0.0168779	3	HPS3
cg04604215	0.717462	0.64809	2.63995	0.00490501	0.00997668	8	ZFPM2	rs144318279;rs568255874;rs535266301;rs9656869
cg04604708	0.759023	0.633795	3.54978	0.000310869	0.00066888	7	CREB3L2	rs555638839;rs575444143;rs544521555
cg04626399	0.684319	0.627856	2.07748	0.0203371	0.0399881	5	LOC285692	rs193246406;rs117166769
cg04643397	0.70975	0.635631	2.69095	0.00426373	0.00870108	12	PRKAB1	rs184728296;rs532428415
cg04724868	0.721062	0.643925	2.50879	0.00697426	0.0140707	7	LOC101927391	rs546332725;rs73349832;rs541617692
cg04725524	0.680323	0.595769	2.13466	0.0177859	0.0350891	1	GMEB1	rs77261345;rs138612322;rs142760080;rs527266285
cg04749740	0.692219	0.634373	2.20944	0.0148716	0.0294683	2		rs553152538;rs566952700;rs17030670
cg04782521	0.700347	0.608101	2.82526	0.00292289	0.00601416	14	LINC00645	rs193066552
cg04821052	0.714041	0.649244	2.73236	0.00380019	0.00777451	1	TNR	rs141357491;rs145125129;rs541839970;rs561872187;rs859402
cg04891803	0.683843	0.635243	2.28527	0.0123517	0.0245893	1	ARID1A	rs7514052
cg04938762	0.676256	0.590494	2.01632	0.0234093	0.0458525	16		rs182996384;rs577729043
cg04977618	0.688893	0.606876	2.63974	0.00490793	0.00998259	16	CDH11	rs554318163;rs150160787;rs536732803;rs145672382
cg05004640	0.713673	0.622008	2.57055	0.00591806	0.0119865	15	MEGF11	rs549025087;rs541500117;rs28540171;rs180794740;rs375774034;rs563744728
cg05011554	0.685645	0.62652	2.41602	0.00888012	0.0178141	10	SH3PXD2A
cg05041044	0.726369	0.649183	2.60012	0.00546542	0.0110896	15		rs565391989;rs145806159
cg05064319	0.679088	0.629624	2.36168	0.0102007	0.0203999	5	FSTL4	rs545152983;rs186127151;rs530482459;rs538239790;rs567148842
cg05080322	0.682902	0.641581	1.99741	0.0244362	0.0478074	14	SYNE2
cg05104995	0.69402	0.603155	2.15182	0.0170766	0.0337235	10	FRMPD2
cg05202221	0.674844	0.62084	2.02869	0.022758	0.0446115	16	SNX29	rs562469156
cg05211137	0.712575	0.640197	2.46691	0.00778384	0.0156637	5		rs191689060;rs114847055;rs569823145;rs538354801
cg05221326	0.716787	0.631656	2.76555	0.00346243	0.00709781	12		rs577027880;rs533355814
cg05238849	0.671024	0.594691	2.03543	0.0224097	0.0439493	2	LOC100506457	rs564144388
cg05250832	0.71052	0.618321	2.29824	0.0119605	0.0238293	11	MAML2	rs11021441
cg05253116	0.665592	0.602437	2.11334	0.0187027	0.0368518	2	LRP1B	rs143481558
cg05255287	0.7057	0.584917	2.04042	0.0221543	0.0434633	5	ENC1	rs544798940
cg05298015	0.737871	0.637733	3.0105	0.00170198	0.00354218	15	TMC3-AS1	rs77846214;rs186158787;rs145069227;rs376037230;rs565714675
cg05343755	0.748968	0.646613	3.35017	0.000595734	0.00126598	12	C12orf72	rs142816423;rs539765778;rs186997766
cg05382314	0.680988	0.634178	2.26121	0.0131069	0.0260521	14		rs149852819;rs533842839;rs8020079;rs144818112
cg05401069	0.688986	0.548449	1.99273	0.0246966	0.0483022	18	TTC39C	rs192835040;rs543574330
cg05422383	0.685255	0.625222	2.12719	0.0181027	0.0356979	6		rs569887105;rs141438375;rs555585746
cg05423295	0.667385	0.623487	1.99398	0.024627	0.0481702	14	LOC100506700	rs550610084;rs138468795;rs530584129;rs546100227
cg05458851	0.679097	0.625788	2.37112	0.0099595	0.0199286	3		rs148677926;rs4955943
cg05487507	0.677241	0.620424	2.09503	0.0195227	0.0384276	17	LOC404266	rs3054557;rs564322322
cg05528899	0.801896	0.634363	2.96109	0.0019705	0.00408883	17		rs115186763;rs545224287;rs116648224
cg05532541	0.724263	0.636202	2.32109	0.011298	0.0225393	9		rs527390745;rs4742125
cg05532754	0.667443	0.628479	2.13081	0.0179484	0.0354028	3		rs552139814;rs570456604;rs6793910
cg05540662	0.726287	0.633556	3.07972	0.00138251	0.00288984	6	ATXN1	rs573152149;rs541999748
cg05574053	0.748783	0.671315	3.03389	0.00158707	0.0033079	16		rs192799742;rs562880486
cg05632962	0.661609	0.584961	2.0193	0.0232509	0.0455513	14		rs545578123;rs182936397
cg05640790	0.653396	0.624308	1.98852	0.0249323	0.0487487	2
cg05698996	0.685885	0.646656	2.25795	0.0132126	0.0262566	16		rs375794171;rs75365527
cg05722197	0.675811	0.612965	2.53485	0.00650946	0.0131554	7	RNF216	rs143768394;rs146369186
cg05727605	0.704129	0.59989	2.60001	0.00546704	0.0110928	7	MET	rs192600901
cg05735590	0.724972	0.625871	2.08921	0.0197897	0.0389401	6		rs76628658
cg05776658	0.68968	0.632267	2.24088	0.0137768	0.0273489	2		rs193209547
cg05818809	0.761646	0.666169	3.00766	0.00171644	0.00357179	4	SCD5	rs142287322;rs559904149
cg05824026	0.709097	0.638081	2.53016	0.00659112	0.0133162	4		rs540644685;rs149655165
cg05831287	0.745184	0.619321	3.24006	0.000843998	0.00178149	6		rs147148554;rs533019289;rs192412484
cg05846378	0.708796	0.645077	2.4192	0.00880789	0.0176736	5		rs547053650;rs114317350;rs536124661;rs140721036
cg05848650	0.684844	0.627375	2.00877	0.0238152	0.0466273	3	MB21D2	rs147491734;rs556759346;rs576595549
cg05890021	0.69902	0.636375	2.28413	0.0123866	0.0246572	9	PALM2	rs555436107
cg05891765	0.694306	0.613416	2.23591	0.0139451	0.0276733	3		rs561717002;rs530771353
cg05899688	0.689444	0.594046	1.99946	0.0243235	0.0475927	5	ANKRD55	rs182936575
cg05913208	0.721076	0.62193	2.28595	0.0123308	0.024549	6	DCDC2	rs190454553;rs551136707;rs77567986
cg05937787	0.709422	0.612049	2.2902	0.0122017	0.024297	16	LINC01572	rs191327904;rs117594100;rs565529742
cg05954818	0.669437	0.612159	2.25568	0.0132864	0.0263996	16
cg05957504	0.706725	0.624754	2.64702	0.00481124	0.00979068	5	ZNF608	rs559357723;rs533441037
cg05976923	0.760019	0.637596	4.30591	2.15547e-05	4.8603e-05	6		rs183261427;rs533132243;rs371976420
cg05978803	0.742658	0.662598	2.85099	0.00271514	0.00559568	5		rs545020168
cg05982460	0.704345	0.619444	2.00918	0.0237927	0.0465848	16		rs571486701;rs533772505;rs72774417
cg06013378	0.703437	0.64963	2.23492	0.0139786	0.0277378	11		rs139597438
cg06015733	0.652307	0.614281	2.42752	0.00862094	0.0173061	8	DDHD2
cg06070625	0.68558	0.621563	2.02451	0.0229766	0.0450296	3	MITF	rs537840379;rs72950037
cg06094590	0.699374	0.638221	3.2263	0.000881067	0.00185817	14	FRMD6	rs569321477;rs202093591
cg06097849	0.671756	0.630167	2.11183	0.0187694	0.0369801	18	CELF4	rs180850097;rs574046733
cg06126494	0.707625	0.648868	2.66516	0.00457791	0.0093275	4		rs115709215
cg06130923	0.675192	0.610736	2.26648	0.0129383	0.025726	1		rs139570924
cg06198776	0.680621	0.578527	2.14646	0.0172956	0.0341451	13	PIBF1	rs568347901
cg06217164	0.700212	0.596752	2.61536	0.00524443	0.0106512	13	LINC01069	rs193268319;rs148289044
cg06226703	0.680807	0.622783	2.24037	0.0137939	0.0273824	2	SPATS2L	rs573459706;rs540968032
cg06240320	0.664249	0.625214	2.02255	0.0230794	0.0452257	10	WDFY4	rs184824241;rs138476561;rs568938483
cg06249275	0.670818	0.580398	2.06167	0.0210963	0.0414377	11
cg06326016	0.682803	0.60416	1.97808	0.0255258	0.0498749	3		rs75909225;rs554607129;rs566648262;rs534081039;rs72851530
cg06375758	0.713121	0.615544	2.4337	0.00848459	0.0170388	9		rs180684986;rs138943879;rs183833186
cg06394876	0.689661	0.614446	2.53703	0.00647191	0.0130812	17		rs142486582;rs531630170
cg06398335	0.748487	0.642929	2.90905	0.00229519	0.00474762	13	PCCA	rs148723688;rs111393022;rs576702327;rs837295
cg06433097	0.715628	0.582802	2.2697	0.0128361	0.0255278	8	WISP1	rs568828777;rs7842500;rs143335565
cg06444294	0.685191	0.632489	2.30504	0.0117597	0.0234377	19	IRF3	rs557164310;rs575334611
cg06444433	0.67532	0.630479	1.9852	0.0251197	0.049105	20	FERMT1	rs717484;rs577785305;rs144699214;rs111730774
cg06465844	0.695926	0.602542	2.26105	0.0131123	0.0260627	14
cg06484864	0.726819	0.65354	2.73652	0.00375636	0.00768669	17	WNT9B	rs62071988;rs74659544
cg06493963	0.760038	0.660285	3.23405	0.000859993	0.00181449	7	TFEC	rs569799028;rs538329575;rs192013536
cg06598877	0.702892	0.614702	2.71209	0.0040211	0.00821671	1		rs540662273;rs560245783;rs529189813;rs548835275;rs568723254;rs193104382;rs551141663
cg06615609	0.646607	0.62081	2.04093	0.0221284	0.0434141	18	TSHZ1	rs112521488;rs2639974;rs58716949
cg06638556	0.702485	0.654277	2.12222	0.0183159	0.0361084	11	LOC101928989	rs552864952
cg06641755	0.710243	0.639956	2.36706	0.0100627	0.0201304	7	SLC25A13
cg06674986	0.68419	0.607321	2.14127	0.0175098	0.034557	7		rs73709232;rs531608477
cg06678221	0.683953	0.622476	2.01288	0.0235937	0.0462037	1		rs184323536;rs151293996
cg06687305	0.660889	0.613744	1.97756	0.0255555	0.0499317	1	CCDC17	rs371226062;rs141786275;rs138659279
cg06776212	0.675289	0.606309	2.43553	0.0084446	0.0169601	17	PRKCA	rs563633531
cg06795419	0.700296	0.626243	2.37955	0.00974831	0.0195158	10	PSAP	rs149802429;rs560771430;rs144986021;rs546299694
cg06855751	0.741899	0.643721	2.8622	0.00262896	0.00542207	3		rs561735458;rs529022561;rs547593598;rs190740900;rs10511363
cg06865026	0.692026	0.580727	2.07266	0.0205659	0.0404265	18	IMPA2	rs541277396;rs147914954
cg06873916	0.751568	0.657135	3.12047	0.00122144	0.00255935	16	ANKRD11
cg06912936	0.691088	0.630297	2.26139	0.0131012	0.026041	5	KCNIP1	rs141287333;rs560004016;rs573448178;rs542348164
cg06913166	0.678824	0.638103	1.99039	0.0248274	0.0485502	4		rs572751817;rs533563084
cg07054804	0.670896	0.606821	2.48326	0.00745839	0.0150238	11	MRVI1	rs189927339;rs144853682;rs78994316;rs573446671
cg07061461	0.692886	0.609566	2.18231	0.0158767	0.0314104	9	RAD23B	rs560965928;rs184006160;rs373951759;rs565730789;rs567991801
cg07094475	0.717562	0.613207	2.6497	0.00477607	0.00972074	6	LOC101927314	rs563182789
cg07123481	0.662063	0.6242	2.57577	0.00583585	0.0118238	1	MIR200B	rs563474103;rs148003751;rs557181526;rs573737784;rs542560805;rs553204363
cg07132068	0.723703	0.64158	2.62627	0.00509136	0.010347	12		rs149471053;rs76533182
cg07136210	0.695461	0.637204	2.31803	0.0113847	0.0227084	1		rs114953037
cg07141359	0.668263	0.629091	2.02246	0.0230841	0.0452345	11		rs569045586
cg07175786	0.677455	0.589286	2.19011	0.015582	0.0308412	9		rs573615294
cg07186451	0.721606	0.661976	2.57932	0.00578037	0.0117136	2	PARD3B	rs561832392
cg07206704	0.681821	0.639968	2.32785	0.0111083	0.0221697	20
cg07228978	0.74391	0.603636	2.62329	0.00513274	0.0104293	22	CHEK2	rs142797768
cg07234554	0.719237	0.583605	2.308	0.0116735	0.0232694	18	ANKRD29	rs76162671;rs150192475;rs183582837
cg07242776	0.708831	0.656116	2.66067	0.00463462	0.00944006	1	PALMD	rs116751148;rs574249418;rs74101404;rs113737500;rs111443645
cg07255922	0.679838	0.6058	2.43021	0.00856139	0.0171895	6	RRAGD	rs76674357;rs9344934
cg07306063	0.690309	0.561892	2.09139	0.0196893	0.0387478	5	GABRB2	rs576623761
cg07317983	0.711938	0.655402	2.55155	0.00622661	0.0125965	3	ZBTB20	rs192180210
cg07320380	0.716454	0.624332	2.69319	0.00423742	0.00864898	11		rs546837928;rs571445197
cg07381436	0.695899	0.629216	2.65332	0.00472896	0.00962746	3	PTPRG	rs184993226;rs550605973;rs568888437
cg07387310	0.717448	0.643188	2.69781	0.00418366	0.00854172	12		rs376080150;rs543858062
cg07389849	0.685102	0.637794	2.32957	0.0110605	0.0220766	2
cg07390531	0.750669	0.666287	2.82608	0.00291609	0.0060004	6	CDKAL1	rs535901708;rs373903745
cg07414525	0.715509	0.648709	2.55384	0.00618869	0.0125215	3	CHL1	rs574782569;rs145754261;rs556877216
cg07418291	0.677776	0.571025	2.47153	0.00769071	0.0154803	15
cg07431868	0.709201	0.623195	2.21503	0.0146716	0.0290819	12		rs1000000;rs556385573;rs141470422
cg07436694	0.725783	0.619436	2.38141	0.00970231	0.0194263	16	METTL9	rs575243633;rs545756355;rs187733699
cg07441278	0.678115	0.591263	2.04651	0.0218468	0.042873	3		rs564809756
cg07453773	0.722263	0.635547	2.63798	0.00493148	0.0100295	11	ST5
cg07467336	0.69965	0.618939	2.33649	0.0108698	0.021705	8
cg07468305	0.662612	0.582795	2.09901	0.019342	0.0380804	16	GNAO1	rs375853825
cg07469815	0.673227	0.64181	2.01006	0.0237455	0.0464946	2	ZAK	rs575782589
cg07495637	0.728599	0.626761	3.20895	0.000929983	0.00195915	2		rs565192322;rs140024985;rs547854240
cg07526439	0.685181	0.610635	2.5426	0.00637678	0.0128929	20	ZHX3
cg07578108	0.726944	0.612689	3.40886	0.000493285	0.00105198	4		rs531605605;rs190724450
cg07613310	0.728362	0.649908	2.57616	0.00582962	0.0118113	3		rs75042051;rs560687254
cg07618409	0.670475	0.582969	2.01551	0.0234529	0.0459356	17	MSI2	rs143360024;rs547800975;rs184781268
cg07709986	0.676666	0.600054	2.19055	0.0155654	0.0308091	2	TEX41	rs182960801;rs538536668;rs142124140;rs574899032
cg07723808	0.712776	0.636523	2.94624	0.00205851	0.00426747	18		rs143386051;rs558013818
cg07745671	0.687879	0.613626	2.45637	0.00800036	0.0160891	3		rs569662822;rs529921029;rs9810932
cg07759833	0.689407	0.62136	2.41686	0.00886089	0.0177769	13
cg07817681	0.759333	0.635608	3.21881	0.000901886	0.00190113	8		rs546290197;rs561779803;rs528905057;rs187237048;rs570290286
cg07818401	0.74963	0.61337	3.80162	0.000132324	0.000289242	3	FAM107A	rs78835716;rs556699275;rs563992675;rs62250324
cg07825147	0.692097	0.624306	2.31992	0.011331	0.0226034	19	ARHGEF18	rs76046311;rs117344307
cg07869814	0.670405	0.620537	2.07373	0.0205151	0.0403291	13	LOC105370306	rs189686470
cg07896009	0.654653	0.62901	2.1383	0.0176333	0.0347952	1	PRKCZ	rs535577012
cg07899404	0.71302	0.660901	2.53028	0.00658898	0.0133121	8
cg07914804	0.697424	0.644191	2.36924	0.0100072	0.0200217	5	GRAMD3	rs578210875;rs115366067
cg07929412	0.739828	0.660917	2.41554	0.0088912	0.0178358	2	LOC101927924	rs80130837;rs568737850;rs6760544
cg07974218	0.711245	0.609618	3.23379	0.000860699	0.00181594	4	CCSER1	rs145496016;rs189132708;rs556778170
cg08006956	0.688786	0.648881	2.63697	0.00494506	0.0100563	19	LSM4	rs13196;rs6792;rs150380044;rs181748441
cg08015910	0.713619	0.623627	2.89316	0.00240377	0.00496743	5	ADGRV1
cg08017323	0.713938	0.597811	2.23081	0.0141195	0.0280099	12	TSPAN9	rs540296132;rs147328617;rs184505617
cg08041408	0.704212	0.649182	2.25243	0.0133927	0.0266055	7	PTPRN2	rs548897899;rs563806191
cg08074505	0.672033	0.604645	2.47135	0.00769419	0.015487	3		rs564675651;rs531919672;rs141090054;rs562039011;rs73891874;rs546972411
cg08079170	0.69803	0.639867	2.60778	0.00535325	0.0108667	11		rs574004597;rs115967285
cg08113634	0.705765	0.594411	2.52816	0.00662605	0.0133851	5		rs562325891;rs528956152
cg08115371	0.673023	0.591323	2.12899	0.018026	0.0355502	11	ODZ4	rs139527605;rs545906132;rs115668608
cg08130321	0.729778	0.652054	3.02036	0.00165264	0.0034417	18	DTNA	rs531733813;rs191841720
cg08131468	0.680733	0.616911	2.07206	0.0205946	0.0404811	1	NOS1AP	rs569462555
cg08189652	0.702325	0.647784	2.40932	0.00903433	0.0181161	1	PRUNE	rs587641662
cg08206047	0.690456	0.644835	2.20591	0.014999	0.0297148	10	UNC5B
cg08265915	0.687285	0.654608	2.12346	0.0182626	0.0360056	10		rs548344794
cg08285768	0.703016	0.606288	2.11667	0.0185571	0.0365728	15	AKAP13
cg08296459	0.711402	0.631317	2.50279	0.00708544	0.0142906	5	CDH10	rs531794880
cg08315613	0.712901	0.655223	3.08262	0.00137041	0.00286511	19	SMARCA4	rs568497954;rs539173099;rs551452207
cg08365067	0.71724	0.624237	3.35038	0.000595332	0.00126514	17	GAS7	rs563659628;rs77173351;rs549636899
cg08419620	0.772939	0.658377	3.71018	0.000181197	0.000393808	4	AFAP1	rs183714555
cg08431718	0.684976	0.633415	1.98426	0.0251732	0.0492063	6		rs557940289;rs114595742;rs114487307;rs181591494;rs185868318
cg08484265	0.677078	0.635741	2.06996	0.0206955	0.0406719	5	BTNL9	rs183763937;rs539085897;rs188041575
cg08498647	0.65209	0.618545	2.06909	0.020737	0.0407511	11	TREH
cg08500417	0.738972	0.627275	2.3802	0.00973228	0.0194847	7	FBXL13	rs568793708
cg08532895	0.754987	0.647064	3.49863	0.0003681	0.000789611	16		rs891209;rs1423782;rs146890644
cg08545864	0.710939	0.63847	2.38036	0.00972818	0.0194767	2	DGUOK
cg08549388	0.709879	0.643514	2.16157	0.0166846	0.032966	11	C2CD3	rs78661801
cg08582769	0.67474	0.624027	2.65245	0.0047403	0.0096499	15		rs538625473
cg08583234	0.695206	0.611675	2.13097	0.0179418	0.03539	21		rs571842198
cg08598018	0.699253	0.647507	2.38453	0.00962545	0.0192754	12		rs546775242;rs7978468;rs7965544;rs190692898
cg08624246	0.722837	0.646539	2.6542	0.00471767	0.00960506	1	TGFBR3	rs182197440;rs533776559
cg08661470	0.670627	0.622654	2.00052	0.0242647	0.0474815	4		rs149769107;rs564501660;rs577922468
cg08666638	0.699871	0.605308	1.99762	0.0244249	0.0477856	10		rs577238039
cg08685263	0.699194	0.640842	2.18309	0.0158471	0.0313534	20		rs183626920;rs562719713
cg08711583	0.690005	0.632493	2.44789	0.00817853	0.0164394	1	PDE4B	rs531743369;rs549875047;rs185902289
cg08714041	0.738248	0.664295	2.66138	0.00462567	0.00942223	6		rs557992182
cg08735211	0.690352	0.631363	2.14491	0.0173594	0.034267	6	HLA-DMA
cg08756008	0.707958	0.640612	3.66511	0.000211191	0.000457692	10	BAG3	rs141477801
cg08774778	0.719618	0.65421	3.07777	0.00139069	0.00290671	5		rs143854008;rs140280692;rs552171249;rs565937164
cg08801849	0.67631	0.630255	2.15779	0.0168356	0.0332574	5	GABRP	rs377623033;rs12514407;rs4868030;rs146561374;rs542997443
cg08832695	0.698115	0.6405	2.56423	0.00601913	0.0121856	17	LOC404266	rs148040105;rs573435833;rs115688548;rs556092303;rs147169372
cg08892973	0.705524	0.625229	2.56665	0.00598026	0.0121092	2		rs145203945;rs562218012;rs529448443
cg08894277	0.703996	0.631352	2.36264	0.010176	0.0203511	6	HRAT13
cg08901074	0.748571	0.667926	3.44364	0.000440641	0.000941885	10	VCL	rs189460890
cg08903261	0.642997	0.602496	2.00594	0.0239685	0.04692	1
cg08906340	0.656707	0.621562	2.35243	0.010442	0.0208707	2		rs77367504;rs530066026
cg08942800	0.699769	0.645533	2.39859	0.00928618	0.0186099	6	CRISP2
cg08946161	0.728089	0.643696	3.10298	0.00128831	0.00269672	16	CMIP	rs547801057;rs566257652;rs143492950
cg08972986	0.698252	0.62837	2.98998	0.00180911	0.00376103	12		rs369579617
cg08976687	0.654853	0.61409	2.00405	0.0240715	0.047115	2	TCF7L1	rs111784643
cg08982940	0.705905	0.631335	2.14476	0.0173655	0.0342787	17	ALDH3A2	rs549924359;rs533583615
cg09030827	0.68371	0.608721	2.15932	0.0167746	0.0331404	9	TNFSF8	rs141307155;rs3181362;rs3181361;rs113000128
cg09078959	0.713346	0.643254	2.49789	0.00717735	0.0144712	5		rs188771098;rs536484697
cg09099814	0.729386	0.666417	2.6376	0.00493663	0.0100396	12		rs541241509
cg09104166	0.71075	0.607122	2.49969	0.00714359	0.0144049	3		rs149150954;rs143285822
cg09108073	0.678987	0.634116	2.28416	0.0123855	0.0246551	16	CDH11
cg09127107	0.685235	0.608585	2.12833	0.0180542	0.0356049	6	SLC22A23	rs76507432;rs543142117;rs184577836;rs528898469
cg09169764	0.71782	0.636078	2.25112	0.0134359	0.0266885	7		rs546767773;rs114073901
cg09183138	0.709716	0.65285	2.08066	0.0201877	0.0397024	10	INPP5A	rs527995086
cg09195271	0.688783	0.595352	2.26559	0.0129666	0.0257809	1	RNF186	rs575595599;rs543037741;rs3820327;rs76902763
cg09200628	0.667283	0.623196	2.26411	0.0130139	0.0258722	9	ASS1	rs145594052
cg09208328	0.688634	0.647932	2.0804	0.0201997	0.0397253	1	C1orf228	rs569458051;rs538469432
cg09225336	0.69072	0.619777	2.17923	0.0159947	0.0316384	16		rs149732138;rs186646096
cg09228961	0.72132	0.626233	2.76849	0.00343385	0.00704061	2
cg09261143	0.69366	0.648967	2.17548	0.0161388	0.0319154	8	ELP3
cg09275735	0.703711	0.642454	2.37758	0.0097974	0.0196122	20	EYA2	rs542866373
cg09278744	0.613009	0.589252	2.24977	0.0134804	0.0267745	15	IGDCC4	rs149140912;rs116594198
cg09287570	0.687421	0.622732	2.20334	0.0150926	0.0298949	5	TIMD4	rs370435042;rs554211831
cg09288920	0.658393	0.607927	2.1633	0.0166159	0.0328336	3	KCNH8	rs551434159
cg09361819	0.692655	0.617434	1.98755	0.0249871	0.0488525	5	ZNF608	rs532130078
cg09363891	0.700619	0.618631	1.99787	0.0244111	0.0477597	12	PIK3C2G	rs117216022;rs571772691;rs191764991;rs184081043;rs577233771
cg09455823	0.709746	0.645262	2.5396	0.00642789	0.0129942	2		rs562027357
cg09480446	0.717822	0.60333	2.79128	0.0032197	0.00661049	7	LAMB1
cg09494546	0.706269	0.579559	2.25021	0.013466	0.0267466	1	SLC16A4	rs188872024
cg09539094	0.672468	0.598167	1.98279	0.0252567	0.0493634	10	UNC5B	rs186731281;rs533770717;rs576340065
cg09558142	0.714079	0.63986	2.85453	0.00268764	0.00554052	11	OR8A1	rs7130836
cg09558425	0.699258	0.63899	2.46314	0.0078607	0.0158149	10		rs138501342
cg09609779	0.688178	0.632649	2.24027	0.0137975	0.0273889	9		rs576557931;rs142933839;rs565064114;rs527526266
cg09644309	0.716146	0.660347	2.46926	0.00773624	0.0155697	13	DACH1	rs572259951
cg09671187	0.677583	0.645488	2.23331	0.0140338	0.0278444	13
cg09681449	0.703571	0.63074	2.11228	0.0187496	0.0369423	8
cg09699925	0.699374	0.618895	2.21784	0.014572	0.0288877	2	BRE	rs567393757;rs536585264
cg09703881	0.678782	0.600983	2.01455	0.0235043	0.0460332	6	SGK1	rs560090842;rs532489816
cg09724770	0.727772	0.635493	2.94419	0.00207097	0.00429277	10	LOC105376360	rs537974658;rs180858431
cg09731698	0.676949	0.586553	2.09104	0.0197055	0.0387784	5		rs79668499;rs564579101
cg09758164	0.682201	0.649486	2.38208	0.00968578	0.0193941	6	MAP7	rs564040173;rs146103512;rs72979515
cg09838326	0.717876	0.632856	3.2349	0.000857709	0.00180977	8		rs185713043
cg09847528	0.687082	0.623038	2.04145	0.0221023	0.0433643	3		rs553053030;rs571329541;rs138842393;rs4373023;rs575307447
cg09858892	0.702812	0.632447	2.86754	0.00258875	0.00534097	15		rs557580381;rs261287
cg09859040	0.694237	0.624049	2.75455	0.00357119	0.00731604	15	ARNT2	rs140468271;rs2278708;rs553392056;rs377734422
cg09872770	0.685638	0.594378	2.00027	0.0242789	0.047508	6		rs561016223;rs148210317
cg09897789	0.717388	0.643624	2.45533	0.00802213	0.016132	16		rs190203058;rs568847003;rs111286753;rs532988097
cg09928157	0.714516	0.675679	2.2117	0.0147906	0.0293116	13		rs144034579;rs9604098;rs115519084;rs539683256;rs540588792
cg09928596	0.669876	0.613488	2.05312	0.0215168	0.0422418	5	ACTBL2	rs554327915;rs185135834;rs144509170
cg09947379	0.710689	0.642118	2.34376	0.0106729	0.0213211	2	LOC101060091	rs535981405;rs555835966;rs575833657
cg09975738	0.651079	0.613692	1.98934	0.0248865	0.0486627	12		rs150257609;rs185710558;rs369807051;rs12809608;rs544937309
cg09979431	0.678563	0.62936	2.41398	0.00892671	0.0179049	15	SEMA6D	rs1543912;rs188079234
cg10075819	0.675153	0.621366	2.08588	0.0199439	0.0392341	2	LIMS1	rs568362040
cg10078467	0.710462	0.622302	2.26205	0.0130799	0.0259999	6	KCNQ5-IT1	rs557484407;rs576058141
cg10102681	0.688787	0.636464	2.07352	0.0205252	0.040348	3		rs78821833;rs183893219;rs188732524
cg10130868	0.705631	0.628047	2.51665	0.00683111	0.0137894	6	KCNQ5	rs531691799
cg10147298	0.640203	0.610484	2.86838	0.00258248	0.00532839	12	SELPLG	rs200694582;rs377406736;rs540144714;rs558357966;rs201851784;rs199985195;rs200732108;rs200527674;rs541084285
cg10154633	0.650563	0.60623	2.59056	0.00560815	0.0113723	11	H19	rs570278157;rs534531915;rs552984530
cg10175028	0.757001	0.627654	3.11179	0.00125421	0.0026267	12		rs547320395
cg10211776	0.7016	0.637667	2.73967	0.00372333	0.00762037	8	RAB11FIP1
cg10238353	0.676769	0.575614	2.01254	0.0236117	0.0462382	4	LOC101929095	rs550795603;rs570966744;rs190362209
cg10244770	0.721171	0.645088	2.69046	0.00426957	0.00871264	12		rs528195710
cg10252559	0.697848	0.651418	2.19258	0.0154896	0.0306618	7	TPST1
cg10254445	0.683568	0.60763	2.48008	0.00752072	0.0151464	1		rs574345040
cg10264348	0.714594	0.650629	2.86522	0.00260613	0.00537607	9		rs77397428;rs575203660
cg10276481	0.701121	0.619942	2.13899	0.0176047	0.0347398	1		rs529919743;rs191825881
cg10290803	0.712019	0.622598	2.52293	0.00671858	0.0135672	19	GNG7	rs145396845;rs77723888;rs137880011
cg10316514	0.712362	0.6224	2.50343	0.00707362	0.0142672	2	FMNL2
cg10331829	0.700185	0.613874	2.18369	0.0158242	0.0313087	11	SLC1A2	rs2281633
cg10347101	0.711966	0.637164	2.23757	0.0138887	0.0275643	10	LINC00709	rs191574024;rs116896748;rs553166543;rs574509266
cg10352205	0.73253	0.62444	2.79581	0.00317853	0.00652779	13		rs543258482
cg10368842	0.679173	0.622877	2.16327	0.0166169	0.0328355	10	PLEKHS1	rs190099884;rs183302559;rs552461397;rs142574529;rs188181737;rs554348846
cg10384230	0.697811	0.628981	2.09336	0.0195991	0.038574	16	ZDHHC7	rs565551565;rs534573292;rs191137020;rs573679663;rs183350433
cg10411910	0.682312	0.630783	2.24586	0.0136099	0.0270262	22		rs117752820;rs572878579;rs541876004
cg10451844	0.681344	0.595351	2.25769	0.0132208	0.0262726	17		rs140838939;rs144685780;rs185555044
cg10451938	0.706576	0.619996	2.34962	0.0105163	0.0210158	2	GPR39	rs577581875;rs186536444;rs143629507;rs574478730
cg10520543	0.695631	0.606561	2.3534	0.0104165	0.0208204	12	TMEM132B	rs557350918
cg10532440	0.72232	0.631795	2.78233	0.00330232	0.00677616	6	KIF25	rs543820548;rs146626053;rs141436846;rs544686306
cg10553983	0.701885	0.635632	2.71047	0.00403918	0.00825291	2	RAB11FIP5	rs552193520;rs115491478
cg10581813	0.699847	0.654515	2.02545	0.0229272	0.0449344	8	NRG1	rs114493188;rs185405265
cg10669585	0.693443	0.645253	2.04852	0.0217461	0.0426815	1		rs530293388;rs548883229;rs570102519
cg10687129	0.718395	0.648497	3.34086	0.000613733	0.00130349	3	MGLL	rs550055400;rs187062017
cg10721942	0.670046	0.611794	2.71691	0.00396756	0.00811004	3	CCDC51	rs201340866;rs375315474;rs553082516
cg10789370	0.67443	0.61596	2.16772	0.0164412	0.0324963	8	ZMAT4	rs559394761
cg10824972	0.727873	0.643071	3.21938	0.000900288	0.00189785	6		rs79783186;rs567220809;rs76690415
cg10825151	0.695447	0.627691	2.02575	0.0229116	0.0449045	10	SLC16A12
cg10828561	0.713004	0.631447	2.3808	0.00971738	0.0194556	8
cg10861100	0.666667	0.638508	2.04232	0.0220579	0.0432785	7	CNPY4	rs547648272;rs144817219;rs79111674;rs200157810
cg10891521	0.680882	0.634597	2.69632	0.00420089	0.00857593	17	METRNL	rs537589100;rs556200155;rs567996223;rs535046234
cg10905634	0.752644	0.647328	2.89366	0.00240024	0.0049602	12		rs550075761;rs568281498;rs535389140
cg10953246	0.723861	0.642393	2.84404	0.00276989	0.00570598	4		rs571792516;rs542279535
cg11002026	0.667686	0.628645	2.20087	0.0151829	0.0300698	11	AP2A2	rs186628073
cg11015508	0.688687	0.610551	2.31542	0.0114592	0.0228524	3	IQCJ-SCHIP1	rs139406304;rs186686775
cg11036160	0.713653	0.639297	2.37639	0.00982696	0.0196698	11		rs553580473;rs568294961;rs181471879
cg11041823	0.682269	0.59585	2.04778	0.0217829	0.0427513	19	MRI1	rs1044733
cg11189660	0.705108	0.632626	2.66498	0.00458008	0.00933185	5	CAMK4	rs569360496;rs190495895;rs181573748
cg11203990	0.674318	0.610674	2.06729	0.0208238	0.040918	1	MIR200B	rs72563730
cg11209624	0.72467	0.568247	2.58633	0.00567248	0.0114997	9	PHYHD1
cg11214597	0.692196	0.621334	2.60445	0.00540176	0.0109628	5		rs546621077;rs561921548;rs529635190
cg11243269	0.691504	0.636424	2.69583	0.00420659	0.00858739	15	TJP1
cg11287675	0.689638	0.589665	2.12323	0.0182725	0.036025	14	LOC100506700	rs191856072
cg11290594	0.677911	0.633782	2.46291	0.0078655	0.0158244	14	CCDC88C	rs376283914;rs139124704;rs374622843
cg11334576	0.697162	0.642017	2.54955	0.00625986	0.0126622	4		rs150286596
cg11337215	0.711188	0.640389	2.63107	0.00502525	0.0102151	2		rs575064574;rs79187974
cg11432619	0.69775	0.649655	2.26708	0.0129189	0.0256891	4	ELOVL6	rs187034824
cg11456479	0.682546	0.633144	2.28151	0.0124671	0.024813	1		rs115639710;rs546065937;rs142351794
cg11473706	0.684412	0.635641	2.47017	0.00771805	0.015534	4		rs13114682;rs77983166;rs115891504
cg11484145	0.67624	0.631751	2.31598	0.0114431	0.0228216	15	ZNF592	rs151237312
cg11512308	0.681917	0.569528	2.23858	0.0138544	0.0274984	6		rs555717792
cg11516502	0.735222	0.649947	2.62135	0.00515986	0.0104832	17		rs560914767
cg11523567	0.704738	0.651356	2.32066	0.0113102	0.0225627	16		rs180901975;rs537715284;rs558907473
cg11537347	0.694364	0.625257	2.07321	0.0205398	0.0403758	2		rs552019884;rs571789049
cg11545923	0.682819	0.632358	2.10553	0.0190488	0.0375164	15	GABRG3	rs369489955;rs574534592;rs543266212
cg11681065	0.659003	0.576815	2.17571	0.0161301	0.0318989	14		rs73349694;rs537040435;rs190603094
cg11737251	0.688882	0.627019	2.2897	0.0122169	0.024326	2		rs577117418
cg11741753	0.685669	0.636015	2.27571	0.0126472	0.0251622	1	TMEM51	rs556961656;rs576483247;rs539279110
cg11750962	0.700586	0.606363	2.06667	0.0208535	0.0409744	1	MTOR	rs571378905;rs538579054
cg11813041	0.765726	0.668662	3.51182	0.000352455	0.000756635	10		rs539180140
cg11816703	0.676779	0.594604	2.10274	0.0191739	0.0377569	18	PHLPP1
cg11826047	0.722159	0.648267	3.21601	0.00090979	0.00191742	11		rs185239680
cg11836199	0.669884	0.629824	2.1224	0.0183085	0.036094	8	DPYSL2	rs546693238
cg11839020	0.689077	0.628932	2.40395	0.0091596	0.0183622	1	LRRC8D	rs541441700;rs560461369
cg11867727	0.723636	0.628253	2.94158	0.00208689	0.00432538	22	FBLN1	rs551587709;rs186945767
cg11894854	0.664656	0.621235	3.25027	0.00081741	0.00172641	10	AKR1C4	rs143795064;rs368407512
cg11902543	0.683779	0.619744	2.13542	0.0177541	0.0350283	2		rs551782493
cg11915677	0.692891	0.625598	2.91288	0.00226971	0.00469601	20		rs143926694;rs565303570;rs576829122;rs145693192
cg11942503	0.707892	0.627512	2.42419	0.00869543	0.0174529	2		rs13422307;rs147070064
cg11977263	0.707735	0.637044	2.45231	0.00808533	0.0162568	20
cg12005818	0.660982	0.601697	2.21749	0.0145843	0.0289113	9	MOB3B	rs147112937;rs118099879
cg12059732	0.717411	0.640817	2.92908	0.00216477	0.00448343	8		rs540651785;rs568810744
cg12078931	0.737169	0.639101	3.02973	0.00160696	0.00334849	4	JADE1	rs547438423;rs565844176
cg12098658	0.655001	0.597611	2.08906	0.0197965	0.0389532	12	PEBP1	rs7977921
cg12110802	0.669186	0.607621	1.99114	0.0247856	0.0484708	12	FGD6	rs544117136
cg12120406	0.701395	0.614148	2.51453	0.00686949	0.0138649	17	KSR1	rs547363190
cg12122096	0.688639	0.574167	2.26839	0.0128776	0.0256089	21		rs575901070;rs538566197
cg12122789	0.712789	0.635075	2.86392	0.00261593	0.00539593	18		rs553313125
cg12134596	0.704063	0.634598	2.59	0.0056167	0.0113893	8		rs145000167
cg12146023	0.715701	0.637634	2.68062	0.00438717	0.00894739	4	2019-03-01	rs190837938
cg12161599	0.714392	0.662307	2.31817	0.0113806	0.0227003	5	ADCY2	rs535755480;rs114541244;rs575415912;rs544040482
cg12167431	0.69863	0.628228	2.17218	0.016267	0.0321616	6
cg12175038	0.679078	0.612208	2.02306	0.0230525	0.0451741	3	PLXND1	rs150963389;rs140759325
cg12186261	0.705148	0.641893	2.11502	0.0186293	0.0367107	3	PDZRN3	rs369169753;rs146704612
cg12220237	0.726292	0.655878	2.61415	0.0052617	0.0106854	5	MROH2B	rs77379102;rs200420550
cg12228863	0.690015	0.582774	2.15658	0.0168841	0.0333512	13		rs76984336;rs555223823;rs574969750;rs540812741
cg12247333	0.66475	0.637145	2.18437	0.0157985	0.0312595	12		rs998908;rs576567009;rs192677553
cg12252244	0.681982	0.635882	2.34013	0.0107708	0.021512	8		rs544841208
cg12256957	0.715392	0.623738	2.20248	0.0151238	0.0299553	5	RAI14	rs527415592;rs547114337
cg12258908	0.725911	0.641333	2.74698	0.0036479	0.00746942	3	PPM1L	rs375153060;rs146830695;rs368219661
cg12261506	0.699596	0.639339	2.60562	0.00538472	0.0109288	11	GRM5	rs137896725;rs568292735;rs537280258;rs563283443
cg12266824	0.698141	0.598492	2.29179	0.0121535	0.0242028	12		rs185679269;rs370291954
cg12278183	0.673005	0.621592	2.40723	0.00908288	0.0182119	5	LARP1	rs192900985;rs548013324;rs137967316
cg12279087	0.720247	0.603686	2.40264	0.0091902	0.0184219	3		rs548865164;rs567024724
cg12299078	0.682329	0.62145	2.39892	0.00927821	0.0185944	20		rs140260678
cg12356793	0.688658	0.621925	2.07106	0.0206428	0.0405725	17		rs565455809
cg12379307	0.690524	0.633082	2.55385	0.00618841	0.012521	6	SMPDL3A	rs562498256
cg12382431	0.66994	0.6185	2.57212	0.00589324	0.0119374	5
cg12407685	0.683234	0.587143	2.20365	0.0150812	0.0298728	6	RREB1	rs192784203;rs527550703;rs139691879
cg12421138	0.681603	0.619481	2.03523	0.0224197	0.0439683	5		rs577884542;rs544933154
cg12447911	0.710854	0.633142	3.15409	0.00110189	0.00231381	15		rs544406366;rs561207862
cg12449058	0.685582	0.592893	2.30668	0.011712	0.0233442	14		rs114893803
cg12464154	0.691776	0.643215	2.51122	0.00692981	0.0139833	3		rs186405735
cg12479413	0.685069	0.642882	2.20924	0.0148787	0.0294819	11	LOC102724957	rs547948731;rs566351662
cg12494515	0.649527	0.624216	2.08664	0.0199086	0.0391667	4		rs550198059;rs527711248
cg12562403	0.693183	0.627305	2.53936	0.00643204	0.0130024	12	TSPAN9	rs139916664
cg12576974	0.663747	0.609512	2.01963	0.0232338	0.0455193	4		rs554720433;rs575025228;rs183857820;rs557264936;rs556872578
cg12583970	0.725382	0.645111	2.97198	0.00190813	0.00396194	1	SFN
cg12610423	0.710159	0.603393	2.15455	0.0169662	0.0335097	14		rs368120493
cg12617794	0.734595	0.645631	2.87812	0.00251084	0.00518366	18		rs570876465;rs716961
cg12645075	0.691838	0.612235	2.26266	0.0130605	0.0259625	2		rs527472221
cg12673213	0.680807	0.62524	2.06279	0.0210419	0.0413335	9	TSTD2	rs184756626;rs549418770
cg12705223	0.683487	0.616463	2.10206	0.0192042	0.0378156	10		rs189756664
cg12721835	0.718867	0.621807	2.57916	0.00578289	0.0117186	2	HOXD-AS2	rs188192594;rs544110149
cg12729305	0.721705	0.664531	2.60828	0.00534606	0.0108524	1		rs533529100;rs185975424
cg12767196	0.69269	0.648448	2.25164	0.0134187	0.0266553	1	TNR	rs114498170;rs541141809;rs36080713;rs530215187
cg12798040	0.655557	0.613924	2.10029	0.0192838	0.0379682	14	XRCC3	rs117171479;rs564978080
cg12837919	0.682192	0.543667	1.99388	0.0246324	0.0481803	3
cg12859429	0.714259	0.625305	2.70249	0.00412964	0.00843371	11	NAV2	rs542112571;rs560551849
cg12885948	0.718606	0.634424	2.32954	0.0110612	0.0220779	12		rs535199032;rs567358317;rs529889798;rs546806287;rs566954688;rs10082922
cg12894142	0.690697	0.66244	1.98761	0.0249834	0.0488459	3		rs145740508;rs540092976;rs564749294;rs116040564;rs6551499
cg12918130	0.672264	0.617423	2.16084	0.0167136	0.0330219	7	HYAL4	rs143673408;rs528450431
cg12986035	0.683978	0.62764	2.1929	0.0154775	0.0306384	14	LOC101928767	rs557403321;rs193082324
cg13008005	0.726992	0.656852	2.78192	0.00330612	0.00678378	1	LRRC7	rs536284118;rs182803492
cg13018124	0.70097	0.669447	2.07695	0.0203624	0.0400369	2		rs556936121;rs576611299;rs140832569
cg13033323	0.665214	0.636256	2.39677	0.00932931	0.0186945	5	TRIO	rs561033919;rs528331667
cg13038895	0.695334	0.644521	2.16132	0.0166944	0.0329847	17	C17orf85	rs185493798;rs528862035;rs148189778;rs542642013
cg13045681	0.705678	0.638653	2.13171	0.0179106	0.03533	2		rs181100597;rs550616841
cg13076829	0.703394	0.585953	2.65621	0.00469167	0.00955334	18		rs150162312;rs556347991;rs4401107
cg13096278	0.698056	0.649022	2.02519	0.0229407	0.0449605	17		rs370229214
cg13097597	0.726433	0.652849	2.76802	0.00343844	0.0070498	12	RERG	rs532857872
cg13135125	0.72653	0.652165	2.8695	0.00257412	0.00531151	18		rs538140059;rs557933679;rs140070895
cg13139429	0.767185	0.660692	3.57477	0.000286075	0.000616538	8		rs570313212;rs137888912;rs549546049;rs143460767;rs75722874
cg13143325	0.698166	0.618061	2.35478	0.0103803	0.02075	3	LINC00901	rs149984930;rs572462906
cg13144143	0.74283	0.634826	2.81842	0.0029806	0.00613022	14	SYNE2	rs145842235
cg13175778	0.73397	0.651834	2.87195	0.00255601	0.00527506	17	RPH3AL	rs375586064;rs56205913
cg13199296	0.690811	0.625726	2.25154	0.0134221	0.0266618	21	DSCR8	rs575110442;rs75987731;rs140296524
cg13213991	0.678356	0.588998	2.04666	0.0218394	0.0428586	6		rs188840608;rs544249424;rs147861484
cg13215552	0.700105	0.614341	2.51808	0.00680537	0.0137387	12	KSR2	rs533030420;rs533326977;rs546723431;rs566616320;rs111326733;rs546982199
cg13231392	0.676711	0.551013	2.04521	0.021912	0.0429981	8	YWHAZ
cg13275070	0.709974	0.606056	2.56549	0.00599891	0.0121459	15		rs535592751;rs554776005;rs574560362
cg13277027	0.691102	0.608125	2.00006	0.0242904	0.0475298	19	MYO9B	rs554260333;rs199977345;rs201357279
cg13281026	0.695727	0.630208	2.82288	0.00294288	0.00605427	6	ANKRD6	rs538583432
cg13308825	0.677145	0.638599	2.33305	0.0109644	0.0218894	20		rs576299111;rs183642387
cg13318959	0.745201	0.610957	3.10694	0.00127285	0.00266483	18		rs576230499;rs1943969
cg13320606	0.704935	0.625516	2.52965	0.00659997	0.0133334	21	LOC388813	rs149223740
cg13344582	0.713095	0.639876	2.2225	0.0144077	0.0285693	13	ITGBL1	rs77614074
cg13346442	0.679223	0.636143	2.15198	0.0170701	0.0337112	7	LSMEM1	rs186898413;rs192102447;rs542941761;rs200241326
cg13350370	0.703885	0.64653	2.23733	0.0138968	0.0275799	8	CPQ	rs114702127
cg13358328	0.706578	0.62743	2.22472	0.0143304	0.0284189	18	CDH19	rs534983969;rs553389683;rs115844334;rs139773591;rs118026039
cg13374701	0.693222	0.6326	2.86286	0.00262392	0.00541188	1	SFN	rs552239770
cg13375636	0.706719	0.615078	2.14605	0.0173124	0.0341771	10	LRRC27	rs536404015
cg13404293	0.700809	0.650095	2.09153	0.0196827	0.0387352	20		rs542872425;rs140601479
cg13435118	0.675481	0.632687	2.46903	0.00774099	0.0155791	1		rs549210550;rs141946425;rs534791941
cg13445177	0.700318	0.611007	2.86743	0.00258957	0.0053426	1	S100A10	rs143964260
cg13471560	0.680491	0.622658	2.09576	0.0194894	0.038364	16	CRNDE	rs146624906;rs563315056
cg13487614	0.6968	0.631323	2.07477	0.0204656	0.0402351	6
cg13496076	0.732654	0.620164	2.7118	0.0040243	0.00822306	7		rs532613349
cg13513668	0.745095	0.637533	3.20628	0.000937749	0.0019752	7	WBSCR17	rs577694361;rs544761538;rs560253803;rs143967219
cg13530940	0.663547	0.619158	2.07746	0.0203382	0.0399902	22		rs550637523;rs569016272;rs533560708
cg13536100	0.706698	0.636801	2.31928	0.0113493	0.0226389	13		rs188790842
cg13560417	0.683606	0.586366	2.31678	0.0114202	0.0227773	3		rs187035420;rs575566898
cg13572037	0.718667	0.623018	3.04388	0.00154022	0.00321226	14		rs114599135
cg13575859	0.700469	0.586583	2.13188	0.0179031	0.0353158	2	CLASP1	rs561839292;rs539962826
cg13577350	0.666515	0.628887	2.02965	0.0227083	0.0445166	12		rs536845596;rs146663739;rs12371481;rs542238927;rs79981325;rs12368260
cg13588425	0.705461	0.627952	2.39822	0.00929488	0.018627	8		rs530895714
cg13604742	0.680957	0.625726	1.98416	0.0251785	0.0492164	12	SYT1	rs191155677;rs568281004;rs573891189;rs180876646
cg13609700	0.703223	0.625646	2.11458	0.0186486	0.0367471	7		rs144051058
cg13631295	0.750189	0.638032	2.61819	0.00520442	0.0105717	5		rs149126179;rs183646527;rs560586860;rs143243443;rs552472147
cg13640430	0.693664	0.643611	2.07933	0.0202499	0.0398215	20		rs185592569;rs80252632;rs566727502;rs527505864
cg13642600	0.696952	0.648684	2.25955	0.0131608	0.0261565	5	FAM172A
cg13647815	0.683123	0.606357	2.08936	0.0197829	0.0389273	2		rs548822636
cg13671732	0.708936	0.585375	2.4117	0.00897923	0.0180085	20	RIN2	rs542146403;rs148684111
cg13681655	0.680221	0.614196	2.51403	0.00687849	0.0138827	2	SDC1	rs541259066
cg13686952	0.72902	0.639296	2.61441	0.00525802	0.010678	17	IKZF3
cg13709876	0.664143	0.625785	2.58007	0.00576879	0.0116907	2	STON1-GTF2A1L	rs545668155;rs557336384;rs139823119
cg13753657	0.700979	0.611428	3.07114	0.00141882	0.00296418	11	NAV2-AS2	rs188921282
cg13755383	0.689857	0.58816	2.05088	0.0216282	0.0424549	5	SH3RF2	rs374260852;rs116153692
cg13781296	0.692649	0.633484	2.62025	0.00517536	0.0105141	1	SKI
cg13796110	0.695593	0.581931	2.11875	0.0184666	0.0363988	15	OSTBETA	rs552216777;rs150634777;rs138852700
cg13806419	0.733045	0.647706	2.51097	0.00693433	0.0139922	5		rs574053995
cg13857476	0.714955	0.641726	2.30947	0.0116307	0.023186	6	CNKSR3	rs533989592
cg13876590	0.683293	0.623494	2.09404	0.0195678	0.0385148	11		rs574562133;rs541991064
cg13919863	0.691284	0.651028	2.04877	0.0217335	0.0426575	3	ARPP21	rs17033771;rs13085908
cg13940534	0.678142	0.617106	2.63003	0.00503949	0.0102435	5	DIAPH1
cg13941235	0.662328	0.609145	2.14264	0.017453	0.0344475	9	RXRA	rs187118393;rs373634021;rs564387571
cg13968605	0.736398	0.643467	2.59946	0.00547511	0.0111087	3		rs185244320;rs573657703;rs112934316;rs562221167
cg13981208	0.702036	0.635766	2.83172	0.00286941	0.00590621	21	APP	rs142248710;rs150717746
cg13990362	0.689516	0.622435	2.07372	0.0205158	0.0403304	4		rs143676187;rs548093224
cg13993432	0.740943	0.659271	3.12563	0.00120233	0.00252009	6	LOC100132735	rs9385883
cg13994823	0.698333	0.633352	2.68873	0.00428999	0.00875342	2		rs532469876;rs11685464;rs75001977;rs555016450
cg13996750	0.683454	0.622463	2.0927	0.0196293	0.0386323	9	NOTCH1	rs565844696;rs539180843
cg14031720	0.736778	0.657447	2.56777	0.00596226	0.0120737	19	SIPA1L3
cg14042333	0.70403	0.642943	2.53544	0.0064993	0.0131353	3	FLNB	rs548804846;rs572209437;rs541324495;rs561072723;rs369807353
cg14047092	0.676471	0.62915	1.99609	0.0245098	0.0479475	2	CLASP1	rs539360767
cg14053707	0.698837	0.628166	2.63365	0.00499012	0.0101457	15		rs189574411;rs555321964
cg14082441	0.750523	0.656084	3.45027	0.000431231	0.000922182	6		rs560216432;rs150701647
cg14101860	0.678915	0.642324	2.03351	0.0225083	0.0441365	2		rs289938;rs557423260
cg14113417	0.730473	0.648501	3.37164	0.000556131	0.00118341	5		rs182106482;rs370154836
cg14148083	0.695776	0.620599	2.65867	0.00466011	0.0094908	17	FAM104A	rs571768425;rs532520917;rs141559411
cg14199707	0.724027	0.650222	3.1702	0.00104857	0.00220389	6	BACH2	rs563863616;rs532587261;rs528432250;rs566012456
cg14201717	0.699839	0.646076	2.08039	0.0202002	0.0397262	7
cg14241836	0.690033	0.599062	2.25561	0.0132887	0.0264039	7		rs532527730
cg14245952	0.697978	0.614108	2.37225	0.0099309	0.0198728	12		rs553604329;rs573716971;rs116360436;rs556233337
cg14257839	0.663842	0.630901	2.09752	0.0194094	0.03821	17	GAS7
cg14269813	0.717007	0.654409	2.41108	0.00899357	0.0180364	9	GLIS3	rs549440813
cg14279906	0.706037	0.608204	2.38357	0.0096492	0.0193224	10	ABLIM1	rs567023918
cg14287071	0.657595	0.624638	2.11481	0.0186382	0.0367274	4	INPP4B	rs376123173;rs147091970
cg14313576	0.681146	0.637654	2.06754	0.0208115	0.0408945	3	KY	rs560155367;rs116873221;rs549252191
cg14329007	0.689157	0.630269	2.21039	0.0148373	0.0294019	20		rs827929
cg14359339	0.704028	0.648959	2.06583	0.020894	0.0410519	16		rs373068490;rs144133379;rs147236656;rs557308443;rs569030056;rs31985
cg14363954	0.700522	0.646628	2.61747	0.0052146	0.010592	9	NOTCH1	rs562185633;rs529508022
cg14397171	0.688512	0.638944	2.66264	0.00460971	0.00939092	15	CHSY1	rs188202929
cg14401746	0.698671	0.629316	2.18503	0.0157734	0.0312113	12	BTBD11	rs542094451;rs376872493;rs531173675
cg14416879	0.687171	0.642557	2.04431	0.0219574	0.0430855	21	APP	rs571242020
cg14421582	0.673347	0.622376	2.11508	0.0186264	0.0367053	1	MEGF6
cg14441989	0.722758	0.62869	2.81714	0.00299142	0.00615181	11		rs139560262;rs546207564
cg14451007	0.665511	0.61405	2.03418	0.0224737	0.0440708	12		rs536953006
cg14460943	0.680705	0.600922	2.00136	0.024219	0.0473957	18	LINC01477	rs568539431;rs190385815
cg14462900	0.723846	0.643509	2.72494	0.00387974	0.0079339	15		rs8026659;rs117170261
cg14478768	0.682907	0.62638	2.34736	0.0105766	0.0211334	19	HMHA1	rs111252362;rs113686091
cg14518227	0.684017	0.635968	2.49873	0.00716162	0.0144403	1	KCNT2	rs571111238;rs140086135
cg14522254	0.683179	0.650261	2.36467	0.0101237	0.020249	4	SRD5A3	rs114172755;rs183097570
cg14600401	0.659563	0.618916	2.36297	0.0101675	0.0203347	12		rs572053199
cg14606047	0.697946	0.649829	2.27859	0.0125575	0.0249877	3
cg14652958	0.700938	0.616356	2.53963	0.00642733	0.0129931	9		rs113327120;rs187571215
cg14665227	0.732972	0.655212	2.39233	0.00943578	0.0189031	7		rs117305292;rs76898212
cg14667925	0.71914	0.635896	3.2844	0.000734204	0.00155404	3	POC1A	rs186345960
cg14678509	0.68938	0.623869	2.58752	0.00565423	0.0114635	1		rs188531208;rs149739724
cg14693804	0.710028	0.639097	2.53008	0.00659244	0.0133188	5	FLJ42709
cg14699932	0.71614	0.612219	2.27537	0.0126577	0.0251822	13	RASA3	rs148843934;rs570545112;rs555618217;rs11552971
cg14709481	0.653532	0.61718	2.09545	0.0195037	0.0383915	5	HK3	rs374391020;rs61345975
cg14711743	0.74332	0.649193	3.14202	0.00114349	0.00239914	5	SERINC5	rs540605700;rs143206343;rs115985360;rs529755165
cg14715518	0.685804	0.617336	1.9892	0.024894	0.0486766	15		rs533947234;rs554006376
cg14717188	0.681185	0.609289	2.55595	0.00615377	0.0124525	4	TSPAN5	rs72688487;rs112676378
cg14717436	0.702306	0.635534	2.24983	0.0134785	0.0267709	6	GRM1	rs75369739;rs140268424
cg14723240	0.698965	0.643949	2.75271	0.00358974	0.00735308	5	TRPC7	rs530556576;rs368106678;rs571182284;rs567477656
cg14735825	0.680755	0.625871	2.41773	0.00884127	0.0177388	18	MYO5B	rs563932759;rs532617049
cg14758173	0.686297	0.628658	2.53262	0.00654826	0.0132318	1	NAV1	rs61708328;rs560187425;rs369169820
cg14767360	0.677279	0.622064	1.97885	0.0254813	0.0497906	18	DYM	rs575885649;rs542849925
cg14784664	0.672887	0.611747	2.18997	0.0155873	0.0308514	11		rs74560755
cg14788673	0.678382	0.636692	2.30077	0.0118856	0.0236836	1	FGGY	rs571996459
cg14800136	0.700566	0.632883	2.40494	0.00913635	0.0183167	7	MACC1	rs114564559;rs142694437;rs181892367;rs570154570
cg14813741	0.756091	0.655386	3.14577	0.0011304	0.0023723	21		rs114561781
cg14814562	0.713765	0.633531	2.82707	0.00290784	0.00598363	8	STMN2	rs557062455
cg14823363	0.664274	0.626839	2.09799	0.0193882	0.0381693	1	KLHL21	rs567438879;rs141248147;rs538024704
cg14834385	0.691585	0.640456	2.46275	0.00786872	0.0158307	5	FYB
cg14847307	0.700329	0.63669	2.39688	0.0093267	0.0186895	22	LINC01589	rs542240411;rs539819557;rs528770358;rs116756700;rs117397851
cg14879241	0.672198	0.627896	2.08508	0.0199811	0.0393053	12		rs149270392
cg14887853	0.698835	0.575254	2.05251	0.0215471	0.0423002	6	LOC645434
cg14924165	0.67456	0.606903	2.01475	0.0234931	0.0460117	4	GPM6A	rs185767925;rs191725820;rs565241741
cg14942906	0.672638	0.631779	2.22047	0.0144792	0.0287075	11		rs531121943
cg14952313	0.690409	0.632763	2.91858	0.00223228	0.00462009	14		rs543505568
cg15021031	0.705172	0.605171	2.20263	0.0151186	0.0299453	5	PPP2R2B	rs546385009
cg15027050	0.736788	0.636261	3.37934	0.000542544	0.00115502	2		rs538369432
cg15095952	0.739666	0.651306	3.0745	0.00140449	0.00293501	9	RAPGEF1
cg15103566	0.687694	0.644871	2.02235	0.0230897	0.045245	2	LOC100506457	rs145329663;rs549774483
cg15122697	0.701499	0.654426	2.5117	0.00692106	0.0139662	1	LOC101927143	rs115276615
cg15140236	0.66272	0.623712	2.48676	0.00739016	0.0148895	6	NCOA7	rs555476766;rs567230079
cg15147396	0.709067	0.630559	2.49036	0.00732087	0.0147537	8		rs564046454;rs73665404;rs183153225
cg15165227	0.679176	0.615756	2.00582	0.023975	0.0469322	2	NFE2L2	rs2364720;rs192354298
cg15202848	0.667108	0.620337	2.03974	0.0221891	0.0435288	11		rs144967888;rs140914760
cg15227014	0.654681	0.619435	2.11113	0.0188003	0.0370393	22	SH3BP1	rs201253777;rs547798600
cg15243841	0.673126	0.619711	2.21513	0.0146681	0.0290752	18		rs534696901;rs546619270;rs565824402;rs79145789;rs557768587
cg15253177	0.706671	0.632335	2.93326	0.00213845	0.00442985	7		rs192344293;rs566932429
cg15302379	0.681338	0.603599	2.08321	0.0200681	0.0394721	10	KAZALD1	rs189018082;rs557636464
cg15314382	0.71143	0.629046	2.25589	0.0132796	0.0263862	8		rs529299826;rs147883885;rs569047713
cg15319245	0.660399	0.625465	1.98469	0.0251486	0.0491602	2		rs567923955;rs149157621;rs550162519
cg15327787	0.700952	0.649836	2.49675	0.0071989	0.0145136	13		rs373042944
cg15339505	0.729711	0.650236	2.93269	0.00214199	0.00443713	17		rs572107966
cg15339688	0.740696	0.653187	3.14215	0.00114303	0.00239822	10	NRG3	rs60031166;rs78295151;rs145343669
cg15383423	0.722849	0.641267	2.95156	0.0020266	0.00420266	8	UG0898H09	rs540504939
cg15386446	0.704011	0.642995	2.49328	0.00726492	0.0146434	20	EYA2	rs6066104;rs536041661
cg15403661	0.689686	0.577433	2.30476	0.011768	0.0234539	6
cg15411441	0.707168	0.671221	2.01731	0.023357	0.0457531	19		rs572128471;rs189416963;rs79967644;rs147788383
cg15446861	0.694769	0.620682	2.01731	0.0233568	0.0457531	2	COLEC11	rs185257177;rs546798436
cg15578332	0.722425	0.606721	2.97116	0.00191276	0.00397136	3		rs537111867
cg15581168	0.701997	0.637741	2.55506	0.00616855	0.0124818	1
cg15595954	0.673106	0.627869	2.65925	0.00465276	0.00947615	11	MIR612	rs577680551
cg15627069	0.701512	0.631921	2.16756	0.0164478	0.0325086	13		rs181835331;rs545435908;rs138599194;rs73483520;rs575058178
cg15644144	0.690489	0.602353	2.07513	0.0204486	0.0402026	18		rs575118288
cg15648041	0.662763	0.629089	2.06396	0.020985	0.0412258	1	CYR61	rs79339472;rs540268115
cg15692156	0.729369	0.656385	2.29687	0.0120012	0.0239076	7		rs138216821
cg15783619	0.698944	0.63007	2.57923	0.00578178	0.0117164	3	SYNPR
cg15801307	0.664793	0.619987	2.51316	0.0068943	0.0139132	17	PPP1R9B	rs577044554;rs146828631
cg15806314	0.692129	0.636557	2.01638	0.0234065	0.0458475	20		rs192644507
cg15817769	0.697588	0.629767	2.18481	0.0157817	0.0312271	1	GALNT2	rs546298658;rs370544026;rs527477006;rs547662479;rs139910054
cg15835459	0.708323	0.654144	2.48423	0.00743931	0.0149862	3	P3H2	rs180769285;rs116885435;rs572470613;rs187629939;rs555418228
cg15895782	0.72317	0.630796	2.51699	0.0068249	0.0137774	1	PTPN14	rs559514988
cg15900381	0.716836	0.61694	2.82064	0.00296176	0.0060922	18		rs188387098;rs115286452
cg15916746	0.729535	0.641216	2.68205	0.00436991	0.00891304	10		rs550006493
cg15987419	0.657715	0.611022	2.17316	0.016229	0.0320885	11		rs112954083;rs185872856;rs547545045
cg16004596	0.682817	0.624625	2.53343	0.00653419	0.013204	14	MLH3	rs533893536;rs554059505
cg16005631	0.7129	0.632737	2.96465	0.00194989	0.00404697	20	RSPO4	rs528627832;rs551787722
cg16024258	0.669045	0.611824	1.98639	0.0250527	0.0489767	18		rs186685785;rs565040348
cg16047823	0.670899	0.636715	2.05998	0.0211787	0.0415943	10		rs78722385
cg16069639	0.784882	0.645781	4.19404	3.26069e-05	7.30075e-05	14	CLMN	rs180950467
cg16071125	0.693768	0.647426	2.09822	0.0193778	0.0381495	2	DPP10	rs151097359;rs141090608
cg16074873	0.69997	0.656706	2.0611	0.021124	0.0414899	7	PDE1C	rs75813749;rs192438033;rs75452436;rs570792162
cg16102363	0.681439	0.594246	2.67082	0.0045072	0.00918661	10	SUFU	rs115165261;rs554510814
cg16105070	0.702239	0.622617	2.31271	0.0115369	0.023004	2	XIRP2	rs577258168;rs539825282
cg16144395	0.717845	0.626596	2.84067	0.00279683	0.00576013	18		rs140383144
cg16150003	0.671754	0.637351	2.00669	0.023928	0.0468436	12		rs535850825;rs557363310;rs185510454
cg16152117	0.688858	0.641662	2.03943	0.022205	0.0435593	1	HIVEP3	rs557411738;rs80106253;rs545815624;rs16828927
cg16153776	0.64197	0.622609	2.22996	0.0141487	0.0280666	18	DSG3	rs185045721
cg16172864	0.681597	0.644767	2.03527	0.0224178	0.0439648	7		rs552008617;rs565681125;rs534363185
cg16176211	0.682298	0.636597	2.27217	0.012758	0.0253762	22		rs572248379;rs541273123
cg16209827	0.668626	0.600938	2.15645	0.0168894	0.0333613	7	KIAA1324L	rs557874009;rs114732378
cg16224812	0.669695	0.600321	2.15112	0.0171049	0.0337778	16	ZDHHC1	rs531507115;rs182692615;rs561950635
cg16226785	0.697271	0.652634	2.14539	0.0173396	0.0342294	15	AGBL1	rs553575289;rs578231669
cg16240189	0.715778	0.662234	2.57485	0.00585019	0.0118522	21	MIR99AHG	rs183553196;rs533162740;rs540112946;rs144630698
cg16253639	0.706799	0.617764	2.71423	0.0039972	0.00816904	10	SVIL	rs549843998;rs547655114;rs141796272;rs530297614
cg16259985	0.735418	0.661987	2.62005	0.00517812	0.0105196	5	SEMA5A
cg16301559	0.690629	0.599744	2.08832	0.0198307	0.0390179	6		rs549608753
cg16303279	0.663995	0.601232	2.81603	0.00300095	0.00617089	11	H19	rs568497589;rs535835391;rs187194726
cg16361921	0.712718	0.646264	2.78545	0.00327321	0.00671773	5		rs34564
cg16364125	0.712336	0.630617	2.58559	0.0056838	0.0115221	8	ZMAT4	rs75995541;rs10092513
cg16375968	0.699544	0.635407	2.53392	0.00652559	0.0131873	1	SPAG17	rs188284850
cg16401770	0.68695	0.590548	2.31077	0.0115929	0.0231125	7		rs113384024;rs184827312;rs112724530
cg16402757	0.77006	0.67646	2.25538	0.013296	0.0264181	10	CUL2	rs187334458;rs10714792
cg16426182	0.670759	0.621551	2.2965	0.0120122	0.0239292	4		rs554523755;rs184475713
cg16435155	0.671042	0.639501	2.18093	0.0159295	0.0315123	18	LINC01541	rs184746628;rs76082002
cg16488222	0.696979	0.626839	2.52957	0.00660135	0.0133362	8		rs72667356;rs570656283
cg16489111	0.718929	0.644088	2.45016	0.00813062	0.016346	6	LOC101929705	rs530965976;rs186252474;rs561276971
cg16506798	0.677381	0.620475	2.22233	0.014414	0.0285814	20		rs542117359
cg16545438	0.696422	0.630158	2.19314	0.0154685	0.0306209	14		rs186492248
cg16585235	0.666817	0.586651	2.10864	0.0189104	0.0372516	1	CLCN6	rs75747410
cg16585715	0.679878	0.591252	2.23962	0.0138194	0.0274314	17	LOC101927557	rs535326706
cg16597989	0.724311	0.624732	2.71473	0.00399163	0.00815795	1		rs548077551;rs561374266;rs113601502
cg16600298	0.685563	0.631886	2.57868	0.00579031	0.0117334	11	CADM1
cg16611662	0.727329	0.652994	2.53364	0.00653052	0.0131969	21	URB1
cg16714481	0.664573	0.608251	2.24145	0.0137577	0.0273125	12	PITPNM2	rs545011588
cg16721427	0.685512	0.639197	2.14937	0.0171764	0.0339154	2		rs183674104;rs557034471;rs575125741;rs149695114;rs189941195;rs111519835;rs111872127;rs113414714
cg16728898	0.695476	0.628326	2.01546	0.0234555	0.0459399	16	SALL1	rs192365425
cg16740064	0.701691	0.63267	2.21861	0.0145448	0.0288348	3	LOC101928135	rs183462236;rs558103469
cg16783349	0.690842	0.602102	1.99363	0.0246463	0.0482065	10		rs143071530;rs573000348;rs540432424
cg16883450	0.724992	0.654334	2.34621	0.0106071	0.0211929	1		rs12076299;rs562203441
cg16897216	0.678086	0.632599	2.19638	0.0153483	0.0303889	1	HSD11B1	rs542787165
cg16976494	0.715048	0.662339	2.31802	0.0113851	0.022709	20	EYA2	rs537317288;rs555606339;rs56837389
cg16977735	0.708024	0.645223	2.65497	0.00470771	0.00958528	10	DIP2C	rs77774741;rs530881567
cg17009628	0.689357	0.616941	2.26689	0.012925	0.0257005	17	IKZF3	rs555043307
cg17016275	0.675844	0.61851	2.23248	0.0140622	0.0278991	3	KALRN	rs140972095
cg17018082	0.706018	0.626331	2.37685	0.00981564	0.0196476	8	SAMD12	rs542247792;rs561072051
cg17032146	0.738179	0.635844	2.47821	0.00755746	0.0152182	1	LOC101927244
cg17105443	0.743396	0.643117	3.7584	0.000153611	0.000334824	2	STAT4	rs551993542;rs188308632
cg17115046	0.693187	0.617107	2.35062	0.01049	0.020964	11	GALNT18	rs547287127
cg17125585	0.687612	0.620337	2.22573	0.0142951	0.0283507	1	GNG12	rs537684537;rs186125341
cg17168312	0.746876	0.633439	3.217	0.000906984	0.00191163	2		rs554197159;rs181605779;rs536112695
cg17236611	0.751378	0.625655	3.76742	0.000148912	0.000324783	4	NPFFR2	rs186333172;rs190257975
cg17278327	0.687462	0.647079	2.32604	0.0111586	0.0222681	6	PDE7B	rs144935686;rs555938144
cg17292662	0.685575	0.631017	2.81182	0.00303719	0.0062436	8
cg17297669	0.697576	0.628053	2.18212	0.015884	0.0314243	4		rs146625882;rs72719989;rs566180846;rs141461392
cg17312501	0.701324	0.570447	2.23398	0.0140108	0.0277996	15	SLC51B	rs548756421;rs142059434;rs527965858
cg17341159	0.667067	0.613016	2.17619	0.0161115	0.0318631	1	HP1BP3	rs561934434
cg17364197	0.738035	0.646671	3.4045	0.000500276	0.0010666	3	MASP1	rs565515002;rs532582985
cg17413194	0.686087	0.631034	2.0333	0.0225191	0.044157	17	GNA13	rs573354245;rs542311876
cg17495021	0.749895	0.653043	3.03895	0.00156321	0.00325916	10	PRKG1	rs552854842;rs572763035;rs146472767;rs564870810
cg17499954	0.699595	0.654046	2.32904	0.011075	0.0221048	12		rs572551723;rs540121096;rs145312717
cg17510957	0.720298	0.646808	2.64183	0.00487997	0.00992706	11	SORL1	rs550792972;rs117239350;rs529741309
cg17514880	0.680956	0.620035	2.0945	0.0195467	0.0384743	2	LOC101927641
cg17520000	0.703677	0.631577	2.54183	0.00638995	0.012919	10	AKR1CL1	rs113258670;rs528142300;rs546310810
cg17541140	0.695504	0.615761	2.55948	0.00609603	0.0123382	7	GNG11	rs140245749
cg17543239	0.684301	0.617724	2.50942	0.00696275	0.014048	12	DIP2B	rs114741843;rs527857915;rs547618391;rs570444870
cg17550780	0.732561	0.644017	2.74581	0.00365988	0.00749357	8
cg17568606	0.714592	0.642019	2.51241	0.0069081	0.0139406	1		rs141385602;rs541807854
cg17571999	0.693269	0.605072	2.44125	0.00832044	0.0167166	13	PCDH9	rs546298100;rs528650647
cg17578108	0.695386	0.623121	2.65295	0.00473385	0.00963709	20		rs547421021
cg17606634	0.713426	0.65372	2.49033	0.00732139	0.0147547	11		rs115357115;rs534126508
cg17609175	0.727541	0.623341	3.07863	0.00138706	0.00289927	8		rs566353272
cg17736571	0.69636	0.5982	2.59516	0.00553898	0.011235	4	LETM1	rs190481147;rs111668920
cg17739349	0.706161	0.616163	2.68307	0.00435762	0.00888861	2
cg17768313	0.742027	0.662465	3.01747	0.00166695	0.00347082	9	MIR6130	rs188596290;rs376809364;rs572478492;rs540496684
cg17769238	0.653413	0.599057	2.1112	0.0187969	0.0370328	11	H19	rs2251312
cg17794524	0.675527	0.631113	2.73685	0.00375288	0.00767972	15	CHSY1	rs115187984;rs151205275;rs140377770
cg17803667	0.682345	0.632118	2.58082	0.00575716	0.0116678	16	CHST6	rs535645287;rs150839584;rs375112875
cg17813708	0.697645	0.649991	2.11748	0.0185216	0.0365047	3	CHL1	rs544892332;rs146821307;rs187874216
cg17836141	0.661749	0.616105	2.01591	0.0234314	0.045895	2		rs77123509
cg17840047	0.698234	0.639624	2.22024	0.0144873	0.0287232	4		rs189943194;rs114792527;rs562448325
cg17852514	0.673304	0.600579	2.31681	0.0114196	0.022776	6		rs533688559;rs112881956
cg17856019	0.692794	0.599364	2.00272	0.0241445	0.0472533	14	FERMT2	rs144224648;rs181271097;rs184793051
cg17890255	0.712407	0.651404	2.56566	0.0059961	0.0121403	16	APOOP5	rs2289826
cg17903690	0.69345	0.623881	2.46472	0.00782845	0.0157516	2	TCF7L1	rs186787652
cg17913093	0.700368	0.629521	2.14611	0.0173099	0.0341724	10	C10orf107
cg17922637	0.700967	0.625836	2.28286	0.0124255	0.0247329	1		rs186199295
cg17928437	0.697554	0.645115	2.65524	0.00470421	0.0095783	1	LPPR4	rs576666624;rs184219336;rs558509770
cg17939444	0.68809	0.62351	2.18459	0.0157899	0.031243	8	C8orf4	rs569031840
cg17944801	0.745059	0.668862	2.87033	0.00256802	0.00529915	5		rs572662440;rs529054037;rs540985782
cg17961381	0.715412	0.645225	2.495	0.00723218	0.0145793	2	LRRTM4	rs113820937;rs141773758;rs369330220;rs111552981
cg17974825	0.67569	0.612951	2.19107	0.0155457	0.0307709	21		rs535454988;rs554143895;rs184938391;rs111531378
cg17975895	0.70756	0.663046	2.33678	0.0108621	0.0216903	2		rs140658180
cg17995172	0.681917	0.628396	2.45409	0.00804797	0.0161833	18	MAPK4	rs569844131;rs538743798;rs141955564;rs566153782
cg18004888	0.673582	0.623744	2.70584	0.00409149	0.00835757	14	PLEK2
cg18013265	0.725756	0.647338	3.04287	0.00154492	0.00322183	14		rs185444443;rs569345801;rs539984990;rs140075536;rs572975609
cg18038207	0.673332	0.630031	2.13403	0.0178126	0.0351407	12		rs551243508
cg18069356	0.703926	0.626285	2.39947	0.00926527	0.018569	17	FAM20A	rs78685991
cg18074854	0.722134	0.614206	2.56479	0.00601008	0.0121677	21	LINC00320	rs148902263;rs560375134
cg18090298	0.701273	0.642192	2.49517	0.00722896	0.0145731	6		rs537099089
cg18108818	0.743954	0.650587	2.7023	0.00413188	0.00843816	7	FBXL13	rs139516562;rs377630961;rs141714405
cg18142906	0.703435	0.638421	2.187	0.015699	0.0310673	3	WDR49	rs202058636
cg18144404	0.669234	0.631321	2.20495	0.015034	0.029782	5		rs192282884;rs75590177
cg18156136	0.701142	0.604698	2.296	0.0120273	0.0239583	7		rs34688233
cg18176300	0.770496	0.674962	3.16095	0.00107889	0.00226648	1		rs140599641;rs559340566;rs574698843
cg18225315	0.695901	0.608155	2.47559	0.00760946	0.0153206	3		rs548399260;rs576054732;rs537163746
cg18227160	0.680824	0.639963	1.99257	0.0247056	0.0483189	1		rs551140517;rs561318541
cg18238927	0.672064	0.622026	2.0661	0.020881	0.0410272	14
cg18279051	0.702251	0.632247	2.34066	0.0107565	0.0214842	1		rs556198688;rs184830317
cg18314300	0.68018	0.633744	2.18308	0.0158473	0.0313537	21		rs2838079
cg18315792	0.706334	0.61802	2.42925	0.00858258	0.0172311	6		rs560830139;rs144196291
cg18315871	0.677032	0.626177	2.41509	0.00890149	0.0178559	9	OBP2B	rs141331884
cg18324201	0.699078	0.637195	2.43657	0.00842183	0.0169157	8	CPA6	rs535541567;rs555443087
cg18329797	0.680839	0.642364	1.99566	0.0245335	0.0479921	4	GALNTL6	rs837198
cg18362496	0.674763	0.613804	2.25751	0.0132269	0.0262844	11	H19	rs540502721;rs192465180;rs529797444
cg18365765	0.696454	0.647996	2.50573	0.00703081	0.0141826	3	GXYLT2	rs573919498;rs141332088
cg18393977	0.683278	0.612167	2.0006	0.0242605	0.0474738	16
cg18394845	0.671716	0.626934	2.06681	0.0208468	0.0409618	5		rs549563694;rs569741175;rs538626870
cg18402973	0.759704	0.65571	3.68259	0.000199037	0.000431841	4		rs556331056
cg18460900	0.712947	0.660244	2.28081	0.0124888	0.0248548	12		rs115246652;rs549308721;rs186252050
cg18493761	0.671214	0.627938	2.25009	0.0134698	0.0267539	11		rs536549402
cg18495166	0.743418	0.643444	3.05241	0.00150122	0.00313277	2	XIRP2	rs116578731;rs528739868
cg18504038	0.676194	0.620645	2.30724	0.0116957	0.0233124	11	TSKU	rs76916140;rs536156199
cg18544592	0.708841	0.620821	2.17462	0.0161721	0.0319797	8	CPQ	rs182855402;rs532515175
cg18548387	0.686596	0.579957	2.07242	0.0205777	0.0404485	3		rs559239104;rs533093554
cg18556631	0.694639	0.615725	2.22928	0.0141721	0.0281125	6		rs527389439;rs182260226
cg18572764	0.696686	0.644458	2.05891	0.0212309	0.0416947	18		rs551700882
cg18575328	0.674274	0.62385	2.53506	0.00650597	0.0131486	9	ABCA1	rs565871080;rs539623715
cg18663602	0.729719	0.653179	2.48634	0.00739829	0.0149054	8		rs574503346;rs541784072
cg18700007	0.671441	0.622507	2.19607	0.0153596	0.0304111	12
cg18705155	0.694267	0.579178	2.22608	0.014283	0.0283274	6	KCNK5
cg18733690	0.691786	0.616191	2.16366	0.0166017	0.032807	10		rs142212519;rs563107594
cg18749387	0.69433	0.628465	2.4026	0.00919118	0.0184238	4		rs544267791;rs191333078;rs532917978
cg18756476	0.692271	0.613855	2.16362	0.016603	0.0328094	1		rs141870100;rs553299025
cg18773260	0.664996	0.625047	2.34605	0.0106115	0.0212016	17	HOXB7	rs147661273;rs201785717;rs138865004;rs1042216
cg18822117	0.7229	0.648201	2.42398	0.00870008	0.017462	12		rs532598571;rs75422882;rs187789935;rs528452249
cg18839315	0.678588	0.625287	2.34742	0.010575	0.0211305	12	RERG	rs539104609;rs190694774
cg18845501	0.698076	0.63008	2.63564	0.00496306	0.010092	20		rs141668915
cg18906596	0.671965	0.604289	2.12114	0.0183629	0.0361985	17	ANKFY1	rs370419757
cg18932707	0.68299	0.631733	2.15684	0.0168738	0.0333312	6		rs143177794;rs565111896;rs532547496
cg18961501	0.729433	0.647951	2.68096	0.0043831	0.00893922	2
cg18968632	0.657043	0.62374	2.18781	0.0156685	0.0310085	11	C11orf30	rs528634150
cg18975130	0.697022	0.582499	2.40573	0.00911781	0.0182805	8
cg19002297	0.696012	0.637354	2.11567	0.0186008	0.0366566	3	ABI3BP	rs569929882;rs73861204
cg19015997	0.728002	0.651977	3.04018	0.00155741	0.00324744	7	SCIN	rs527246415;rs74322165;rs570480918
cg19044242	0.702163	0.631892	2.08998	0.0197541	0.0388721	12	LOC100507195	rs183536905;rs528576765;rs10082826;rs571410275
cg19056791	0.651339	0.622719	2.04547	0.0218988	0.0429726	3	OGG1	rs138037313;rs200865964
cg19066160	0.680358	0.615229	2.07438	0.0204844	0.0402708	13		rs149553771;rs115808483;rs144225400;rs552455039
cg19079569	0.694939	0.655024	2.06513	0.0209282	0.0411175	1	FCRL1	rs545119391;rs563224069
cg19085924	0.709054	0.626715	2.44003	0.00834679	0.0167685	7	TMEM139	rs185377153
cg19098619	0.711563	0.652987	2.46534	0.00781573	0.0157265	2	SCN9A
cg19117938	0.68767	0.595682	2.03647	0.0223564	0.0438479	6		rs552353589;rs569153360;rs78553273;rs538037550
cg19118595	0.671905	0.628998	2.04088	0.0221313	0.0434196	9	C9orf3	rs541559987;rs12339639;rs184874416;rs188086450
cg19123390	0.733712	0.62837	3.06829	0.00143111	0.00298934	8		rs539471105;rs140335869
cg19149132	0.709444	0.605155	2.4022	0.00920068	0.0184425	10		rs565033221;rs192210613
cg19165278	0.715212	0.609956	2.47955	0.00753109	0.0151665	7		rs112237783;rs142655740
cg19170804	0.684449	0.625268	2.47184	0.00768437	0.0154679	10		rs544114296;rs146980016;rs529700987;rs181643347;rs138420033
cg19230680	0.694887	0.617835	2.36244	0.010181	0.0203612	18	FHOD3	rs141432313;rs533936479;rs554003844
cg19270556	0.712268	0.640861	2.36292	0.0101687	0.0203369	12		rs544752824;rs224777
cg19276187	0.703415	0.636865	2.21377	0.0147165	0.0291686	13
cg19277411	0.759669	0.656078	3.43123	0.00045879	0.000979874	4	MIR5684
cg19296354	0.642943	0.609896	2.1155	0.0186083	0.0366707	20	GNASAS	rs181594534
cg19331466	0.710999	0.619734	2.19583	0.0153686	0.0304284	2	ASAP2	rs570571008
cg19380068	0.692246	0.607748	2.21475	0.0146814	0.0291007	3		rs576739513;rs186700553
cg19404209	0.701222	0.57616	2.12189	0.0183306	0.0361366	2	LIMS1	rs567168277;rs115504576
cg19420604	0.716347	0.625145	2.38312	0.00966017	0.0193438	17	2019-03-10	rs540888039;rs560843087;rs8072298
cg19511382	0.686358	0.572825	1.99935	0.0243295	0.0476041	13	N4BP2L1	rs74047027
cg19541865	0.724674	0.668834	2.4898	0.00733163	0.0147748	3	ACPP	rs539803481;rs371830376
cg19559143	0.612471	0.592661	2.00215	0.0241758	0.0473132	14		rs139820447
cg19561408	0.676706	0.637929	2.26146	0.0130991	0.026037	4
cg19611612	0.642936	0.59649	2.13513	0.0177662	0.0350512	15		rs554411652;rs116401840;rs113871231
cg19617160	0.708747	0.574197	2.36568	0.0100978	0.0201988	11		rs555156311;rs149264738;rs680874
cg19640553	0.68456	0.629304	1.98456	0.0251563	0.0491747	6		rs570936580;rs4946225;rs553197691
cg19649897	0.687669	0.631844	2.18405	0.0158105	0.0312828	2	BRE	rs10495763
cg19673757	0.690804	0.628798	2.24224	0.0137311	0.0272612	1	MECR
cg19708986	0.655984	0.620862	2.35214	0.0104498	0.0208858	15	ARNT2	rs117665589
cg19839415	0.732416	0.663072	2.98233	0.00185058	0.00384515	1	IFFO2	rs537395565;rs544216716
cg19853845	0.672781	0.632252	2.27052	0.0128102	0.0254776	10	MYOF	rs527799278;rs547979394;rs567875518
cg19860987	0.733552	0.643332	3.05916	0.00147104	0.00307114	5		rs577911413;rs140024686
cg19911821	0.690758	0.618867	2.16324	0.0166182	0.0328378	12	ANKS1B	rs187116491;rs572924151
cg19981559	0.665232	0.607744	2.17911	0.0159992	0.0316471	12		rs142233313
cg20020161	0.681681	0.622713	2.10362	0.0191342	0.0376808	2	ITM2C	rs561121776;rs190884494;rs1561325;rs571309849
cg20050108	0.68565	0.616394	2.28268	0.0124311	0.0247433	7	FOXP2	rs150123021;rs556511069
cg20090312	0.702336	0.619957	2.25196	0.0134081	0.0266352	7	GALNT11	rs531937399;rs576869631
cg20115542	0.704197	0.634654	2.13515	0.0177652	0.0350494	18		rs553726299;rs11875368
cg20127419	0.664552	0.597641	2.09904	0.0193404	0.0380774	1	FAM212B-AS1	rs197374;rs114318522
cg20152501	0.695365	0.593207	2.34324	0.0106869	0.0213485	13	LINC00446	rs545577870;rs145330677;rs77869584;rs147672820;rs17068748;rs530833977;rs142383551
cg20169062	0.701198	0.584678	2.44964	0.00814156	0.0163675	5	HSPB3	rs559379535;rs11403506;rs575021674
cg20182111	0.701039	0.632861	2.39742	0.00931388	0.0186643	3	ATP13A4	rs75981897
cg20184247	0.682556	0.608696	2.05888	0.0212326	0.0416977	17	LOC404266	rs147159293
cg20199626	0.662602	0.630063	2.04721	0.0218116	0.0428063	1		rs11289842
cg20199689	0.697538	0.61088	2.34818	0.0105546	0.0210906	2	NGEF	rs542815025;rs191601259;rs528386615
cg20214666	0.723018	0.630793	2.57974	0.00577387	0.0117008	2
cg20230864	0.663088	0.611761	2.02574	0.022912	0.0449051	2	METTL5	rs550346874;rs184306428;rs73016484
cg20259814	0.681824	0.630594	2.29927	0.0119298	0.0237698	15		rs147769207;rs183337547;rs116503400;rs532519031
cg20284019	0.691479	0.585276	2.25021	0.0134659	0.0267465	18		rs551066795
cg20347893	0.698109	0.603832	2.33871	0.0108095	0.0215875	12	TMEM132B	rs78493369
cg20351187	0.704189	0.640019	3.05175	0.0015042	0.00313886	6	PDE7B	rs540042537;rs374753776
cg20364120	0.666729	0.620277	2.03338	0.0225152	0.0441497	20	LOC339593	rs554831297;rs548037062
cg20373544	0.737474	0.659942	2.87379	0.00254247	0.00524771	2		rs182900472
cg20383370	0.728467	0.598528	2.6536	0.00472533	0.00962025	4		rs556403079;rs117129862;rs71599005
cg20395108	0.677008	0.605565	2.08928	0.0197863	0.0389338	4	GALNTL6	rs183770936
cg20407088	0.691415	0.632351	2.04255	0.0220464	0.0432561	3	FANCD2OS	rs192843638
cg20415947	0.808358	0.633819	3.29905	0.000700974	0.00148499	1		rs3069790;rs139284889;rs537055240;rs549066334;rs184146221;rs78364452
cg20419869	0.685901	0.617584	2.11559	0.0186043	0.0366632	3		rs542904528;rs186925604
cg20447920	0.72073	0.632769	2.48225	0.00747813	0.0150624	6	AKAP7
cg20449438	0.667225	0.611919	2.19897	0.0152526	0.0302042	18	PPP4R1	rs559068074;rs367907280
cg20458338	0.706194	0.63423	2.18761	0.0156758	0.0310228	13	EEF1DP3
cg20479758	0.688406	0.600887	2.19377	0.0154453	0.030576	16	FAM192A	rs1833992;rs146646218
cg20484417	0.693249	0.651376	2.05062	0.0216409	0.042479	12	PPFIA2	rs180720648;rs549273935
cg20518291	0.707295	0.655012	2.05205	0.0215698	0.0423432	11		rs541896357;rs564738911;rs80188453;rs544144360;rs561659173
cg20535653	0.684037	0.551663	2.01691	0.0233781	0.0457934	4	PRDM5	rs544561300;rs564539196;rs527368203
cg20589509	0.715803	0.596838	2.30757	0.0116858	0.0232933	10		rs562241364;rs182876192
cg20644338	0.701818	0.637342	2.26607	0.0129513	0.0257513	20	KIZ	rs559681860;rs138560053;rs543202684
cg20699711	0.669331	0.600625	2.10964	0.018866	0.0371655	11		rs114443900;rs565899291;rs190574589
cg20723952	0.691313	0.638008	1.99002	0.0248479	0.0485893	2		rs547499964;rs376204439
cg20767344	0.706457	0.635694	2.64736	0.00480683	0.00978193	17		rs75060408;rs4374200;rs186077172;rs531981743
cg20771998	0.703182	0.625057	2.0244	0.0229822	0.04504	17		rs138639695;rs562526665
cg20786495	0.727335	0.662455	2.03134	0.0226206	0.0443496	1	C1orf57	rs570240543;rs539264282;rs559194588
cg20788020	0.740781	0.654005	3.18462	0.00100289	0.00210953	8		rs139216063
cg20821424	0.684626	0.646898	2.35591	0.0103506	0.0206914	1	VTCN1	rs561339503;rs140176969;rs191775352
cg20821566	0.701957	0.634899	2.07896	0.0202674	0.0398551	17		rs553393568;rs11871998;rs142022546
cg20826442	0.707607	0.624369	2.44937	0.0081472	0.0163786	7
cg20826755	0.673052	0.633238	2.03276	0.0225472	0.0442102	8	PTK2
cg20892444	0.664288	0.618423	2.40426	0.00915229	0.0183478	15	HERC1	rs556500137;rs551094913
cg20893048	0.707517	0.644401	2.41113	0.00899242	0.0180342	7
cg20923122	0.689141	0.604615	2.00701	0.0239103	0.0468098	3		rs117650178;rs1520123
cg20923885	0.68746	0.624851	2.21933	0.0145192	0.0287853	17	2019-09-09	rs568032643;rs187004435
cg20946074	0.704508	0.661313	2.08459	0.0200038	0.0393494	5	DMGDH	rs150984434;rs139593666;rs72764929;rs116060294;rs182000193
cg20948923	0.745989	0.650087	3.34836	0.000599196	0.00127317	14		rs76437701
cg20966976	0.676463	0.628707	2.10045	0.019277	0.0379553	2		rs184142937;rs148233709
cg21005438	0.709897	0.642597	2.46687	0.00778464	0.0156653	1	TMEM51	rs535514776;rs150257360;rs569154744
cg21044434	0.704387	0.646674	2.2483	0.013529	0.0268692	8		rs188732689;rs4562285;rs535335370
cg21061574	0.689185	0.640521	2.20345	0.0150885	0.0298871	12
cg21146224	0.687845	0.625538	2.11836	0.0184833	0.036431	9		rs192210575;rs115679712;rs188165702
cg21147708	0.68806	0.63792	2.34544	0.0106279	0.0212337	6	SNRNP48	rs190039964;rs182359296;rs564451712;rs528486649;rs187016909
cg21169001	0.671264	0.634406	2.08391	0.0200355	0.0394099	4	ABLIM2	rs548953454;rs188470320
cg21181893	0.726828	0.623709	2.78393	0.0032874	0.00674613	14		rs530172748;rs117699495
cg21192344	0.708365	0.648851	2.40931	0.00903455	0.0181164	3		rs73058088;rs112978859
cg21192832	0.728166	0.657482	2.77454	0.0033758	0.00692384	11	SHANK2	rs377346554
cg21197958	0.646161	0.619033	1.9945	0.0245979	0.0481146	17	SRCIN1	rs149687734;rs530530366;rs550371423
cg21202740	0.695389	0.623841	2.58099	0.00575453	0.0116626	7		rs140577861
cg21218627	0.675531	0.574699	2.13161	0.0179148	0.035338	9	FREQ	rs563223902;rs1055663;rs545453835;rs558932297;rs527932966
cg21219617	0.736673	0.660558	2.36109	0.010216	0.0204295	7		rs373661328;rs75690071
cg21241239	0.688381	0.596065	2.08732	0.0198768	0.0391059	19	MUM1	rs575888753
cg21272664	0.715997	0.640977	2.5023	0.00709452	0.0143083	2
cg21294310	0.724667	0.602952	2.32239	0.0112613	0.0224681	12	CIT	rs540209191
cg21333884	0.74809	0.626525	2.89355	0.00240099	0.00496173	15		rs547599662;rs185848307
cg21353144	0.734239	0.66358	2.78659	0.00326269	0.00669677	4	SPRY1	rs140988860
cg21396988	0.699359	0.645033	2.52267	0.00672322	0.0135763	1	TAS1R3	rs200367651;rs140037074;rs550913845;rs567568163;rs151329911
cg21402096	0.703454	0.637322	3.02959	0.00160763	0.00334984	1		rs527885210
cg21425906	0.708526	0.61168	2.34988	0.0105094	0.021002	8		rs546624817
cg21451930	0.714314	0.660348	2.07044	0.0206721	0.0406277	1	LAMC2	rs150065651;rs547931472;rs189665394;rs202021503;rs181266240
cg21489638	0.70196	0.652781	2.34345	0.0106812	0.0213373	7	LINC-PINT	rs79115587;rs539320679;rs376416355;rs183872275;rs62471586
cg21503141	0.683009	0.607413	2.13262	0.0178721	0.0352561	20		rs115378981;rs561889986
cg21528927	0.71561	0.628689	2.42729	0.00862608	0.0173161	12	SLC6A12	rs143668466;rs566617206;rs75840477
cg21551745	0.677364	0.620857	2.04612	0.0218664	0.0429107	18		rs181929888;rs536268327
cg21556221	0.663315	0.615122	2.10531	0.0190588	0.0375355	7
cg21576525	0.70643	0.653844	2.14303	0.0174367	0.0344161	17	TBCD	rs8069699;rs113792163;rs541224103;rs565738422;rs577289193;rs544716967;rs74002549
cg21591938	0.688461	0.634681	2.26611	0.0129498	0.0257485	12		rs186005889
cg21593132	0.686519	0.63334	2.38185	0.00969133	0.0194047	1		rs556400222;rs186602020
cg21623281	0.693807	0.607009	2.33453	0.0109236	0.0218103	13	ATP11AUN	rs111905902;rs192673979;rs562539984
cg21681702	0.705021	0.645591	2.89155	0.00241501	0.00499009	1	LRRC7	rs138635791
cg21780117	0.680537	0.631942	2.14275	0.0174486	0.0344391	6		rs560467676;rs532477413;rs368783979;rs562930182;rs186247947;rs548293275
cg21817750	0.705248	0.589639	2.23645	0.0139265	0.0276373	5	MRPS27	rs566424083;rs139338010
cg21853693	0.693296	0.639059	2.0426	0.0220438	0.0432513	14	SLC39A2
cg21857346	0.693401	0.595313	2.25589	0.0132794	0.0263858	8	C8orf4	rs117855846;rs189742680
cg21932416	0.717481	0.655608	2.22885	0.0141871	0.0281419	2		rs561191837;rs116274497
cg21935427	0.703252	0.649195	2.38066	0.00972095	0.0194626	10	CASP7	rs150097107;rs147776463
cg21936545	0.678939	0.640341	2.17744	0.0160633	0.0317709	14	LOC101928767	rs140259749;rs61994087;rs537669145
cg21972010	0.687532	0.614029	2.3472	0.0105808	0.0211416	2		rs529019270
cg21973527	0.679199	0.618771	2.19131	0.0155369	0.0307539	19	KDM4B	rs562186895;rs185469005;rs547910135
cg21993707	0.684184	0.599713	2.06425	0.0209709	0.041199	12		rs143399407;rs575217705;rs146719427
cg22043544	0.712021	0.614057	2.36512	0.0101121	0.0202266	4	PALLD	rs190523158
cg22086536	0.761024	0.660061	3.49208	0.000376104	0.000806448	11		rs143247926;rs115111872;rs552539062
cg22117547	0.687967	0.627594	2.12326	0.0182711	0.0360223	2	SLC20A1	rs60372418;rs539886072
cg22126068	0.709689	0.662485	2.27596	0.0126394	0.0251468	1	CELA2A
cg22206913	0.705169	0.649432	2.15069	0.0171227	0.0338121	16		rs572031779;rs181623203;rs554658892
cg22212560	0.715984	0.61978	2.43557	0.00844374	0.0169586	11	FRMD8	rs537307159;rs112010145
cg22216159	0.74553	0.657016	3.24944	0.000819556	0.00173085	3		rs541989005;rs185352609
cg22230660	0.756944	0.632981	3.24045	0.000842957	0.00177933	10	NRG3	rs542718609;rs151143169;rs531469766
cg22235258	0.689244	0.616207	2.03484	0.0224396	0.0440058	11	EHF	rs557859605;rs143904732
cg22250466	0.701619	0.651837	2.04761	0.0217915	0.0427678	10		rs571137394
cg22272698	0.702834	0.642418	2.79809	0.00315809	0.00648688	17	ACACA	rs577341925;rs546193690
cg22299509	0.675616	0.599974	2.1104	0.0188326	0.0371015	7		rs150152757;rs1870735;rs182193317;rs562233519;rs185223156;rs116984206
cg22327832	0.691265	0.633012	3.05621	0.00148417	0.00309798	7	ZNF277
cg22348261	0.689418	0.628347	2.43008	0.00856425	0.0171952	15		rs575808995;rs538578025;rs558560514;rs572449310
cg22349738	0.678575	0.623791	1.99517	0.0245605	0.0480434	7		rs146738821;rs180822074;rs140288603
cg22378085	0.707696	0.617075	2.2384	0.0138606	0.0275105	2	TNFAIP6	rs185708019;rs553080622
cg22401524	0.690577	0.621123	2.39977	0.00925804	0.0185549	12	SLCO1A2	rs117725781
cg22442897	0.692215	0.635754	2.54986	0.00625467	0.0126519	17	BCAS3	rs191195061
cg22447256	0.769805	0.652876	3.91618	8.86641e-05	0.000195158	8		rs550153393;rs181234436
cg22476504	0.700043	0.597837	2.24752	0.0135547	0.0269188	2	PKDCC	rs143540173;rs182993629;rs569020870
cg22486777	0.695579	0.62991	1.99663	0.0244799	0.0478904	19		rs190640798;rs563814083;rs574191493
cg22502807	0.656345	0.609073	2.22735	0.014239	0.0282423	2	LRP1B	rs563595013
cg22523787	0.697987	0.638058	2.73619	0.00375976	0.00769353	22		rs148742927;rs115236473
cg22536351	0.692238	0.637486	2.29518	0.0120516	0.0240054	15	RORA	rs151180125;rs562821276
cg22545831	0.692093	0.640794	2.21923	0.0145226	0.0287919	18		rs73945632
cg22578425	0.727723	0.660515	2.48234	0.0074764	0.0150591	7		rs552986053
cg22638279	0.702505	0.61808	2.67768	0.00442282	0.00901819	2		rs375620747;rs556909781;rs575199553;rs539050245
cg22645496	0.745822	0.640435	3.18093	0.00101439	0.0021332	3		rs568678743;rs535712677
cg22657462	0.750261	0.663607	3.63502	0.000233782	0.000505751	15
cg22661082	0.69281	0.609407	2.04971	0.0216865	0.0425673	2
cg22688012	0.680033	0.62147	2.08616	0.019931	0.0392093	10		rs532295300;rs186854874
cg22769607	0.707468	0.626607	2.55456	0.00617667	0.012498	4		rs575918248;rs141467175;rs554555957
cg22778120	0.655248	0.624482	2.01933	0.0232496	0.0455488	22	PRR5	rs538002496;rs140324861;rs184253816;rs534208189;rs189432513
cg22787849	0.692992	0.633552	2.90486	0.00232335	0.00480469	19	RANBP3
cg22829301	0.71962	0.648187	3.0583	0.00147483	0.00307893	9	GABBR2	rs373028101;rs546216588;rs190257999;rs141835793
cg22846067	0.705327	0.633612	2.85566	0.0026789	0.00552284	15
cg22849158	0.751201	0.650019	3.59332	0.000268899	0.000580196	1	MAB21L3	rs138571206;rs189103538
cg22852830	0.660243	0.62227	1.99729	0.0244431	0.0478203	2	FHL2	rs183116189;rs537294000;rs76372678
cg22857328	0.693766	0.637558	2.31801	0.0113854	0.0227097	7		rs542825525
cg22871707	0.722966	0.622491	3.09626	0.00131488	0.00275113	11	KIRREL3	rs191697749;rs566548715
cg22909050	0.697768	0.621704	2.89921	0.00236185	0.00488232	4	APELA
cg22931002	0.663437	0.621221	2.17103	0.0163119	0.0322478	2	FAM178B	rs565215732;rs531045466
cg22937172	0.753553	0.651027	3.21109	0.000923823	0.00194645	2	HDAC4	rs7570903;rs555315075;rs369687016
cg22950831	0.689479	0.626815	2.23662	0.0139209	0.0276269	10		rs112041872;rs567784418;rs9423005
cg22964758	0.681547	0.61206	2.17839	0.0160269	0.0317006	12
cg23000399	0.716576	0.648321	2.75618	0.00355492	0.00728337	4	GALNTL6
cg23033158	0.761554	0.660322	3.33262	0.000630061	0.00133747	3		rs547619526;rs565718975
cg23038775	0.739604	0.64036	2.78991	0.00323222	0.00663569	6		rs62438476;rs77562314
cg23048032	0.657523	0.601924	2.21296	0.0147454	0.0292237	8		rs181141988
cg23085500	0.647449	0.608226	2.59418	0.00555373	0.0112641	12	WBP11	rs75889856;rs540412013
cg23085759	0.684635	0.642245	1.99564	0.0245344	0.0479937	2	SCG2	rs567913447;rs143014324;rs116776184
cg23091087	0.699031	0.645831	2.95317	0.00201699	0.00418318	6		rs546518044
cg23092713	0.706113	0.644889	2.45437	0.00804206	0.0161716	4	2019-03-01
cg23142987	0.695519	0.637516	2.25136	0.013428	0.0266733	12	LOC101929584	rs142251122;rs188084930
cg23171506	0.663253	0.598489	2.13071	0.017953	0.0354114	16	LOC388282	rs531440191;rs140243633;rs571326004
cg23204908	0.712726	0.616599	2.65998	0.00464347	0.00945768	11	SBF2	rs536233004
cg23211059	0.690853	0.634058	2.03488	0.0224377	0.0440023	3	EGFEM1P	rs534028590;rs552380625;rs570981604;rs538309948
cg23246268	0.65338	0.604539	2.10423	0.0191067	0.0376276	8
cg23274950	0.669373	0.631006	2.10826	0.018927	0.0372831	2		rs184750113
cg23287992	0.659535	0.62399	2.18653	0.0157166	0.0311011	6	C6orf27	rs547891848;rs149127803
cg23289172	0.686764	0.561565	2.10774	0.0189503	0.0373278	14	LOC101927081	rs117992122;rs563244216
cg23336965	0.68753	0.641098	2.09353	0.0195913	0.0385592	2	CPS1	rs535733033
cg23337386	0.660742	0.625554	2.41951	0.00880072	0.0176598	7	LOC389602	rs183487048
cg23372375	0.688329	0.627986	2.02827	0.0227796	0.0446525	2		rs529002417;rs143008783;rs558933807
cg23377495	0.662385	0.581233	2.23917	0.0138344	0.0274607	4		rs528061788;rs555518389
cg23444011	0.705353	0.575701	2.40591	0.00911354	0.0182722	22		rs540612500;rs539494971;rs527268807;rs552121033
cg23446404	0.675183	0.640041	2.17721	0.0160721	0.0317878	3	WNT5A	rs553565929;rs141720183
cg23482886	0.704475	0.638318	2.24637	0.0135931	0.0269938	17	SLC16A3	rs573018846;rs367831445
cg23500108	0.712019	0.648331	2.49565	0.00721972	0.014555	3	LOC101928135	rs530900635
cg23510089	0.674065	0.624492	2.41041	0.00900897	0.0180663	4		rs190486960;rs552521624
cg23542948	0.685945	0.617108	2.14517	0.0173484	0.0342462	3		rs541910812;rs563002913;rs530633923
cg23559915	0.678948	0.602376	2.08841	0.0198264	0.0390098	21		rs80046330
cg23580953	0.70759	0.633936	2.54249	0.00637869	0.0128967	18	SERPINB10	rs556143565
cg23625466	0.693019	0.60157	2.84029	0.00279982	0.00576616	7	ASL	rs160649;rs191604045
cg23625695	0.699074	0.648125	2.26043	0.0131323	0.0261015	2	BRE	rs189610310
cg23628117	0.71796	0.650647	2.4326	0.0085088	0.0170863	7	CDK6
cg23640664	0.732036	0.642985	2.97164	0.00191007	0.00396587	2		rs193142864
cg23669081	0.703781	0.621352	2.10957	0.0188692	0.0371714	17	HOXB7	rs201785717;rs138865004;rs1042216;rs62637586
cg23693897	0.678339	0.621447	2.72699	0.00385766	0.00788963	7	LOC100130880	rs151309706
cg23699670	0.764811	0.664246	3.68125	0.000199948	0.000433782	19	WDR88	rs571522071
cg23733739	0.759441	0.658874	3.97118	7.29722e-05	0.000161165	8		rs546437939;rs559733293;rs567992655;rs193064173
cg23757058	0.700677	0.613765	2.41396	0.00892739	0.0179063	2		rs150363752
cg23802491	0.715812	0.65177	2.73795	0.00374133	0.00765651	4	SLC26A1	rs528313482;rs11936407
cg23821847	0.715774	0.647073	2.57659	0.00582299	0.0117981	1	LOC101927244	rs192295816
cg23844115	0.675436	0.624205	2.64081	0.00489354	0.00995388	6	C6orf218	rs533927384;rs11540611;rs573427762
cg23874990	0.669	0.62192	2.03645	0.0223574	0.0438499	8		rs190222756;rs543391104;rs183609769
cg23911543	0.762409	0.670512	3.23929	0.000846027	0.00178568	8	SLC45A4	rs552993488;rs574517980;rs541886379
cg23979658	0.709445	0.642397	2.37718	0.00980741	0.0196317	8	NECAB1	rs538700924;rs554366021;rs375726792;rs184083502
cg24015358	0.684717	0.622363	2.14909	0.0171878	0.0339373	12	PIK3C2G	rs540458599;rs560499046;rs532886552;rs187831852
cg24033115	0.696059	0.62631	3.13866	0.00115532	0.00242343	6	STXBP5-AS1	rs544459190;rs151075169;rs140923307
cg24036791	0.713608	0.642608	3.07924	0.00138448	0.00289394	11	GALNTL4	rs546775064;rs57250050;rs115241789;rs75778376
cg24042158	0.73188	0.658793	2.48017	0.00751893	0.0151429	7		rs116815300;rs145202438;rs560899852
cg24059859	0.683956	0.65138	1.98064	0.0253789	0.0495955	7		rs560921580;rs190182773
cg24062139	0.718248	0.595798	2.50771	0.0069943	0.0141104	1	CNST
cg24067133	0.719926	0.640865	2.25567	0.0132867	0.0264001	11		rs193083083;rs185719206
cg24067156	0.716748	0.626018	2.87117	0.00256174	0.00528659	8	CPA6	rs181561491;rs572094875;rs76402049;rs554301983;rs149775073
cg24079811	0.679568	0.652737	2.11171	0.0187746	0.0369899	7	GLI3	rs534824746
cg24082368	0.730999	0.62176	2.5313	0.00657122	0.0132771	14		rs546128934;rs112876483
cg24101009	0.675518	0.626617	2.24963	0.0134849	0.0267833	11	PANX1
cg24113818	0.734078	0.641391	3.03939	0.00156113	0.00325496	13	RASA3	rs144624798;rs542299787;rs9525180
cg24149440	0.721303	0.655222	2.44951	0.00814418	0.0163727	1		rs534640586;rs191590813;rs182436331;rs146720026
cg24184273	0.73568	0.656218	2.88101	0.00248991	0.00514148	8
cg24210903	0.681579	0.621913	2.93585	0.00212225	0.00439705	3	EPHB1	rs532381821;rs552177502;rs559632983;rs528053522
cg24223637	0.739924	0.665562	2.51989	0.00677278	0.0136745	5		rs113711464
cg24268161	0.659697	0.621444	2.36046	0.0102323	0.0204614	22	SYNGR1	rs189678614;rs572857841
cg24269890	0.734501	0.637974	3.74507	0.000160807	0.000350218	9	TYRP1	rs41314232
cg24278234	0.709965	0.651413	3.10701	0.0012726	0.00266431	7	LMTK2	rs562734746
cg24294544	0.670825	0.625251	2.14237	0.017464	0.0344684	10	FXYD4
cg24307481	0.756491	0.673302	3.19874	0.000959959	0.00202093	6	EYS	rs185441774
cg24320843	0.689538	0.62248	2.27931	0.0125352	0.0249446	3	SPSB4	rs142893223;rs564782567
cg24342192	0.717827	0.635191	2.30809	0.0116708	0.0232643	10		rs531423896;rs74693912;rs571367032;rs532292223
cg24344966	0.683712	0.609402	2.23745	0.0138927	0.0275721	2	PUS10	rs559641139
cg24363251	0.673613	0.644691	2.16209	0.0166641	0.0329265	12
cg24363393	0.718933	0.596937	2.55863	0.00610991	0.0123657	10
cg24371474	0.657876	0.617798	2.47332	0.00765478	0.0154098	22		rs557214600;rs374007158;rs543645650;rs9611038;rs574000263
cg24384057	0.70107	0.62171	2.47843	0.00755315	0.0152097	3		rs111415179;rs12054294;rs113704754
cg24401187	0.693213	0.60488	2.45578	0.00801278	0.0161136	4	2019-09-11
cg24407670	0.677378	0.640166	2.05959	0.0211976	0.0416308	4	SEC24B-AS1
cg24425881	0.675255	0.600645	2.012	0.0236408	0.0462939	14		rs150781925;rs530584121;rs550862506
cg24468780	0.746541	0.630552	3.31204	0.000672684	0.00142616	14	LINC01500	rs61056762;rs17833329
cg24505802	0.631271	0.596694	2.24082	0.0137789	0.027353	12	CIT	rs10774519;rs537247034;rs550892361
cg24506833	0.733249	0.638132	3.11462	0.00124344	0.00260462	10	PSAP	rs557621615;rs575564330
cg24508249	0.787185	0.670512	3.73046	0.000169061	0.00036788	1	NAV1	rs549344516;rs569023599;rs531414146;rs732813
cg24575852	0.729857	0.619209	2.88105	0.00248963	0.00514091	9	PHYHD1
cg24586528	0.680266	0.628721	2.0113	0.0236784	0.0463657	13	PCDH17	rs534412507;rs199911680;rs555887888;rs201289518
cg24590723	0.696923	0.646899	2.15325	0.0170185	0.0336117	3	CACNA2D3	rs189996683;rs182232765;rs76823671
cg24597818	0.758308	0.651003	3.75698	0.000154359	0.000336423	18		rs533283742;rs551269985;rs375490588;rs74561559;rs138515682
cg24663419	0.677555	0.578408	2.09577	0.0194887	0.0383628	2		rs542865290;rs555187181
cg24666115	0.747852	0.648941	3.20304	0.000947224	0.00199471	3		rs139093604;rs541970352;rs186541342;rs527563966
cg24728072	0.715705	0.659369	2.38588	0.00959254	0.0192107	2
cg24729839	0.694185	0.585448	2.40697	0.00908884	0.0182234	1		rs138033688;rs1557091;rs371395228;rs1557092
cg24788090	0.681495	0.599693	2.07606	0.0204045	0.0401175	8	STAU2	rs192977182;rs16938648
cg24792255	0.697788	0.639608	2.46086	0.00790763	0.0159075	12	P3H3
cg24793022	0.701996	0.617205	2.26522	0.0129784	0.0258036	6		rs536425847
cg24867501	0.670089	0.618145	2.32831	0.0110954	0.0221447	22	MIOX	rs142216896;rs570164989;rs372479723;rs537537927
cg24929300	0.680403	0.635345	2.28713	0.012295	0.0244788	11		rs192967971;rs565946047
cg24933157	0.700504	0.645173	2.25798	0.0132114	0.0262542	2	FABP1	rs575142718;rs144153607
cg24958468	0.746639	0.633393	3.75517	0.000155322	0.000338482	15	FURIN	rs548115467;rs28372475;rs539679084;rs74037505
cg24971112	0.726115	0.635956	2.54192	0.00638843	0.012916	3		rs546548086
cg24995678	0.709872	0.636945	2.15006	0.0171483	0.0338615	2	SH3BP4	rs537572355;rs557475596;rs12328785;rs112487810
cg25024579	0.702711	0.640062	2.709	0.00405577	0.00828602	14		rs537928947
cg25033078	0.66753	0.592234	2.28233	0.0124417	0.0247639	16	ZNF213-AS1
cg25060259	0.70934	0.61886	2.58408	0.00570687	0.0115679	6		rs534541004
cg25078201	0.67993	0.63236	2.24814	0.0135343	0.026879	19		rs114509820;rs76307804
cg25099688	0.745666	0.647201	2.72145	0.00391765	0.00800993	6	EYS	rs539218222;rs140678491
cg25127789	0.729	0.661566	2.83879	0.0028119	0.00579049	5		rs577346908;rs545659462
cg25141991	0.696085	0.60719	2.70292	0.00412472	0.00842391	14	RAD51B
cg25201255	0.680105	0.637683	2.0351	0.0224263	0.0439812	12	NTF3	rs575731751;rs544473849
cg25222129	0.675731	0.615993	2.09463	0.0195409	0.0384631	17	HOXB7	rs138847935;rs187622945
cg25240288	0.649203	0.605693	1.98397	0.0251898	0.0492377	1		rs540588382;rs569984224;rs115902735;rs114571394;rs571418098
cg25249728	0.713168	0.634185	2.11576	0.0185968	0.0366492	2		rs190984154;rs562708740;rs147329090;rs551712455
cg25260906	0.686702	0.599918	2.05576	0.0213859	0.0419908	5		rs576150774
cg25276700	0.697303	0.62776	3.24678	0.000826409	0.00174503	6		rs540823639;rs227849
cg25293651	0.686232	0.648814	2.16909	0.0163876	0.0323934	11	DSCAML1	rs533702696;rs1939977
cg25293792	0.655308	0.603687	1.994	0.0246254	0.0481674	1	ABCA4	rs147826775;rs146963098;rs148015012;rs150098352;rs146140442;rs202012712
cg25305776	0.68333	0.640859	2.52023	0.00676665	0.0136623	8	GSR
cg25307724	0.752952	0.680636	2.61184	0.00529471	0.0107507	13	MCF2L	rs114326253;rs563159300;rs530236284;rs192102174;rs41286600
cg25360734	0.735554	0.655	3.05937	0.0014701	0.00306923	3		rs571227872;rs538317246;rs142251820
cg25374296	0.733932	0.640324	2.46226	0.0078787	0.0158504	1	LOC101929441	rs112698315;rs10793755;rs538817937;rs559029554;rs56241054;rs534727947
cg25375589	0.706661	0.632642	2.24214	0.0137346	0.0272677	3		rs566446353;rs138486396
cg25386247	0.719701	0.650656	2.59995	0.00546781	0.0110942	9		rs183935947;rs565195507
cg25439374	0.725455	0.648388	2.50678	0.00701132	0.0141439	1	CACYBP	rs569514214;rs531954405
cg25461775	0.701041	0.610433	2.41894	0.00881374	0.0176848	5	ZNF608	rs573021487
cg25546837	0.691519	0.605303	2.08964	0.01977	0.0389028	2	LRRTM4	rs563051423;rs533499970;rs79631258;rs560606386;rs367656246
cg25547520	0.724771	0.618605	2.85617	0.00267499	0.00551489	15	SMAD3	rs184450280
cg25555135	0.672005	0.625018	2.01834	0.0233018	0.0456483	9	LINC01231	rs118132366;rs569688321
cg25632577	0.712956	0.65416	2.53851	0.00644654	0.013031	8		rs186613908;rs527398380;rs191111946
cg25633057	0.687564	0.59893	2.01714	0.0233659	0.0457701	12
cg25688060	0.701412	0.648056	2.35175	0.0104599	0.0209055	20	BTBD3	rs369221066
cg25695556	0.65533	0.620884	2.1858	0.0157441	0.0311546	3	FAM107A	rs545628135;rs190996405
cg25759221	0.690631	0.636886	2.50412	0.00706075	0.0142419	5	MAN2A1
cg25765315	0.702731	0.639756	2.40589	0.00911399	0.018273	12		rs562038751
cg25779764	0.69588	0.642406	2.66245	0.00461205	0.00939545	4		rs555977774;rs566313678
cg25819275	0.697485	0.638453	2.00142	0.0242157	0.0473898	1	OR2G6	rs144557359;rs146540185;rs141252001;rs554002237
cg25824462	0.732245	0.639385	3.35738	0.000582158	0.00123768	7		rs547230889
cg25845916	0.731965	0.597622	2.60932	0.00533108	0.0108226	8	SDC2
cg25897519	0.687034	0.633633	2.01335	0.0235684	0.0461551	8		rs146230151;rs567145102
cg25999997	0.680302	0.626525	2.00314	0.0241215	0.0472094	10
cg26066361	0.668816	0.642883	2.01453	0.0235052	0.0460347	12	CLEC7A	rs202068794;rs569206585;rs150006360
cg26082418	0.702398	0.641502	2.69265	0.00424373	0.00866148	15		rs572314924;rs35861938
cg26092367	0.690581	0.610381	2.41729	0.00885124	0.0177581	6		rs139467392;rs149869769
cg26113676	0.726576	0.657355	2.3856	0.00959928	0.019224	2	DPP10	rs527892775;rs843415
cg26136318	0.690103	0.611234	2.48976	0.00733223	0.0147759	9		rs374954950
cg26177418	0.724538	0.658873	2.75745	0.00354224	0.007258	2	LOC101927285	rs143873370;rs550927857;rs146879707
cg26188365	0.734119	0.627136	2.5443	0.00634809	0.0128364	7	MIR490	rs189355285;rs181727425;rs573126709;rs542209413;rs144302056
cg26192767	0.685661	0.643134	2.00956	0.0237722	0.0465456	9	LOC101929563	rs183996050;rs188391781
cg26243334	0.695405	0.604949	2.57917	0.00578268	0.0117182	13		rs561735494;rs185114944;rs550739782;rs572044239;rs564260189
cg26257154	0.701959	0.630528	2.44781	0.00818036	0.0164429	2	SCN3A	rs199781617;rs146082864
cg26283098	0.700886	0.620107	2.37171	0.00994448	0.0198992	17	GAS7	rs368096775;rs371954865
cg26319563	0.6722	0.63342	2.19955	0.0152315	0.0301636	7	LOC401320	rs532524628;rs550642876
cg26334131	0.686072	0.628594	2.17097	0.016314	0.0322519	11	MACROD1	rs57060031
cg26353873	0.703233	0.593553	2.58501	0.00569259	0.0115398	6		rs112962037
cg26359730	0.702142	0.642873	2.3576	0.0103066	0.020606	1	TNR	rs73035407;rs191802943
cg26378115	0.703998	0.644432	2.19568	0.0153742	0.0304392	3	P3H2	rs544889065;rs74910287;rs531692114
cg26390944	0.712855	0.632205	2.57556	0.00583902	0.01183	13	EDNRB-AS1
cg26399995	0.704257	0.639155	2.67724	0.00442818	0.00902871	10	PDLIM1	rs528966584;rs548622447;rs10786195
cg26429536	0.705748	0.65914	2.24977	0.0134802	0.0267743	14		rs147344750;rs139471240;rs543793429
cg26435596	0.72102	0.63158	2.67253	0.00448602	0.00914429	17	PAFAH1B1	rs76157053;rs566512637;rs578090783
cg26452556	0.714038	0.629963	2.78385	0.00328807	0.00674746	20	KIZ	rs577838294
cg26492285	0.66161	0.594791	2.11826	0.0184878	0.0364395	5	PDGFRB	rs555799472
cg26550001	0.720008	0.65613	2.65641	0.00468912	0.00954828	8		rs536027382
cg26644674	0.706057	0.64531	2.63136	0.00502131	0.0102075	10	PFKP	rs551145274;rs56882221
cg26678765	0.745857	0.645993	2.95795	0.00198881	0.0041261	1	C1orf161
cg26681011	0.660374	0.611008	2.0745	0.0204786	0.0402597	2
cg26701815	0.691372	0.634242	2.73994	0.0037205	0.00761467	18	TGIF1	rs577633654;rs530987036
cg26712768	0.729124	0.646096	2.52334	0.00671126	0.0135529	4	KIAA1211	rs116522758;rs138877731;rs202102457;rs202063697
cg26757793	0.734995	0.650694	3.22852	0.000874989	0.0018456	11	MMP20	rs541061313
cg26779406	0.673181	0.63108	2.08449	0.0200087	0.0393588	9	NOTCH1	rs530642851;rs548642837
cg26794219	0.667847	0.63051	2.01814	0.0233126	0.0456692	8	LINC00968	rs143729320
cg26806588	0.68927	0.62289	2.17997	0.015966	0.0315832	1	LINC01359	rs532240871;rs540920159
cg26861342	0.71548	0.635181	3.17335	0.00103841	0.00218286	6		rs183134622
cg26912471	0.683087	0.632984	2.40079	0.00923403	0.0185075	18		rs114713353;rs147814073
cg26923045	0.72039	0.648267	2.2257	0.0142963	0.028353	16	KIAA0556	rs115450895;rs140461043
cg26932146	0.677138	0.603542	2.33005	0.0110472	0.0220512	5		rs565209483;rs532567279
cg26947563	0.698645	0.648965	2.43718	0.00840861	0.0168898	7		rs541535608;rs182747645;rs138809996
cg26957471	0.631883	0.597209	2.00613	0.0239581	0.0469005	16	ANKRD11	rs117334149;rs187294435
cg26972479	0.655929	0.627044	1.99453	0.0245964	0.0481118	17		rs533646802
cg26974444	0.685919	0.606915	2.52388	0.00670166	0.0135338	16	SNX29	rs556087631
cg26992963	0.692948	0.62311	2.1257	0.0181663	0.0358205	1	SPSB1
cg27019821	0.716673	0.588718	2.08538	0.0199671	0.0392784	17	ANKRD40	rs548154621;rs182450947;rs556779213
cg27031099	0.694517	0.621681	2.56235	0.00604954	0.0122461	8		rs531890758
cg27035712	0.695026	0.634114	2.15366	0.0170021	0.0335796	8		rs554883038
cg27047494	0.689402	0.626415	2.15383	0.0169951	0.0335659	5		rs116311318;rs376810369
cg27053108	0.679833	0.613415	2.06125	0.0211169	0.0414765	2		rs528543204
cg27066930	0.723391	0.627387	2.85602	0.00267618	0.0055173	17	PRKCA	rs117783435
cg27187909	0.73035	0.666477	2.69574	0.00420764	0.00858945	17	HDAC5	rs116472842;rs557868684
cg27228272	0.696366	0.629845	2.77026	0.00341673	0.00700623	2		rs141232298;rs116959610;rs144943848;rs67396441
cg27256979	0.644585	0.612212	2.0719	0.0206025	0.0404961	22
cg27286626	0.737548	0.62967	3.26128	0.000789643	0.00166893	18		rs562742641;rs535705154;rs574697714
cg27291337	0.696826	0.621903	2.10662	0.019	0.0374229	10	NRG3	rs80341741;rs7901825
cg27313691	0.676401	0.59573	2.15732	0.0168545	0.0332937	11		rs183925341;rs591073
cg27313776	0.65804	0.620369	2.09536	0.0195075	0.0383987	4	ZNF827
cg27363745	0.716593	0.629129	2.51156	0.00692351	0.0139709	13		rs553290654
cg27372988	0.670888	0.62375	2.09393	0.0195728	0.0385246	3	NLGN1	rs111265197;rs559093284;rs574657548
cg27403406	0.663742	0.627538	2.10694	0.018986	0.0373963	20	B4GALT5	rs550547500;rs569803572
cg27462230	0.714248	0.655799	2.66355	0.00459818	0.00936806	18		rs552114093
cg27471530	0.701714	0.648048	2.31049	0.0116011	0.0231283	14	AK7
cg27500229	0.734177	0.6389	2.49743	0.00718605	0.0144883	12		rs2286627;rs549028216;rs185474006;rs534508592
cg27503613	0.738643	0.634485	2.97063	0.0019158	0.00397751	8	CNGB3	rs557412765;rs566475648;rs533990593
cg27532718	0.772901	0.661753	3.15611	0.00109506	0.00229978	8		rs549072167
cg27537972	0.722137	0.617659	2.82124	0.00295664	0.00608184	12		rs560047995
cg27543812	0.652921	0.616009	1.98787	0.0249689	0.0488182	2		rs190872895
cg27554545	0.722212	0.622028	2.78452	0.00328186	0.00673508	4	2019-03-01	rs527344949
cg27582629	0.671342	0.623303	2.47944	0.00753323	0.0151706	6		rs372687344
cg27603605	0.702307	0.632224	2.96009	0.00197632	0.00410065	12	TMEM132B	rs570973955;rs181691881
cg27637188	0.710239	0.628888	3.20303	0.000947262	0.00199479	4	NPNT	rs28477749
cg27653562	0.73649	0.619027	2.57956	0.00577666	0.0117063	10	NRG3	rs186190008

## Sheet: HGSC
Probes	log fold change	Average beta value	t-statistic	P value	Adj. P value	Chr	Gene	SNP ID
cg00001809	0.666057	0.648281	3.77313	0.000146011	0.000289812	14		rs183867566;rs537034310;rs137979541;rs532608527;rs4905994
cg00008075	0.662274	0.620068	2.91533	0.00225351	0.00434104	5		rs10214297;rs115091966
cg00011113	0.678051	0.646353	3.35386	0.000588759	0.00115165	7
cg00014260	0.664235	0.651517	3.42102	0.00047424	0.000929816	8	T-SP1	rs369678545;rs200761955;rs199930823;rs143401399
cg00014467	0.653162	0.643201	2.72649	0.003863	0.00739416	20		rs546862447;rs571551010
cg00017461	0.677624	0.667373	4.30526	2.16069e-05	4.36747e-05	22	OSM	rs576189484
cg00023726	0.694225	0.661942	3.85011	0.000111794	0.000222493	1
cg00025591	0.641885	0.620236	2.3172	0.0114085	0.0215406	21	S100B	rs77386374;rs547044169
cg00025991	0.650518	0.631256	4.81689	3.01854e-06	6.21275e-06	10	DIP2C	rs546763460;rs566666575;rs532368852
cg00026290	0.715313	0.671606	5.3095	4.08761e-07	8.56094e-07	4	CLNK
cg00028678	0.697567	0.669329	4.90687	2.11004e-06	4.35672e-06	2	ARHGEF4
cg00029229	0.652082	0.643697	3.62319	0.000243275	0.000480297	3
cg00030047	0.665006	0.628198	3.12651	0.0011991	0.00232673	1	RNF207	rs534102403;rs185948728
cg00030588	0.641591	0.63106	2.1219	0.0183301	0.0343892	16		rs550948560;rs17770116
cg00032490	0.665272	0.664025	2.85809	0.00266023	0.0051148	12		rs560558490
cg00033678	0.707168	0.670197	4.49763	1.04544e-05	2.12752e-05	1		rs539666341;rs190720139
cg00035969	0.697843	0.671619	4.70006	4.78051e-06	9.79921e-06	1		rs114753265;rs149310816
cg00037457	0.636765	0.603067	2.06253	0.0210542	0.0394203	17
cg00041401	0.653962	0.634988	2.44266	0.00829012	0.015716	1	PTPN22	rs192340860;rs185537537
cg00041575	0.683401	0.655694	3.79526	0.000135269	0.000268703	11	C11orf21	rs74048220;rs142247339
cg00043591	0.65012	0.626839	2.32088	0.011304	0.0213457	7		rs538960260
cg00052472	0.681239	0.678012	3.32024	0.000655391	0.00128043	20		rs541887951;rs186957769;rs139841965
cg00057966	0.709909	0.686472	5.21479	6.04683e-07	1.26202e-06	17	MIR142	rs201627422;rs570378710;rs537940062
cg00059459	0.694697	0.680021	4.07042	5.11393e-05	0.000102556	1		rs543676871;rs565259908
cg00065944	0.688757	0.673007	3.76559	0.000149854	0.00029735	13		rs534658331;rs12867905;rs574619727
cg00066110	0.68931	0.671077	4.17936	3.44107e-05	6.92556e-05	18	MC5R	rs539971441;rs142287236
cg00067742	0.687513	0.663327	3.02405	0.00163452	0.00316032	2	MYT1L
cg00070383	0.713145	0.679982	5.14315	8.11365e-07	1.68912e-06	4
cg00074348	0.685297	0.663429	4.05491	5.40801e-05	0.000108402	11	APLNR
cg00074365	0.647937	0.628287	2.38152	0.00969954	0.0183524	2	UGP2	rs77783768;rs147144965
cg00075468	0.689076	0.659693	5.74902	6.38105e-08	1.35747e-07	22		rs563989665
cg00080816	0.639301	0.593183	1.96666	0.0261886	0.0488754	6	IGF2R	rs140807171;rs111564517;rs527379756
cg00082640	0.663144	0.619824	3.02491	0.00163033	0.0031523	8		rs10101938
cg00084720	0.649177	0.650304	2.05709	0.0213208	0.0399118	8		rs565130588
cg00089528	0.660058	0.648608	2.96689	0.00193706	0.00373795	5		rs10479609
cg00090873	0.661174	0.657745	3.0132	0.00168834	0.00326317	2	SLC8A1	rs575555401
cg00095523	0.634716	0.60053	2.34311	0.0106903	0.0202021	12		rs138373819;rs149255503
cg00099100	0.655067	0.646458	2.27542	0.0126562	0.0238636	10	ITGA8	rs138321793;rs377731246
cg00099473	0.680044	0.662821	4.79761	3.25775e-06	6.70056e-06	16	HYDIN	rs370228931
cg00099664	0.667886	0.654081	2.97595	0.00188589	0.00364038	12		rs577066593;rs75342109
cg00104249	0.647586	0.625225	3.46287	0.000413861	0.000812539	7	CLDN15	rs535589627;rs542991366;rs568989340
cg00105189	0.658999	0.635993	2.98582	0.00183159	0.00353675	2	KLHL29	rs540857000
cg00112790	0.631892	0.622745	2.04654	0.0218449	0.0408794	13	FLT3	rs560861202
cg00113247	0.641811	0.629416	2.15955	0.0167653	0.0314917	5	MIR143HG	rs528080015;rs189192213
cg00114463	0.635124	0.610518	2.56203	0.00605461	0.0115243	6	BACH2	rs151038831;rs560451241;rs528046137;rs547796453
cg00119186	0.695787	0.691658	3.40071	0.00050644	0.000992227	1	OR6K2	rs371952569;rs374289998;rs558029562
cg00122218	0.654766	0.62573	3.77518	0.000144985	0.000287799	5	GRK6	rs553785509
cg00123546	0.659217	0.637446	3.4133	0.000486243	0.000953105	8	GATA4	rs143465059
cg00128168	0.652979	0.639703	2.56797	0.00595912	0.0113446	7	VIPR2	rs572115328;rs534313478
cg00130223	0.6208	0.617651	2.39982	0.00925682	0.0175249	16		rs542965002;rs560947683
cg00137168	0.711937	0.677859	5.71005	7.54207e-08	1.60218e-07	5	HK3	rs542046636
cg00139124	0.664619	0.638866	3.49721	0.00036982	0.000726898	10	ZNF488	rs190769842;rs79957850
cg00140837	0.750048	0.710341	5.79914	5.14315e-08	1.09603e-07	10	EBF3
cg00149213	0.652055	0.612992	2.67757	0.00442422	0.00845408	1	SLAMF1	rs143263068
cg00151251	0.657883	0.631071	3.01897	0.0016595	0.00320801	2		rs545571073
cg00151661	0.638995	0.609842	2.00637	0.0239451	0.0447481	9	NOTCH1	rs561292055;rs573023452
cg00155882	0.651865	0.610953	3.15504	0.00109868	0.00213389	8	TRAPPC9	rs563626847
cg00161225	0.658213	0.633941	2.79362	0.00319838	0.00613566	17	P2RX1	rs9898098;rs142726695
cg00164078	0.704913	0.693783	3.88564	9.87202e-05	0.000196709	2	MIR7515HG	rs115406866;rs146784306;rs536480449;rs556279417
cg00164997	0.70286	0.674725	4.271	2.45431e-05	4.95516e-05	6
cg00166343	0.718852	0.693226	4.94271	1.82784e-06	3.77837e-06	17	CRLF3
cg00166915	0.700088	0.6772	4.15861	3.71258e-05	7.4668e-05	14	MEG8	rs571021866
cg00168694	0.649936	0.626772	2.07882	0.0202741	0.0379804	21	ETS2	rs535157069;rs139406249
cg00176888	0.687598	0.662937	5.15562	7.71006e-07	1.60575e-06	17	MIR142	rs536795315;rs555222379
cg00180073	0.655319	0.610801	2.70457	0.00410588	0.00785352	20	SULF2	rs369996037;rs11905856;rs530338776
cg00184799	0.662552	0.651871	3.48665	0.000382863	0.000752277	8		rs188774207;rs143456677
cg00186499	0.650472	0.625267	4.44055	1.29911e-05	2.63829e-05	20	RBM38	rs536916573;rs6025529;rs573491844
cg00189887	0.641092	0.626974	3.24859	0.000821747	0.00160137	17	CUEDC1	rs541501311;rs79774895;rs181030336;rs552431838
cg00193867	0.665037	0.633744	2.4851	0.00742245	0.0140911	4	PPP2R2C	rs573638342;rs542410096;rs182280805;rs528158577;rs551429744
cg00195646	0.70497	0.680298	5.42103	2.56706e-07	5.39779e-07	4		rs567148587;rs530032015
cg00197728	0.63975	0.624924	2.34764	0.010569	0.0199759	20		rs546487998;rs73138871;rs528483030
cg00205083	0.648431	0.627738	2.95952	0.00197962	0.00381927	7	WDR86	rs75311793
cg00213301	0.657702	0.641476	3.04208	0.00154857	0.00299588	15	LOC145845	rs565370208;rs529087772;rs551677551
cg00214566	0.697591	0.666895	5.97356	2.41452e-08	5.17679e-08	17	C17orf97	rs185673051
cg00216138	0.644334	0.608231	2.31309	0.011526	0.0217597	15	LOC145845	rs115566838;rs73387587
cg00221709	0.676337	0.650116	3.18849	0.000990948	0.00192702	15		rs117282399;rs567506176;rs529894395
cg00225196	0.675349	0.653534	3.32789	0.000639631	0.00124995	8		rs542659635
cg00228931	0.630386	0.624786	2.20598	0.0149967	0.0282135	1	CAPZB
cg00231338	0.681186	0.650436	3.58291	0.000278412	0.000548923	12	PLBD1
cg00237547	0.649803	0.627194	2.37379	0.0098922	0.0187118	14	KIAA0125	rs556269976;rs577703130;rs545031131
cg00241745	0.675114	0.646841	3.6498	0.000222416	0.000439541	10	DIP2C	rs368395438
cg00242550	0.64864	0.639164	3.5053	0.000360103	0.000708019	16	HYDIN	rs783762;rs554678972
cg00242949	0.683999	0.653721	4.24666	2.68586e-05	5.41804e-05	6	LINC01590	rs544689797;rs113037707;rs183819591;rs552107420;rs79795866
cg00243514	0.704255	0.687315	4.30077	2.19713e-05	4.44041e-05	16		rs186240868;rs74032663;rs148260466
cg00244001	0.720832	0.685158	7.03596	2.06158e-10	4.58739e-10	10	FAM53B	rs562908416;rs189260995
cg00252804	0.628742	0.635088	2.09804	0.0193857	0.0363415	1	CHD5	rs529030396;rs111478932;rs559761693
cg00256042	0.69535	0.670664	4.11841	4.29818e-05	8.63333e-05	19	VASP	rs543666106;rs114340668;rs545478532
cg00271210	0.657713	0.64152	3.3361	0.000623117	0.0012181	6	RPS6KA2	rs572079255
cg00274937	0.674496	0.644263	3.98346	6.9853e-05	0.000139679	5	AP3B1	rs569279977
cg00278359	0.679206	0.652238	4.43725	1.31546e-05	2.67123e-05	6	KIAA1949	rs9262143;rs138394556;rs535637810
cg00291006	0.667199	0.645487	3.22931	0.000872824	0.00169977	15	ATP10A
cg00294753	0.698447	0.682923	3.8406	0.000115562	0.00022991	1		rs545577881
cg00297048	0.636774	0.638743	2.5777	0.00580563	0.0110559	7	HOXA-AS3	rs17472042;rs139581191;rs144375853;rs147820248;rs139795399
cg00298242	0.624204	0.618358	2.84428	0.00276799	0.00531926	2		rs578156119;rs545272419;rs181384593;rs78219974
cg00298919	0.680628	0.666441	3.45721	0.000421586	0.000827541	16		rs575218453;rs533907585;rs143526075;rs577159098;rs545984142
cg00299736	0.666864	0.653666	3.83693	0.000117052	0.00023284	11	CD5	rs533548656;rs546900030;rs375271617
cg00300908	0.670573	0.652206	5.74179	6.58232e-08	1.39993e-07	15	C15orf27	rs558943038;rs576811474
cg00303301	0.66824	0.659628	3.18463	0.00100284	0.00194989	13		rs570737900
cg00307770	0.666415	0.650185	3.74492	0.000160891	0.000319026	16	NDRG4	rs144104154;rs573686383
cg00308130	0.651135	0.652907	2.67678	0.00443389	0.00847231	5
cg00308650	0.685152	0.657197	5.34357	3.54774e-07	7.4394e-07	12	PTPN6
cg00314432	0.661284	0.675553	2.32961	0.0110595	0.0208898	1		rs558698864
cg00318678	0.726635	0.707948	4.84335	2.71779e-06	5.59878e-06	8		rs189131592;rs149054097;rs533521596;rs73564844
cg00330735	0.651059	0.611311	2.46852	0.00775126	0.0147066	19		rs111551118
cg00332146	0.673768	0.654071	3.91835	8.79895e-05	0.000175526	5	PCDH24	rs149813083
cg00335424	0.631765	0.615245	2.3915	0.00945584	0.0178967	6	COL9A1	rs199804393;rs372239747;rs571681800;rs540643713;rs6926935
cg00338177	0.75415	0.69043	5.31701	3.96208e-07	8.30001e-07	10	SFMBT2	rs182719031;rs555328988
cg00339041	0.676368	0.67484	3.48132	0.000389616	0.000765396	4		rs183823738;rs116285588
cg00342468	0.649305	0.641478	3.55079	0.000309828	0.000610174	20	PHACTR3	rs536441833;rs554839742
cg00345025	0.642743	0.602314	2.64059	0.00489651	0.00934451	8
cg00347620	0.685002	0.651959	6.00583	2.09732e-08	4.5022e-08	12	TBX3	rs558420030
cg00347722	0.632295	0.602295	2.29811	0.0119644	0.0225763	3	UBE2E1	rs188525374;rs114940880;rs181252350
cg00351443	0.638123	0.628104	2.76264	0.00349091	0.00668983	10	NEURL	rs143435112
cg00360343	0.647576	0.633182	2.3525	0.0104402	0.0197356	21	LINC00189	rs527795250
cg00363045	0.646753	0.637262	2.93959	0.00209913	0.00404697	13	FLT3	rs2491235;rs7990001;rs115540379;rs2491236
cg00368924	0.656073	0.641829	1.99275	0.0246952	0.0461277	7	PTPRN2	rs187533896
cg00381541	0.67028	0.65236	5.26094	4.99858e-07	1.04503e-06	17		rs575615780
cg00381968	0.663779	0.647436	4.59703	7.13561e-06	1.45738e-05	15		rs531891583
cg00383244	0.695968	0.676348	4.23531	2.80096e-05	5.64792e-05	17	NXN	rs9893779;rs188572349
cg00389547	0.662929	0.653428	2.9047	0.00232445	0.00447626	11		rs572720145;rs377200807;rs77663458
cg00389554	0.665316	0.630944	3.64227	0.000228137	0.000450725	3	LOC100507391	rs140040521;rs531223957;rs145663415;rs568178020;rs528975173
cg00390511	0.649245	0.636365	3.06915	0.00142737	0.00276406	7	AOAH	rs11971903;rs4272272
cg00405932	0.634026	0.614317	1.97147	0.0259074	0.0483581	22	FAM19A5	rs547091005;rs557624570;rs573094041
cg00406489	0.68829	0.674717	4.13591	4.03308e-05	8.10548e-05	8		rs569172885
cg00407329	0.702759	0.680102	5.17886	7.00935e-07	1.46095e-06	6	SIM1
cg00409104	0.63567	0.611384	1.99366	0.0246445	0.0460353	17	PIK3R6	rs562567380;rs115082980
cg00413544	0.65943	0.633567	3.70551	0.000184107	0.000364549	2		rs564974906;rs530914310;rs551034928;rs561614961
cg00416386	0.642305	0.635248	2.78764	0.00325298	0.00623925	2		rs142176675;rs529866347
cg00417068	0.655709	0.597746	2.56659	0.00598128	0.0113862	8	GML	rs566586561
cg00419897	0.63523	0.627814	2.1418	0.0174876	0.0328314	6	NUDT3	rs533227761;rs464553;rs458576
cg00421894	0.654583	0.665912	1.96445	0.0263186	0.0491152	11	OPCML
cg00430372	0.665954	0.642896	3.10886	0.00126544	0.00245383	1	RCAN3	rs563929882
cg00433861	0.666301	0.622022	3.88303	9.96298e-05	0.000198499	18	DOK6	rs116816597;rs187981882
cg00437074	0.628771	0.606024	2.67017	0.00451529	0.00862561	3	ETV5	rs186489807;rs148294250;rs141482554
cg00438946	0.619736	0.615109	2.44141	0.00831709	0.0157667	6	C6orf1	rs528175150;rs546376777;rs186523344
cg00440105	0.674447	0.649201	3.17511	0.0010328	0.00200748	2		rs79344303;rs76573550;rs114202952;rs72797736;rs550355160;rs75164182
cg00440252	0.685469	0.667602	4.11223	4.39572e-05	8.82758e-05	1		rs547666214;rs138362286;rs529846695
cg00443121	0.658862	0.648311	3.98555	6.93344e-05	0.000138651	8	DOK2	rs189313729;rs181346386;rs186664640;rs377285214;rs543749542
cg00444390	0.65969	0.653103	2.85138	0.00271211	0.00521334	11	OR10A6	rs185354849;rs559968682;rs188993332
cg00445187	0.638389	0.631083	2.50962	0.00695905	0.0132218	4	PITX2	rs558758097;rs570956676
cg00445405	0.708294	0.660255	4.32219	2.02838e-05	4.10242e-05	2	OTX1	rs569619024
cg00447208	0.681026	0.649487	4.90692	2.10962e-06	4.35589e-06	17	TMC8	rs546631035;rs566230793;rs528657087
cg00449164	0.627915	0.616698	2.06929	0.0207274	0.038817	10		rs151207625
cg00451397	0.638612	0.63778	2.49492	0.0072336	0.0137372	2	GTF2A1L	rs530286869
cg00453817	0.675606	0.632929	4.30219	2.18553e-05	4.41722e-05	6	NR2E1	rs538538083
cg00457009	0.677323	0.654876	4.54853	8.60233e-06	1.7539e-05	4	C4orf17	rs532339421;rs550551148
cg00461577	0.672323	0.641259	3.30136	0.000695854	0.00135862	5	STK10	rs549034074;rs79235396;rs2172048
cg00465315	0.648459	0.624038	3.54539	0.000315433	0.000621071	2	DNMT3A	rs559841864
cg00466334	0.719826	0.668293	5.39049	2.91707e-07	6.12744e-07	1	TBX15	rs192058749;rs114884073;rs569256280
cg00472908	0.652498	0.63628	2.75825	0.00353432	0.00677196	1		rs145874752;rs587631015
cg00473501	0.649356	0.642325	2.55363	0.00619209	0.0117825	17	MPO	rs111707531;rs34212101
cg00477302	0.638235	0.618341	2.87043	0.00256725	0.00493817	7	MIR182	rs538401725
cg00480799	0.67095	0.635606	3.76347	0.000150954	0.000299502	6	TMEM217	rs189605636
cg00480970	0.633062	0.61167	3.72511	0.000172185	0.000341177	20	HELZ2	rs200473388
cg00482555	0.63824	0.623521	3.15859	0.00108676	0.002111	3		rs73159257
cg00484358	0.628069	0.607474	2.27115	0.0127901	0.0241124	1	ALX3	rs115714559;rs554922981
cg00488091	0.685075	0.663286	4.95089	1.76879e-06	3.65739e-06	6		rs550386903
cg00490976	0.651549	0.635379	2.39926	0.00927024	0.01755	3
cg00495456	0.749786	0.695463	5.15032	7.87903e-07	1.64063e-06	13	FAM124A	rs149315136;rs561266564;rs528823613
cg00497478	0.653817	0.638544	2.08726	0.0198798	0.0372539	5		rs180894641;rs148728032
cg00502099	0.67095	0.645686	3.48562	0.000384166	0.00075481	11	C11orf21	rs113612668;rs538793134;rs553849504;rs572405522;rs114227597;rs554647045;rs756923
cg00504902	0.645229	0.636695	2.75284	0.00358844	0.0068746	6	HLA-F	rs547496463;rs138293991
cg00512273	0.647744	0.619782	2.46696	0.00778297	0.0147661	6		rs545739178
cg00513930	0.667894	0.669953	3.03395	0.0015868	0.00306897	8	COL14A1	rs115792605;rs200079461;rs199698995;rs61733758
cg00514535	0.684191	0.646681	4.78429	3.43369e-06	7.05928e-06	17	STX8	rs577391959;rs186289554
cg00515669	0.626091	0.612314	2.04353	0.0219966	0.0411596	19	LYPD5	rs573065240
cg00527514	0.689208	0.672699	3.07485	0.001403	0.00271735	11	NTM	rs531283822;rs549758709;rs140177169;rs142298547;rs547400845
cg00533683	0.670522	0.653946	2.99507	0.00178198	0.00344209	14	MIS18BP1	rs143423441;rs147987700
cg00536589	0.668232	0.655762	3.4155	0.0004828	0.000946435	12		rs554567758
cg00537820	0.654049	0.621867	3.99774	6.63846e-05	0.000132804	9	NELF
cg00540540	0.650395	0.655279	2.01373	0.0235482	0.0440192	5	ODZ2	rs550635362;rs189713183;rs533201591;rs148016872;rs141624753
cg00546971	0.669246	0.656844	2.76034	0.00351355	0.00673277	1		rs553596031;rs566570234;rs149563784
cg00549040	0.613757	0.606948	3.52347	0.000339162	0.000667288	2		rs533729230
cg00549331	0.676094	0.642714	4.27218	2.44352e-05	4.93366e-05	1		rs537682763;rs182515728;rs574495981
cg00554616	0.681706	0.651532	3.28822	0.000725394	0.00141565	16		rs535384892;rs138272358;rs550619741
cg00560205	0.651624	0.649907	2.20553	0.0150129	0.0282439	22		rs150560865;rs1002622;rs116129601;rs560893087;rs529904067
cg00561025	0.641054	0.638548	2.8957	0.0023861	0.00459366	22	DNAL4
cg00561194	0.674803	0.641696	3.63012	0.000237666	0.000469336	10		rs549108770
cg00569188	0.647238	0.620617	3.02504	0.00162968	0.00315107	21	IGSF5
cg00573079	0.720885	0.6872	6.10258	1.37269e-08	2.95652e-08	10	VTI1A	rs572683271
cg00575186	0.704595	0.665545	5.01101	1.38845e-06	2.87707e-06	6		rs555992305
cg00575737	0.656407	0.622672	2.76032	0.00351375	0.00673313	19	INSR	rs78958726;rs184917563;rs10408111;rs544542741
cg00579531	0.663943	0.663636	2.88258	0.00247863	0.00476981	8	DLGAP2	rs369917011;rs560702541
cg00579868	0.645876	0.62837	2.45357	0.00805898	0.0152828	7	WIPI2	rs530052739;rs548262729;rs560104125
cg00581152	0.653458	0.64407	2.50778	0.00699285	0.0132851	10		rs146171311;rs578702;rs556449507;rs575092696
cg00581844	0.648995	0.629417	2.13397	0.0178152	0.0334381	6	CCND3	rs552384014;rs184759974;rs9381120;rs548372792
cg00582320	0.702221	0.675672	4.83732	2.78364e-06	5.73316e-06	2	NMUR1
cg00582708	0.647283	0.64032	3.24942	0.000819603	0.00159723	11	PLEKHA7	rs574479490;rs541484319
cg00586070	0.662407	0.66189	2.71045	0.00403948	0.00772806	2		rs34737670;rs534442111;rs558878670;rs139675734
cg00586623	0.668868	0.673012	2.52235	0.00672887	0.0127907	16	CLEC16A
cg00589161	0.664382	0.647931	2.28942	0.0122253	0.0230621	20	PHACTR3	rs78748349;rs559274021;rs377670246
cg00597687	0.630639	0.622362	2.1824	0.0158731	0.0298392	1		rs548869958;rs560809377
cg00598542	0.687856	0.658684	4.03913	5.72371e-05	0.000114664	12		rs559845042;rs575666921;rs142888486;rs561226242
cg00604356	0.638459	0.624822	2.0523	0.0215573	0.0403483	7	PIK3CG	rs533244606
cg00605470	0.662635	0.655935	2.56323	0.00603531	0.0114882	11	CTSD	rs368476665
cg00608435	0.701078	0.676081	4.15169	3.80764e-05	7.65634e-05	17	WSCD1	rs7405462
cg00610260	0.649358	0.630896	2.40137	0.00922021	0.0174566	8	NRG1	rs146566723;rs567793355
cg00612017	0.696006	0.682608	3.35468	0.000587211	0.00114865	5	LOC285627	rs529779742;rs139294682
cg00612672	0.665232	0.643854	3.99796	6.63307e-05	0.000132697	15	MYO1E	rs369772090
cg00618947	0.722406	0.688935	4.54765	8.63146e-06	1.75978e-05	10		rs539057530;rs73396105;rs570320691;rs573470820;rs200172130;rs572654939;rs541547501
cg00620195	0.665087	0.660815	2.71246	0.0040169	0.00768544	1		rs145379670;rs113074831
cg00632415	0.654895	0.640936	3.64351	0.000227183	0.000448859	20	PTPN1	rs113671458;rs191855113;rs564577278
cg00632762	0.654552	0.625024	3.41809	0.000478757	0.00093859	2	MYO7B	rs200316003;rs528581058
cg00636427	0.732545	0.699561	5.23665	5.52597e-07	1.15425e-06	18	NFATC1	rs188000505;rs114672181
cg00637144	0.626339	0.626716	2.3999	0.00925497	0.0175215	13	DHRS12	rs561459414;rs146314350;rs138221920
cg00641437	0.681677	0.651428	3.88422	9.92155e-05	0.000197683	3	PRR23C	rs550946182;rs187064132
cg00642274	0.666926	0.638809	2.81534	0.00300687	0.00577243	2	CAPG	rs76496614
cg00648409	0.652058	0.640428	2.72175	0.00391442	0.00749148	9	DENND1A	rs548343862;rs563515136;rs531041594;rs185456625
cg00656630	0.634443	0.616678	2.52412	0.00669749	0.0127318	2	RALB	rs552132905;rs10180681;rs10180682;rs144434229;rs538825302
cg00656770	0.717072	0.69923	4.76135	3.75867e-06	7.72173e-06	20
cg00658007	0.658831	0.634587	2.82355	0.00293727	0.00564055	1	RD3	rs146780723;rs187461760
cg00658360	0.645048	0.6362	3.04182	0.00154976	0.00299812	15	ATP10A	rs529452229;rs549128237;rs370767376
cg00659931	0.642681	0.625263	2.03257	0.022557	0.0421947	15	PCSK6	rs139139311;rs535601030
cg00660643	0.671918	0.634177	3.61864	0.000247022	0.000487624	15		rs112458725;rs577185861;rs543063518;rs563351231
cg00661485	0.65849	0.632096	3.47382	0.000399312	0.000784231	5	FOXI1	rs534008931;rs553561553
cg00675372	0.696057	0.671301	3.54274	0.000318218	0.000626502	10		rs116251198
cg00675878	0.623555	0.613984	2.95157	0.00202652	0.0039087	22	BCR
cg00679731	0.671719	0.631688	2.95773	0.00199011	0.00383928	2		rs6709104
cg00684531	0.65245	0.656739	2.18146	0.0159092	0.0299063	4	NELFA	rs580602
cg00689020	0.696717	0.67349	4.97339	1.61586e-06	3.34372e-06	8	ERICH1	rs568675822;rs368137513;rs192565603
cg00692462	0.739541	0.708833	5.50543	1.80016e-07	3.79654e-07	1	AJAP1	rs541679903;rs554082734
cg00699601	0.69861	0.647065	4.84879	2.6597e-06	5.48029e-06	6
cg00702719	0.675893	0.647681	3.77085	0.000147166	0.000292073	6		rs539717306
cg00704059	0.641279	0.621966	3.00363	0.0017372	0.00335658	3	FNDC3B	rs570028621;rs537317116
cg00704554	0.621249	0.612956	1.97858	0.0254968	0.047601	11	LOC100128239	rs576777573;rs188663988;rs551326207
cg00705130	0.647344	0.62918	3.07557	0.00139994	0.00271147	21		rs563894033;rs575272191;rs184878410;rs563756542
cg00705600	0.65666	0.651435	3.74575	0.000160433	0.000318124	4		rs577527198;rs60523366;rs563345365
cg00707406	0.697833	0.673018	5.68512	8.39141e-08	1.78116e-07	5	PCDHA1	rs368549830;rs148397611;rs142582355;rs200716185
cg00709091	0.645851	0.635884	1.9964	0.0244923	0.0457543	8		rs559828578;rs530446902;rs548553896;rs112579521
cg00714854	0.662539	0.622026	2.71815	0.00395386	0.00756638	2	LOC102724691	rs141010350;rs150344933;rs189794135
cg00717937	0.648792	0.650135	2.76367	0.00348082	0.00667072	8	NSMCE2
cg00726993	0.674333	0.62606	2.85534	0.00268139	0.00515508	2		rs534975132;rs558170571
cg00731487	0.716649	0.66183	5.02593	1.30717e-06	2.70993e-06	4		rs115087939
cg00736201	0.658795	0.640027	2.9566	0.00199675	0.003852	12	WSCD2	rs188995965
cg00740718	0.695944	0.67007	3.78287	0.000141186	0.000280328	14	RAD51B	rs527988858
cg00740870	0.641101	0.624969	2.51829	0.00680153	0.0129268	14	PLEKHH1
cg00744506	0.652777	0.647853	2.76428	0.00347486	0.00665936	1	OLFML2B	rs574603385;rs574571471
cg00752143	0.646591	0.627231	2.08043	0.0201986	0.037841	14	MIR329-2	rs535818143;rs147296368
cg00756073	0.640103	0.629807	2.33506	0.0109089	0.0206092	2	LHCGR	rs147971622;rs4953617
cg00757207	0.663662	0.628224	2.94964	0.00203807	0.0039308	17	TNFSF12	rs79086815;rs147844522
cg00761985	0.638362	0.605066	2.32558	0.0111717	0.0210986	5	GDNF
cg00763961	0.716328	0.670553	4.74056	4.07884e-06	8.37323e-06	9	TMEM38B	rs188743974
cg00767042	0.623928	0.602345	2.30439	0.0117788	0.0222304	19	RGL3	rs202042985;rs142056355
cg00767119	0.716859	0.68313	5.60516	1.18001e-07	2.49749e-07	3	EAF1	rs117802438
cg00767581	0.695892	0.678023	4.15987	3.69554e-05	7.43296e-05	2	HOXD4	rs200015643;rs538164178
cg00768574	0.710824	0.672744	4.56193	8.17001e-06	1.66649e-05	16		rs562946339;rs141657138;rs150511763;rs118126344;rs181940196;rs550568996;rs544758905
cg00771867	0.674811	0.655065	2.93623	0.00211989	0.00408642	7	PTPRN2	rs555870409;rs185137415;rs544819492
cg00774578	0.69058	0.648428	4.45685	1.22117e-05	2.48139e-05	19	TARM1	rs587764948;rs587644362;rs587701333
cg00778086	0.6542	0.634252	3.11037	0.00125964	0.00244271	1	SLC9A1	rs114057725;rs78822569
cg00781277	0.645361	0.627088	2.83472	0.00284487	0.00546507	2	DYSF	rs552598347
cg00782079	0.661703	0.656516	3.63127	0.000236751	0.000467544	8	VPS13B	rs185232606
cg00783433	0.684588	0.657619	3.81228	0.000127524	0.000253458	1	NR5A2	rs548281386
cg00790672	0.658386	0.633351	2.84823	0.00273674	0.00526005	1	PRDM16	rs114590182;rs571759435;rs72849691;rs551105114
cg00792688	0.629519	0.627901	2.35422	0.010395	0.0196514	22		rs113148368
cg00793719	0.65205	0.640805	2.53205	0.00655817	0.0124706	14		rs534503373;rs559027242;rs577152457;rs537881752;rs556618417;rs181867419
cg00794673	0.636777	0.605969	2.22138	0.0144473	0.0271931	6	ANKS1A	rs566639476;rs533720903;rs114825291
cg00804043	0.624396	0.603548	2.13986	0.0175684	0.0329813	17	PIK3R6	rs570918420
cg00804763	0.656428	0.638164	3.21961	0.000899649	0.00175129	3
cg00805193	0.656325	0.64632	4.14581	3.8901e-05	7.8206e-05	20	SAMD10	rs575376333
cg00805926	0.715353	0.684319	4.20576	3.12317e-05	6.2912e-05	20		rs530594259
cg00810173	0.666989	0.644989	3.23201	0.000865491	0.00168564	14		rs573363222
cg00811436	0.65906	0.64236	3.30445	0.000689087	0.00134552	5		rs564685758
cg00817598	0.658542	0.635244	2.92187	0.00221091	0.00425985	17	WNT3	rs565072215
cg00817995	0.645624	0.613887	2.08808	0.0198417	0.0371833	22	MOV10L1	rs577451128;rs541067009;rs559317946;rs75776719
cg00835279	0.663662	0.646634	3.66235	0.000213172	0.000421459	2	COLEC11	rs540163882;rs561886850
cg00842918	0.675451	0.657544	4.01235	6.30054e-05	0.000126104	17	GAS7	rs183966271
cg00843506	0.691016	0.662087	3.3756	0.000549113	0.00107495	3	RPN1	rs576175238
cg00848156	0.660375	0.648369	3.66434	0.00021174	0.000418659	12	ZNF664-FAM101A	rs187384910;rs565649395
cg00850441	0.684559	0.675922	3.09527	0.00131884	0.00255609	7	PDE1C	rs566486502;rs527561250;rs552471025
cg00851055	0.681712	0.645079	3.37659	0.000547366	0.00107158	1	PRDM16	rs112839339;rs530119550;rs368785625
cg00858840	0.693036	0.663557	4.24207	2.73184e-05	5.50971e-05	2	SP5	rs73015354;rs201188860;rs201465830
cg00863409	0.633023	0.63278	2.0571	0.0213203	0.039911	2	LOC101927043	rs562755603;rs533647491;rs369152731;rs372681366
cg00863893	0.63696	0.633693	2.17504	0.016156	0.030364	17	TIMP2	rs147613517;rs573034606;rs542177243;rs555589774;rs141673840
cg00865139	0.629168	0.60048	1.98125	0.0253442	0.0473199	10	CCNY	rs188014757;rs572977215;rs192098203
cg00865173	0.668454	0.652473	2.76436	0.003474	0.00665774	12		rs142981742;rs150662552;rs187121961
cg00865549	0.699137	0.662513	4.36824	1.70691e-05	3.45753e-05	9	PIP5K1B	rs9776840;rs185212416
cg00879824	0.690484	0.675843	3.67218	0.000206194	0.000407787	6		rs73734770
cg00881257	0.679723	0.610004	3.38504	0.00053268	0.00104313	9
cg00898013	0.674838	0.662353	4.48883	1.08116e-05	2.19953e-05	13	PROZ	rs550025531;rs191214887
cg00899644	0.650482	0.64474	2.11498	0.0186307	0.0349463	19	THEG5	rs548223819
cg00899659	0.658785	0.631558	2.47844	0.00755298	0.0143359	10	C10orf25	rs549521918;rs149303571
cg00900933	0.629032	0.611234	2.84599	0.00275443	0.00529358	17	ARL5C
cg00900966	0.634978	0.630726	2.48017	0.00751896	0.0142722	12	GRIP1	rs188181102;rs180816440
cg00906581	0.71117	0.675663	4.90088	2.16117e-06	4.46136e-06	15		rs532602912;rs552649992
cg00916854	0.625273	0.615793	2.26394	0.0130193	0.0245387	12	VPS37B	rs566738683;rs566440615;rs533794702;rs183331099
cg00921219	0.662458	0.647249	2.65161	0.00475117	0.00907087	12	GPR133	rs113445026;rs547939691;rs570979615
cg00924624	0.64957	0.631461	3.9569	7.67694e-05	0.000153362	3	CHCHD6	rs181034566;rs11706103
cg00929637	0.688895	0.658921	5.99249	2.2232e-08	4.77012e-08	19	FAM129C	rs573717380;rs542918362
cg00931957	0.65845	0.635559	2.26082	0.0131197	0.0247251	1		rs550816145;rs547296685
cg00933696	0.657188	0.633979	3.44347	0.000440887	0.000865057	16		rs529952056
cg00935384	0.644723	0.626493	2.33235	0.0109835	0.0207481	20	LOC101929608	rs146957324;rs527862852
cg00941414	0.648947	0.633675	3.23369	0.000860961	0.00167696	21		rs566804084;rs80268358;rs2838071;rs549217215;rs8131928
cg00941900	0.67156	0.644549	3.30468	0.000688581	0.00134455	14		rs564271568;rs532934318
cg00946316	0.665323	0.641379	2.19996	0.0152165	0.0286217	7	PTPRN2
cg00953481	0.72293	0.703703	4.69659	4.84586e-06	9.93184e-06	22
cg00955307	0.667612	0.651088	4.20922	3.08367e-05	6.21238e-05	1	ILDR2	rs540303127;rs555184636
cg00961679	0.658896	0.636434	2.4671	0.00777997	0.0147604	19	ARHGAP35	rs375868570;rs149005712;rs568142386
cg00970507	0.665311	0.656442	3.11405	0.0012456	0.00241579	22	MYO18B
cg00975238	0.638289	0.630637	1.98958	0.0248726	0.0464537	17	ANKFN1	rs548752779
cg00975772	0.660012	0.644624	2.81198	0.00303576	0.00582709	17		rs148258500;rs142805944
cg00981443	0.686007	0.661145	3.33942	0.000616548	0.00120542	1	LCE4A	rs528024696;rs547654868;rs375729488
cg00983482	0.674793	0.660726	3.14744	0.00112464	0.00218376	10		rs532197784;rs545638104;rs563826790;rs531241328
cg00986185	0.650637	0.627278	2.80135	0.00312897	0.00600417	15	CTSH	rs562657607;rs182933903
cg00989103	0.673096	0.645394	4.5346	9.07487e-06	1.84931e-05	21		rs114553589
cg00991285	0.621672	0.62012	2.39214	0.00944037	0.0178678	10	ARHGAP22	rs138836498;rs140498454;rs150485305
cg00991504	0.640285	0.636484	3.18603	0.000998509	0.00194157	12
cg00992042	0.688453	0.646478	4.43748	1.31432e-05	2.66894e-05	17	MYO18A	rs114326448;rs547771492;rs192931173;rs539605848
cg00999338	0.714378	0.682919	5.26426	4.93043e-07	1.03095e-06	11	APOA1-AS
cg01002722	0.620649	0.616578	2.21738	0.0145883	0.027455	7		rs528556280
cg01003494	0.646066	0.631589	3.25489	0.00080567	0.00157034	2		rs144243376;rs114962978;rs117881302
cg01013009	0.652566	0.644461	2.42375	0.00870529	0.0164939	11	BBOX1-AS1	rs560896455
cg01014399	0.643307	0.629587	2.77145	0.00340529	0.0065274	5		rs551143318;rs191991097;rs181766811;rs546895943
cg01015401	0.670943	0.65682	3.48818	0.000380952	0.000748564	4		rs573271607
cg01015899	0.659154	0.649811	3.66799	0.000209143	0.000413569	12	PXN	rs73415011;rs564979216
cg01019973	0.641039	0.618231	2.37855	0.00977309	0.0184894	1	IFFO2	rs532307736;rs550441811
cg01021283	0.669373	0.641241	3.9758	7.17832e-05	0.0001435	10	ZMIZ1	rs189285892;rs560868931
cg01024504	0.650045	0.642878	2.72456	0.00388389	0.00743368	8	ST3GAL1
cg01025072	0.641696	0.639203	2.24127	0.0137637	0.0259225	7		rs575043659;rs536672346;rs544373581
cg01034631	0.653715	0.642159	3.06649	0.0014389	0.00278617	14	MEG8	rs562449836;rs531160266;rs78740750
cg01037823	0.641528	0.620862	2.28155	0.0124659	0.0235095	16	ZG16B	rs368044085;rs576974163;rs370894835
cg01038670	0.626436	0.625885	2.01109	0.0236898	0.04428	6		rs529651264;rs547867479;rs563343011
cg01040434	0.654226	0.63408	3.2885	0.000724747	0.00141441	1		rs17127973;rs565148519;rs530961844
cg01044293	0.744222	0.69931	5.51619	1.72023e-07	3.62958e-07	2	ITGA6	rs148339452;rs564551323
cg01053627	0.673513	0.651358	3.41716	0.000480208	0.000941401	16		rs546129370
cg01066472	0.678001	0.648964	4.11652	4.3278e-05	8.6923e-05	1		rs544824280;rs563136437
cg01069470	0.633814	0.622792	4.00686	6.42548e-05	0.000128578	22	SYN3	rs548320383;rs192762645;rs142943557
cg01071808	0.641681	0.624768	2.86233	0.00262791	0.00505345	21	TPTE	rs562258266;rs575957228
cg01073883	0.67448	0.662054	3.54466	0.000316194	0.000622554	17		rs547159151;rs78710944;rs539303383
cg01080974	0.648913	0.611006	2.20334	0.0150925	0.0283919	1		rs143771446;rs186194549;rs571465324;rs537263106;rs151081680
cg01087406	0.652864	0.638623	2.05446	0.0214504	0.0401519	7		rs141583605;rs181608832
cg01088382	0.654716	0.629264	2.93395	0.0021341	0.00411354	10		rs150487061
cg01091117	0.661491	0.640434	3.12519	0.00120394	0.00233604	5	PTGER4	rs45567140
cg01100603	0.707521	0.670751	6.34792	4.63607e-09	1.00713e-08	18	MAPK4	rs143771652
cg01101522	0.631449	0.617758	2.78601	0.00326811	0.00626798	5	NKD2	rs566843461;rs528890628;rs550503287;rs369332599
cg01103387	0.682997	0.659976	3.23693	0.0008523	0.00166026	2	CYP1B1	rs34443711;rs550447178
cg01110114	0.651336	0.63779	2.85595	0.00267668	0.00514621	2	PUS10	rs551551347;rs147508599;rs370382033
cg01119571	0.699986	0.694074	3.80159	0.000132339	0.000262937	7		rs149270804;rs551143309
cg01123957	0.658877	0.621148	3.03612	0.0015765	0.00304923	14	NPAS3
cg01125676	0.707751	0.685247	3.75001	0.000158101	0.000313536	17	LOC339166	rs532350096;rs552448891
cg01128482	0.685797	0.649223	3.69922	0.000188092	0.000372338	2	HOXD3	rs373598713;rs367736840;rs114468054;rs535881879
cg01129454	0.634865	0.642841	2.0594	0.0212069	0.039702	5		rs149121163;rs62382357
cg01129847	0.648955	0.632333	3.78485	0.000140226	0.000278441	19	C19orf35	rs566591355;rs528671575
cg01132064	0.653749	0.625153	2.92072	0.00221835	0.00427411	11	DGKZ	rs534162223
cg01132893	0.6834	0.666335	4.54556	8.70083e-06	1.77377e-05	17		rs187561624;rs141912883
cg01133720	0.633784	0.618145	2.20081	0.015185	0.0285634	5		rs527690520
cg01137002	0.670585	0.644294	3.07388	0.00140711	0.00272522	17	NMT1	rs542807523
cg01138020	0.669585	0.631936	3.29426	0.000711683	0.00138915	17	SPNS3	rs150048555;rs563526440;rs529170659
cg01141721	0.641152	0.620757	2.48776	0.00737091	0.0139947	20	SRC	rs547727197;rs5841263
cg01142964	0.65701	0.644076	3.86937	0.000104517	0.000208138	2		rs116031736;rs540528331
cg01144086	0.704638	0.667415	5.4136	2.64825e-07	5.56719e-07	16	SNX20
cg01145688	0.63916	0.652712	2.2788	0.0125509	0.0236677	1	TNR	rs192996152;rs150675338
cg01148073	0.68465	0.65858	4.04989	5.50672e-05	0.00011036	16	HSD17B2	rs189626239;rs140400477;rs568119784
cg01148242	0.640312	0.628657	2.47581	0.00760506	0.0144332	1	AJAP1	rs541920472
cg01149192	0.672395	0.654478	4.13236	4.08562e-05	8.21008e-05	5	MGAT1	rs3842026
cg01149766	0.647869	0.629275	2.24239	0.0137262	0.0258529	2		rs553846131;rs576748846
cg01150351	0.653333	0.644827	2.8337	0.00285318	0.00548089	1		rs72852604
cg01153287	0.662881	0.632281	3.21748	0.000905634	0.00176278	2		rs144290490;rs373144347
cg01153902	0.648365	0.636423	2.77421	0.00337889	0.00647724	19	PBX4	rs544468803;rs564266202
cg01157951	0.634856	0.625338	3.29588	0.000708031	0.00138211	6	LTA	rs572794573;rs540495873;rs4986978
cg01158456	0.706605	0.677797	4.58822	7.3828e-06	1.50734e-05	1	SELL	rs115280742;rs61761863;rs185495177;rs189805545
cg01159601	0.635294	0.60918	2.38063	0.00972156	0.0183934	4	D4S234E	rs557396616;rs182354496;rs542684178
cg01162877	0.654432	0.648985	3.03346	0.00158915	0.00307344	1	RERE	rs140287069
cg01164334	0.643143	0.643873	2.01995	0.0232169	0.0434086	12	LOC100128554	rs146960426
cg01166876	0.644942	0.640309	2.37964	0.00974613	0.018439	2		rs555710571;rs573741214
cg01169725	0.665765	0.638839	3.77161	0.000146779	0.000291319	1	CREG1	rs549027779;rs551793920
cg01176047	0.647509	0.651223	2.11632	0.0185723	0.0348383	1	GREM2	rs558397912;rs576893515
cg01184598	0.634612	0.625287	2.07386	0.0205092	0.0384145	11		rs143873178
cg01188191	0.682012	0.652389	4.5517	8.49799e-06	1.73277e-05	6	TNXB
cg01188914	0.645913	0.633063	3.76135	0.00015206	0.000301668	22	PPM1F	rs559621286;rs573275059
cg01195945	0.656952	0.651295	3.70249	0.000186013	0.000368276	6	SCML4
cg01199494	0.648434	0.639619	3.45481	0.00042489	0.00083397	20	EMILIN3
cg01200145	0.622437	0.61972	2.01405	0.0235309	0.0439873	1
cg01200264	0.650718	0.630147	2.26215	0.0130769	0.0246455	14	MIR654
cg01201279	0.680689	0.656676	3.78665	0.000139356	0.000276736	3	LEKR1	rs6776157;rs114535621
cg01203960	0.660847	0.633239	4.59321	7.24175e-06	1.47884e-05	5	MXD3	rs529300011
cg01218896	0.658679	0.612244	3.68275	0.000198928	0.000393556	15		rs530738524;rs186824340
cg01219347	0.640108	0.622939	2.88484	0.00246245	0.00473901	2		rs185034766;rs190287680;rs182532462
cg01235116	0.671843	0.65225	3.48548	0.000384345	0.000755157	16	SNX20	rs538510776;rs10193;rs568307957
cg01236281	0.663383	0.647869	2.70235	0.0041313	0.00790144	20	MIR646HG	rs536856946
cg01238669	0.660795	0.636642	3.16983	0.00104976	0.00204001	7	DNAH11
cg01245817	0.665892	0.641545	3.21503	0.000912554	0.00177609	16	ANKS4B	rs376516746;rs17707647
cg01247987	0.669846	0.656852	3.90495	9.22417e-05	0.000183918	10
cg01250643	0.691144	0.667893	4.4696	1.16337e-05	2.36504e-05	19	DENND1C	rs571636499;rs537341540;rs556958682;rs564110116
cg01251686	0.683128	0.653882	4.90205	2.15103e-06	4.44064e-06	15	SALRNA2
cg01251835	0.655505	0.612489	2.24269	0.0137159	0.0258341	22	SCARF2	rs141696392;rs187721146
cg01255193	0.630419	0.603891	2.82036	0.00296412	0.00569136	16	PIEZO1	rs140303606;rs553732332;rs149944119;rs147609688
cg01262208	0.640415	0.617546	2.95466	0.00200817	0.00387378	8	LOC100130274	rs565393244
cg01263682	0.642794	0.615632	2.82467	0.00292784	0.00562277	18
cg01268901	0.634204	0.618831	2.19769	0.0152999	0.0287766	12	WNT5B
cg01275656	0.670527	0.63148	3.00768	0.00171637	0.00331678	4	TRIML1	rs145318810;rs187357829;rs137925264;rs557023680;rs138401785
cg01279149	0.656674	0.633382	3.66863	0.000208688	0.00041268	20		rs562677129
cg01286434	0.652612	0.63746	3.40177	0.000504708	0.00098889	17	KDM6B	rs144847033;rs187267769;rs146394983
cg01287000	0.674573	0.647876	5.20268	6.35578e-07	1.32585e-06	8		rs192431357;rs531229266;rs535036812;rs549399635
cg01291381	0.651269	0.626912	2.98514	0.00183525	0.00354373	22	MKL1	rs140770466;rs58600101
cg01295318	0.687417	0.660862	3.22307	0.000889997	0.00173276	8	UNC5D	rs28599667;rs553076067;rs79540910;rs140551337
cg01298987	0.618688	0.610019	2.70532	0.00409735	0.00783735	16	HIRIP3	rs551205578;rs145090885;rs201678309
cg01303372	0.662792	0.652932	2.59412	0.00555464	0.0105837	10	BAG3	rs566931768;rs535892808;rs555795881
cg01309511	0.698186	0.675176	4.75839	3.80268e-06	7.81127e-06	10	CHST15
cg01313513	0.671661	0.651439	3.28716	0.000727819	0.00142033	3		rs182278028;rs185135683
cg01315222	0.63278	0.629537	2.6457	0.00482862	0.00921677	22		rs190206135;rs668784;rs568020084;rs669150
cg01324371	0.670161	0.655047	2.63735	0.00494003	0.00942639	14		rs117254832;rs145793893
cg01324838	0.661403	0.654663	2.66861	0.00453469	0.00866211	8
cg01325314	0.677763	0.651056	2.79024	0.00322917	0.00619421	3
cg01329756	0.689152	0.655371	4.51421	9.81221e-06	1.99811e-05	17
cg01330815	0.62677	0.62702	2.25312	0.01337	0.0251913	1	LRRN2
cg01334831	0.68631	0.646635	3.74792	0.00015924	0.000315783	13	RASA3
cg01335210	0.651256	0.641316	2.06666	0.0208539	0.0390502	10		rs368904312;rs537924339;rs556619691;rs181029278
cg01337502	0.643125	0.620576	2.33644	0.0108713	0.0205392	18	CTIF
cg01339648	0.643508	0.625827	2.81475	0.00301195	0.00578206	6	C6orf25
cg01350713	0.649422	0.62096	2.68989	0.00427624	0.00817498	8	RBPMS	rs545111376;rs184046554;rs530530674;rs117051091
cg01350857	0.655672	0.644516	3.09425	0.00132294	0.00256396	1	MAN1C1
cg01361772	0.632394	0.614637	2.19504	0.0153978	0.0289582	10		rs529418602;rs531214021;rs150974579
cg01369220	0.643457	0.619983	2.39775	0.00930607	0.017617	5	PCDHA7	rs192231;rs529775415
cg01373201	0.696109	0.662016	5.52831	1.63438e-07	3.44985e-07	10	ZMIZ1	rs577165103
cg01373217	0.679973	0.649232	3.55813	0.000302369	0.000595648	13	LHFP
cg01374617	0.697254	0.679156	3.74916	0.000158562	0.000314446	7	MAGI2	rs560205186;rs117268677
cg01378335	0.651453	0.641866	3.36674	0.000564949	0.00110555	11	SLCO2B1	rs189856877
cg01381001	0.634059	0.62593	2.09505	0.0195218	0.0365928	22	KIAA1671	rs140372922;rs558734016;rs550462039
cg01384099	0.675926	0.666769	4.27884	2.38387e-05	4.81439e-05	5		rs187409075
cg01389728	0.723535	0.678654	4.75585	3.84096e-06	7.88908e-06	10	PRKCQ	rs551569722;rs181487845
cg01391445	0.66596	0.665883	2.64824	0.00479515	0.00915355	9	TLR4	rs11536864
cg01391898	0.644107	0.6243	2.37074	0.00996912	0.0188558	1	L1TD1	rs548618944;rs563807843;rs531042643;rs552514349;rs193221611;rs141584001
cg01394000	0.655463	0.624478	2.71692	0.00396744	0.00759213	6	PLEKHG1	rs548947177
cg01403010	0.634584	0.626256	2.47276	0.00766594	0.0145472	22	MAFF
cg01404163	0.662212	0.646472	3.12982	0.00118704	0.00230352	16	TOX3	rs528157611;rs551109052
cg01405920	0.662121	0.657834	3.10496	0.00128057	0.00248273	11	HNRNPKP3
cg01407477	0.751201	0.701007	5.297	4.30532e-07	9.0129e-07	8		rs149635459;rs147309085;rs569614665
cg01418188	0.671967	0.644698	4.21198	3.05248e-05	6.15006e-05	11	OSBPL5	rs572804039;rs567084108
cg01421309	0.642908	0.630136	2.65062	0.0047641	0.0090951	13	ADPRHL1
cg01425066	0.653368	0.637975	2.00328	0.0241135	0.0450578	20	PHACTR3	rs145663908;rs553417166
cg01430604	0.65908	0.648498	3.31164	0.000673552	0.00131554	12	GPR133	rs556449434
cg01431482	0.676185	0.649329	3.63661	0.000232531	0.000459299	1	PRDM16	rs546014913
cg01433583	0.65646	0.629133	2.72268	0.00390427	0.00747229	17	SRCIN1
cg01435315	0.648794	0.649723	2.33101	0.0110206	0.0208171	10		rs574331429;rs535143610
cg01439023	0.678911	0.676361	2.94373	0.00207378	0.00399885	2	THSD7B	rs560162057
cg01440888	0.659655	0.63525	2.94188	0.00208509	0.00402041	16
cg01441237	0.656417	0.647528	3.32719	0.00064107	0.00125274	9	NR5A1	rs187846755
cg01441699	0.704331	0.672049	5.05802	1.14779e-06	2.38218e-06	1		rs367558089;rs550125831;rs569089648;rs137994891
cg01446894	0.666829	0.643645	4.12614	4.17912e-05	8.39643e-05	20	PAX1
cg01448863	0.636391	0.617383	2.11479	0.0186393	0.0349622	14	SLC10A1	rs200687388
cg01449754	0.646523	0.654158	2.28448	0.0123759	0.0233419	3		rs556640181;rs563536029;rs532880403
cg01454698	0.683897	0.637603	3.59515	0.000267262	0.000527137	4	MAML3	rs561721958;rs529082339
cg01457828	0.637113	0.635922	2.5971	0.00551017	0.0105003	14		rs565407683;rs17630267;rs143142396;rs186623822
cg01459155	0.678621	0.663516	2.99798	0.00176661	0.00341276	19		rs180839921;rs7247233
cg01460991	0.626786	0.609227	2.41657	0.0088676	0.0167977	4	LGI2	rs572563709
cg01462946	0.65969	0.64335	3.97032	7.31963e-05	0.000146297	17	ARHGAP27	rs540243368
cg01467417	0.678482	0.666408	3.97489	7.20173e-05	0.000143963	2	IL1RN	rs556005843;rs4251957
cg01471264	0.660076	0.621608	3.09857	0.00130567	0.00253082	2		rs564063293
cg01476222	0.657803	0.65678	2.97657	0.00188245	0.00363381	11	TRAF6	rs143736126;rs148107817
cg01476743	0.667121	0.654117	4.11886	4.29125e-05	8.61956e-05	2
cg01481000	0.675916	0.654027	4.19166	3.28928e-05	6.62284e-05	1		rs575076235;rs551590409
cg01485838	0.651694	0.633971	2.5693	0.00593787	0.0113047	14	EVL	rs1190957;rs558840114;rs569081638;rs538053871;rs141883497
cg01493517	0.695711	0.652524	3.58891	0.000272897	0.000538146	12	IFFO1	rs542423096;rs188806439
cg01494712	0.671049	0.661469	3.65026	0.000222069	0.000438866	1		rs555488607;rs568300902;rs536995826;rs147204307
cg01495299	0.644099	0.631143	2.08133	0.020156	0.037763	8		rs188660215
cg01496136	0.662707	0.644487	3.9761	7.17071e-05	0.000143349	16		rs192453435
cg01501912	0.64339	0.654093	2.09289	0.0196202	0.0367749	5	BTNL9	rs549620078;rs569604823;rs79836491
cg01502428	0.643832	0.627925	2.26774	0.0128982	0.0243137	17	TIMP2	rs145763670;rs559501561
cg01504447	0.633596	0.617779	1.96205	0.0264602	0.0493744	13	HMGB1	rs546496743
cg01507087	0.668716	0.660907	3.31092	0.000675085	0.0013185	6	PKIB	rs572880898
cg01510278	0.700076	0.664919	4.70472	4.69415e-06	9.62389e-06	16		rs532329933;rs552153423;rs571486631;rs731774
cg01512854	0.673978	0.648443	4.20219	3.16449e-05	6.37376e-05	5	PCDHB3	rs142840769;rs200158755
cg01514653	0.650711	0.647328	2.40348	0.00917066	0.0173639	5		rs73140446
cg01520080	0.633559	0.620671	2.09956	0.0193172	0.0362146	20	ZHX3	rs534707556
cg01520427	0.664555	0.640382	3.50303	0.000362804	0.00071326	13	PARP4	rs542848759;rs562768507
cg01523740	0.663763	0.642722	3.1757	0.00103092	0.00200388	21
cg01526498	0.646591	0.641653	2.25819	0.0132045	0.0248832	14		rs557391852;rs3840822;rs397824579;rs577324029;rs543607872
cg01527302	0.670715	0.651741	3.69288	0.000192197	0.000380365	18		rs577708198
cg01535449	0.707357	0.697102	4.07024	5.11736e-05	0.000102624	2		rs73179869
cg01538969	0.647843	0.619286	3.06119	0.00146206	0.00283039	6	DHX16
cg01542384	0.64619	0.620956	3.20351	0.000945845	0.00184021	3	GNAI2
cg01544688	0.623632	0.61606	2.64522	0.00483496	0.00922872	20		rs117388971
cg01549227	0.654467	0.629064	2.26411	0.0130139	0.0245288	9	LHX6	rs146475417
cg01554149	0.650995	0.630882	2.50331	0.00707582	0.0134411	16		rs558337149;rs578133204;rs114574623;rs144356037
cg01554751	0.639723	0.62413	3.04907	0.0015164	0.00293433	6		rs567719073
cg01556246	0.646778	0.631417	3.21834	0.000903194	0.0017581	8	PRAGMIN	rs114793977
cg01565508	0.63978	0.616002	2.37957	0.00974776	0.018442	17	PIK3R5
cg01566965	0.672962	0.646637	3.77427	0.000145437	0.000288688	4	HAND2	rs570570714
cg01568243	0.691917	0.656708	3.57566	0.000285231	0.000562212	9	GPR21	rs552159874;rs182001281;rs528211295
cg01571896	0.642385	0.611107	2.48881	0.00735067	0.0139568	16		rs182493485;rs7186038
cg01572696	0.646563	0.631948	2.74244	0.00369459	0.00707541	4	IDUA	rs114806891;rs113373271
cg01578633	0.63451	0.620869	2.16755	0.0164483	0.0309046	11	PRG2	rs7121288;rs115744153
cg01579052	0.660877	0.651607	2.75587	0.00355801	0.00681688	16	NARFL	rs189337582;rs150800501
cg01579391	0.657581	0.633258	3.30551	0.000686777	0.00134106	15		rs183160989
cg01579765	0.684619	0.663068	5.05506	1.16166e-06	2.41062e-06	21	HSF2BP	rs552385888;rs570828095
cg01581130	0.761402	0.703504	7.74002	7.8874e-12	1.79876e-11	19		rs115126763;rs534678744
cg01582261	0.651546	0.661178	2.42928	0.00858196	0.0162628	18
cg01586208	0.680838	0.657825	5.12272	8.82012e-07	1.83488e-06	19		rs75912426
cg01593408	0.637277	0.645071	2.2773	0.0125974	0.0237541	10	KCNMA1-AS1	rs572934728
cg01595324	0.667762	0.649159	2.48446	0.00743496	0.0141147	19		rs542399117;rs67627117
cg01595413	0.638871	0.643936	2.60686	0.00536668	0.0102302	22	ADORA2A-AS1	rs144600336
cg01597905	0.65531	0.624592	3.01981	0.00165536	0.0032001	3	SH3BP5	rs2729680;rs11325388;rs546740257;rs187163111;rs532604371
cg01603396	0.684511	0.635175	4.55183	8.49374e-06	1.73191e-05	5	MSX2	rs77556410;rs142084738;rs539761924;rs114660085
cg01606027	0.690637	0.663337	4.72737	4.29567e-06	8.81402e-06	22	LIMK2	rs9606827
cg01607625	0.6786	0.64056	3.5685	0.000292116	0.000575641	6	PPP1R2P1	rs148111813
cg01611115	0.655598	0.649754	2.55569	0.00615806	0.0117186	18	LPIN2	rs7227995
cg01612601	0.628833	0.616227	2.35175	0.0104601	0.0197726	11		rs183153621;rs16938317
cg01612961	0.629129	0.607548	2.61927	0.00518912	0.00989581	10	LRRC20	rs545840718;rs557568007
cg01614898	0.644096	0.64186	2.22747	0.0142348	0.0267986	5		rs547049118;rs368375754;rs535619647
cg01617990	0.647997	0.648289	2.21496	0.0146739	0.0276136	16	CACNA1H	rs530140454;rs61700478
cg01618806	0.668792	0.654672	2.58797	0.00564746	0.0107585	2		rs184786619;rs112087223;rs539645175
cg01619417	0.676936	0.647657	3.37574	0.000548865	0.00107448	17	STAT3
cg01621974	0.65782	0.624478	4.14473	3.90556e-05	7.85132e-05	1	MIB2	rs554031169;rs577113801;rs539602114;rs556708054
cg01626341	0.713909	0.65804	4.79261	3.3227e-06	6.83305e-06	6		rs17209614;rs17209621;rs9348886;rs17203268;rs17203276;rs17209628;rs17209635
cg01631226	0.665962	0.641448	3.69811	0.000188806	0.000373735	22		rs554154091;rs115902127
cg01631514	0.677182	0.68334	2.61577	0.00523862	0.00998905	10		rs566074426
cg01631777	0.63437	0.613897	2.59416	0.00555407	0.0105827	11	ARAP1	rs530570711
cg01637111	0.688884	0.685499	3.30981	0.000677477	0.00132309	18	LINC01255	rs77817646
cg01638574	0.716616	0.675229	4.517	9.70809e-06	1.97713e-05	2	ALK	rs544847947;rs562954395;rs112501436
cg01640799	0.656558	0.639644	2.25665	0.0132548	0.0249768	3		rs181984258
cg01644385	0.644345	0.644705	2.94049	0.0020936	0.00403644	21	C21orf29	rs369438711
cg01650295	0.678391	0.650253	3.48638	0.000383211	0.00075296	1	KAZN	rs148273356
cg01656470	0.677388	0.642816	4.23754	2.77795e-05	5.60183e-05	19	PEG3	rs139839451;rs193145285
cg01659176	0.663001	0.624896	2.93295	0.00214038	0.00412544	1		rs527852780;rs150435681;rs370171102
cg01664382	0.664809	0.654835	4.83966	2.75791e-06	5.6807e-06	6
cg01670306	0.644156	0.622943	3.31831	0.000659423	0.0012882	8
cg01673674	0.673552	0.636149	3.65351	0.000219642	0.000434116	8	GDF6	rs577050325;rs148042877
cg01680961	0.659881	0.635238	2.61313	0.00527623	0.01006	1	SPRR4	rs574919822;rs543519696
cg01681098	0.685654	0.661403	3.56649	0.000294076	0.00057947	11	FLI1	rs573992897
cg01681847	0.66342	0.623118	3.0825	0.0013709	0.00265583	11		rs560709659;rs2679053;rs193232189
cg01683724	0.671143	0.659205	3.78162	0.000141801	0.000281535	4
cg01686975	0.683273	0.66446	3.26094	0.000790503	0.00154106	7		rs546644779;rs146731546;rs111826854;rs529130383;rs548812820
cg01697699	0.678337	0.657553	3.70694	0.000183212	0.000362798	2		rs192704763;rs567968940;rs185057009;rs546979637;rs139088978;rs538791308
cg01699600	0.637922	0.62132	2.39525	0.00936565	0.0177281	16	FAM38A	rs535775591;rs375436834;rs572284687;rs539614409;rs557837633;rs576013524
cg01699630	0.696774	0.669741	3.41084	0.000490132	0.000960643	6	ARG1	rs536255401
cg01699967	0.680062	0.644383	3.45604	0.000423196	0.000830664	22		rs375911827;rs8140943;rs146819649;rs8140952
cg01701649	0.670251	0.641511	3.3743	0.000551396	0.00107936	16	N4BP1	rs552796226;rs146826856;rs191767499
cg01702210	0.646735	0.64134	2.42908	0.00858645	0.0162712	14	SLC35F4	rs192200233
cg01703205	0.723245	0.674688	4.74124	4.06806e-06	8.35135e-06	7
cg01704636	0.654711	0.637949	4.30331	2.17644e-05	4.399e-05	2	KCNK3
cg01708273	0.640456	0.615315	2.30528	0.0117528	0.0221818	2	HOXD11	rs863678
cg01710351	0.64526	0.610719	2.25119	0.0134335	0.0253096	1	SLAMF1	rs143263068;rs2295614;rs577190630
cg01719405	0.667765	0.651251	3.5643	0.000296233	0.000583691	14
cg01719718	0.641544	0.631079	2.68414	0.00434473	0.00830399	13	MIR548F5	rs574369759;rs9574777;rs560000726
cg01720228	0.670835	0.632126	3.356	0.000584733	0.00114386	17	SMTNL2	rs75330004
cg01721245	0.629588	0.614416	2.2153	0.0146619	0.0275913	15	CTXN2	rs559600897;rs8039427
cg01724831	0.657874	0.630748	3.56959	0.000291057	0.000573578	16
cg01730970	0.664409	0.631134	2.96565	0.00194414	0.0037515	1	MAP3K6	rs150814911
cg01732347	0.658543	0.645946	3.27579	0.000754397	0.00147156	20		rs547474471;rs185790267;rs2145828;rs552044686
cg01736243	0.620692	0.598345	2.40031	0.00924537	0.0175034	17		rs539345652;rs61735160
cg01736264	0.66978	0.659418	2.68632	0.00431865	0.00825489	1	PDIK1L	rs535312036;rs17257107
cg01738164	0.635519	0.589232	1.98995	0.0248518	0.0464158	14		rs553543370
cg01746448	0.668085	0.647583	3.84454	0.000113987	0.00022681	9		rs539943836;rs557633101
cg01752041	0.669982	0.66982	2.46244	0.00787505	0.0149386	8		rs541133874;rs192377976
cg01755541	0.648521	0.635353	2.27248	0.0127483	0.0240349	16	TPPP3
cg01756313	0.666094	0.668385	2.6731	0.00447898	0.00855719	3	MAGI1	rs147270927
cg01756424	0.621889	0.601329	2.0288	0.0227524	0.042554	3		rs145571563
cg01756451	0.671755	0.645277	5.92711	2.95565e-08	6.32638e-08	3	RBM5
cg01762584	0.655793	0.639027	3.20326	0.000946572	0.00184161	1		rs2606405;rs543002695
cg01765930	0.71534	0.675813	6.38983	3.84599e-09	8.36802e-09	22	MFNG	rs540496883;rs559013009;rs5756692;rs544413999
cg01766963	0.702741	0.679784	4.86325	2.51098e-06	5.17643e-06	2	LOC101927482	rs17827837
cg01767217	0.650168	0.637898	2.94603	0.00205981	0.00397223	11		rs556872537;rs575062990;rs545616907
cg01777586	0.621331	0.603092	2.31496	0.0114723	0.0216599	17	CCDC57
cg01778455	0.664975	0.651096	2.69233	0.00424751	0.00812076	9	COL5A1	rs572201975;rs10745387;rs557714620
cg01782826	0.662778	0.624819	3.73204	0.000168153	0.000333271	1	RCSD1	rs562166276;rs533218432
cg01795081	0.670732	0.643484	2.98973	0.00181042	0.00349632	9	NOTCH1	rs573023452;rs540308351
cg01798716	0.648515	0.640022	2.13616	0.0177229	0.0332668	20	LINC00658	rs563484301;rs530757018
cg01801120	0.690289	0.662346	3.06997	0.00142385	0.00275732	13		rs146234931;rs184364026;rs9552230;rs67414078;rs541359966
cg01802493	0.652947	0.637703	2.40249	0.00919383	0.0174073	12
cg01806956	0.627123	0.612765	2.40396	0.00915918	0.0173426	1
cg01820192	0.641095	0.618661	3.85802	0.00010875	0.000216492	21	C21orf125	rs189783315;rs561725480
cg01821656	0.65156	0.631687	4.27955	2.37763e-05	4.80192e-05	2	MYT1L	rs551635223;rs142730498;rs534394188
cg01822889	0.71738	0.663517	4.60909	6.81066e-06	1.39163e-05	6		rs150193346;rs534356498;rs138678599
cg01831454	0.665409	0.643723	4.23999	2.75289e-05	5.55181e-05	5	SH3TC2	rs146033368
cg01833764	0.68194	0.667852	3.17004	0.00104909	0.00203874	9		rs191791903;rs118105342
cg01833890	0.698829	0.668889	5.49538	1.87814e-07	3.95959e-07	12	CACNA1C	rs189099653;rs573081088
cg01838544	0.647083	0.633205	3.77972	0.000142731	0.000283368	16	GPR114	rs181763243;rs148905511;rs554205980
cg01848388	0.633373	0.618181	2.13753	0.0176657	0.0331611	6		rs568429813;rs188480580;rs546487032
cg01865114	0.67328	0.676696	3.18912	0.000989022	0.00192333	16	SLC38A8	rs545892998;rs560020141;rs77681986;rs148328778
cg01870058	0.641041	0.628438	2.62486	0.00511089	0.00974884	1	SYTL1	rs116381472
cg01871243	0.72862	0.713745	4.47926	1.12134e-05	2.28048e-05	20	ZNF831	rs546624430;rs568323384;rs45449799;rs45559136
cg01871688	0.686715	0.663946	4.06501	5.21478e-05	0.000104562	15	RORA	rs114034762
cg01883155	0.698947	0.679312	4.44677	1.26881e-05	2.57739e-05	17	ST6GALNAC2	rs554790019;rs374525558;rs537258276;rs557572664;rs577118193
cg01885869	0.655725	0.629867	3.7895	0.000137989	0.000274047	19	ZNF497	rs202080110;rs577259609;rs77205435;rs149803594
cg01890197	0.679547	0.667828	3.14782	0.00112332	0.00218122	6		rs577836901
cg01890568	0.687938	0.668318	3.23295	0.000862954	0.00168078	17	ACCN1	rs147583002;rs532777034;rs552770641;rs142204289;rs189133547
cg01890676	0.632391	0.61043	2.55518	0.00616647	0.0117343	5		rs146858107
cg01891260	0.635825	0.639253	2.32698	0.0111326	0.0210258	22	VPREB1	rs553452857;rs573566698;rs143329928
cg01891738	0.675632	0.665452	3.49049	0.000378066	0.00074294	1	FGR	rs575551845;rs544864593
cg01897156	0.623591	0.610986	3.03881	0.00156384	0.003025	16		rs114932029
cg01897902	0.666672	0.634755	2.80057	0.0031359	0.00601729	1	ITPKB-IT1	rs561013939;rs150275852
cg01901822	0.680871	0.657242	3.6257	0.000241233	0.000476313	9	PGM5	rs576648583;rs556494706
cg01904770	0.638732	0.626721	5.58179	1.30318e-07	2.756e-07	22	LOC284930	rs530220736;rs189143375;rs73176728
cg01911239	0.65005	0.638984	3.32281	0.000650069	0.00127016	5	PCDHGA4	rs144886424
cg01915345	0.689372	0.661559	4.29908	2.21099e-05	4.46821e-05	2		rs147373183;rs570168202;rs116701657
cg01916276	0.670327	0.650786	3.96545	7.44745e-05	0.000148825	9	FOXE1	rs184624935
cg01921513	0.637317	0.642536	2.03736	0.0223105	0.0417399	11	BRSK2	rs554067135
cg01922437	0.64299	0.601382	2.26509	0.0129825	0.0244708	12		rs535520062;rs553712056
cg01922998	0.638689	0.636033	2.12404	0.0182377	0.0342183	15		rs183312279
cg01926034	0.651756	0.641593	2.53159	0.00656604	0.0124853	8
cg01931249	0.669096	0.674777	2.57662	0.00582246	0.0110874	5		rs537900621;rs72712976
cg01932734	0.719426	0.686824	5.90564	3.24456e-08	6.93906e-08	3	RASSF1	rs587679065;rs117344582;rs116094720
cg01935413	0.661823	0.648871	2.47938	0.00753449	0.0143012	16	CDH13	rs113234077;rs545227560;rs8053046
cg01935992	0.710624	0.676733	6.18179	9.6846e-09	2.09163e-08	17	PGS1
cg01938670	0.689893	0.679953	4.14946	3.83866e-05	7.71819e-05	10		rs547410103;rs145569981
cg01948217	0.662381	0.663107	2.74977	0.00361948	0.00693328	20	BPI	rs569975738;rs554914426;rs5743496
cg01948527	0.635618	0.604704	2.58067	0.00575954	0.0109689	17	WDR81	rs188920262
cg01949024	0.639934	0.627294	3.26454	0.000781604	0.00152394	17		rs544786810;rs181716860;rs185393777;rs73984088;rs16971016
cg01950511	0.689655	0.665982	5.98828	2.26436e-08	4.85767e-08	2	TRAF3IP1	rs144143431
cg01951916	0.763901	0.714456	7.27664	6.80522e-11	1.52722e-10	3	ANKRD28	rs540128026
cg01952255	0.693818	0.662898	4.22995	2.85695e-05	5.75971e-05	2		rs549467860
cg01956297	0.681537	0.669715	3.13421	0.00117121	0.00227311	18		rs372435454
cg01960109	0.656509	0.647693	2.49403	0.00725052	0.0137689	16		rs545575938;rs115738967
cg01963175	0.697018	0.685762	3.96962	7.33789e-05	0.000146658	3
cg01963206	0.623317	0.614637	2.53146	0.00656845	0.0124897	19	GNA11	rs570212320;rs111777201
cg01963224	0.70397	0.662119	3.87374	0.00010293	0.00020501	14		rs369883837;rs562443613;rs574287833;rs116636254
cg01968799	0.638039	0.610127	2.08471	0.0199982	0.0374722	10		rs545104026;rs559956451;rs527389539
cg01971586	0.693951	0.690376	3.17535	0.00103204	0.00200604	21	DSCAM	rs62225465;rs540521654;rs182315029;rs548191582
cg01971667	0.663497	0.652996	3.02154	0.00164681	0.00318383	8		rs376937294;rs192689052;rs36022350
cg01973456	0.668417	0.632343	3.69316	0.000192015	0.000380011	13		rs112706306;rs532372401
cg01975957	0.733008	0.712696	5.02412	1.31677e-06	2.72967e-06	1	LCE1A	rs185863465;rs528629686;rs190624272
cg01978246	0.635143	0.625638	2.00702	0.02391	0.0446837	8	LRRC24	rs373022847;rs537165234
cg01978937	0.660277	0.660762	2.63633	0.00495378	0.00945244	20		rs562233000
cg01979223	0.667155	0.641622	3.34458	0.00060648	0.00118595	3		rs138154256;rs548633969
cg01980568	0.653765	0.649994	2.31083	0.0115914	0.0218812	15	LOC101927310	rs373700383;rs369795356
cg01986936	0.694155	0.680491	4.19949	3.19605e-05	6.43676e-05	5	DOCK2	rs79935815;rs564900988;rs572218267
cg01987353	0.705071	0.643962	3.86854	0.000104818	0.000208731	17		rs191457345;rs183823143;rs528967751
cg01987765	0.623166	0.621743	2.75192	0.00359765	0.00689194	3		rs552464731
cg01988891	0.671823	0.643102	3.57918	0.0002819	0.000555727	12	GPR84	rs528318287;rs183900179;rs561506032;rs529353304;rs551028235
cg01989508	0.656631	0.602496	2.23377	0.0140179	0.0263948	8	SLCO5A1	rs141993278;rs113469533;rs570491122;rs528154968
cg01990027	0.635419	0.624258	2.49147	0.00729956	0.0138609	9	ASTN2	rs148232596;rs552924651;rs140086007;rs146940311;rs558398931
cg01994902	0.626879	0.618184	3.10462	0.0012819	0.00248529	16	IFT140	rs542758162;rs199762967;rs144513458;rs148557575
cg01997590	0.638136	0.629134	2.01969	0.0232305	0.0434336	2		rs529344036;rs529599179;rs569201777;rs536971616
cg02008691	0.684388	0.667003	3.34684	0.000602124	0.00117753	16	CASC16	rs79523526;rs536131974;rs553243264
cg02013203	0.649747	0.639254	2.80776	0.00307249	0.00589704	16	MMP2	rs138012091;rs142607152
cg02016178	0.673313	0.648422	4.86047	2.53896e-06	5.2336e-06	16	NLRC3	rs533981159
cg02016830	0.643462	0.640346	2.81284	0.00302836	0.00581308	3	MORC1	rs35534473;rs146932352
cg02019988	0.643805	0.604573	2.59905	0.00548121	0.0104455	3	SEMA3B	rs587725209
cg02024598	0.65778	0.654052	2.33638	0.0108729	0.0205422	10	FAM13C	rs76157774;rs192829597
cg02030592	0.715637	0.691642	4.91685	2.02749e-06	4.18758e-06	10	PIP4K2A	rs571324515;rs537142555;rs557028386;rs573656032
cg02033666	0.645316	0.618696	1.98365	0.0252077	0.0470692	7
cg02036195	0.638436	0.628544	2.8412	0.00279255	0.00536577	2		rs550613866
cg02037307	0.668281	0.630609	3.5372	0.000324107	0.000637971	5	PITX1	rs371961364;rs575545206;rs1051297
cg02042997	0.67077	0.634585	3.62147	0.000244687	0.000483059	16	APOB48R
cg02043679	0.651382	0.625331	2.65384	0.00472221	0.00901602	11	ROBO4	rs117483938
cg02045011	0.645432	0.628819	3.68823	0.00019526	0.000386371	7	PTPRN2	rs550151065;rs569996587;rs7782906
cg02045971	0.657041	0.634311	3.50423	0.000361377	0.000710482	3	PRR23B
cg02047286	0.684944	0.662514	4.29619	2.2349e-05	4.51601e-05	5		rs562342603
cg02049521	0.655566	0.642307	2.99613	0.00177639	0.00343139	21	LINC00189	rs577365399
cg02052762	0.640639	0.634319	1.99705	0.0244561	0.0456879	17	ANKFY1	rs115736596;rs139120581;rs375727184
cg02054776	0.696807	0.669354	5.92137	3.0303e-08	6.48492e-08	1	LMX1A
cg02060465	0.675298	0.65726	3.22162	0.00089401	0.00174046	1	SPRR4	rs576694377
cg02068015	0.642848	0.638589	2.42384	0.00870315	0.01649	22		rs3078508
cg02069619	0.69465	0.673644	4.93424	1.89102e-06	3.90806e-06	2	LPIN1	rs149818960
cg02069674	0.636366	0.618884	2.27649	0.0126228	0.0238014	16	CDH13	rs569297634;rs182277078
cg02071418	0.668591	0.644683	3.63804	0.000231411	0.000457121	4
cg02073703	0.646281	0.634074	2.62327	0.00513308	0.00979038	17		rs116599057;rs555758742;rs187593433
cg02074380	0.676204	0.652698	4.08851	4.79031e-05	9.61236e-05	13		rs562257517
cg02074714	0.635769	0.635905	2.54215	0.00638438	0.0121439	5		rs543380956;rs562664656
cg02079236	0.665736	0.644756	2.96508	0.00194746	0.00375779	11	MRVI1	rs577589650;rs540487670
cg02081019	0.680237	0.639111	3.84826	0.000112518	0.000223918	5
cg02083831	0.650156	0.639994	2.59861	0.0054877	0.0104578	11		rs199530017
cg02084029	0.753854	0.689561	5.90174	3.29999e-08	7.05683e-08	19		rs190122971;rs531825542
cg02086877	0.651739	0.629283	2.91005	0.00228849	0.00440774	1	RNF220	rs530443329
cg02093266	0.710617	0.676061	5.10952	9.30824e-07	1.93548e-06	7	GRB10	rs545555907
cg02097657	0.626062	0.618995	1.97942	0.0254489	0.0475128	8		rs530514521;rs562497200
cg02097767	0.655223	0.622282	2.82883	0.00289322	0.00555696	18		rs530173074;rs115337990;rs150928966
cg02099683	0.685436	0.657501	5.35394	3.39784e-07	7.12758e-07	10	FAM53B	rs564997795
cg02101067	0.710537	0.673264	4.51753	9.68825e-06	1.97313e-05	5	ST8SIA4	rs539621138;rs557635475;rs569818710
cg02101131	0.644928	0.643936	2.24284	0.0137109	0.0258249	17	MGAT5B	rs551961832;rs149862795;rs145811901;rs554606769
cg02106453	0.651823	0.655778	2.8384	0.00281507	0.00540846	19	PIP5K1C	rs536542577;rs111551055;rs553129951;rs573148123;rs185202551;rs546293862
cg02108045	0.661628	0.648796	2.97852	0.0018716	0.00361317	12	SOCS2-AS1	rs540725857
cg02119598	0.651075	0.645257	2.85072	0.00271728	0.00522315	16	ZNRF1	rs183843699
cg02120584	0.699402	0.6618	6.03384	1.85562e-08	3.98752e-08	2	SIX3	rs558947445;rs575525528;rs544932582;rs370976451
cg02128086	0.670739	0.64281	4.38449	1.60567e-05	3.25435e-05	16		rs550082296;rs193065112
cg02131995	0.654992	0.650059	3.3226	0.000650485	0.00127096	19	HAMP	rs559516318
cg02137395	0.716872	0.684407	5.17144	7.22603e-07	1.50571e-06	3
cg02144770	0.703369	0.678338	5.25734	5.07353e-07	1.06058e-06	2
cg02148426	0.671163	0.628624	3.15021	0.00111511	0.00216542	7		rs112848048
cg02150354	0.658983	0.639074	3.09795	0.00130816	0.00253559	5	FLJ42709	rs559009434;rs141329730;rs541429345
cg02153138	0.705838	0.670941	4.92003	2.0018e-06	4.13487e-06	7	PRRT4	rs557466573;rs112317161;rs546179699
cg02155997	0.658744	0.637548	4.56839	7.96941e-06	1.626e-05	1	EPS8L3	rs571691914;rs534356627;rs138732719;rs112400349
cg02156526	0.634902	0.629894	1.98447	0.0251609	0.0469831	6	FAM65B	rs573637282;rs542368392;rs559064279;rs185988273;rs544637126;rs566470919
cg02156870	0.69313	0.663043	4.99684	1.47015e-06	3.0447e-06	17	SRCIN1
cg02158130	0.705473	0.679291	3.62124	0.000244873	0.00048342	5		rs113923877;rs376167725
cg02161203	0.69293	0.669429	4.0233	6.05837e-05	0.000121301	22		rs556682479
cg02162069	0.61992	0.594806	1.9703	0.0259756	0.0484834	19	ZIM2	rs112089598
cg02162324	0.645315	0.615916	2.8307	0.00287784	0.00552783	16	HSF4	rs544747055
cg02164741	0.697189	0.663619	4.55728	8.3175e-06	1.69633e-05	17		rs544837341;rs149045197;rs79038923
cg02167837	0.654292	0.634771	2.12376	0.0182497	0.0342407	14		rs192915892;rs575385277;rs184997668
cg02174203	0.632467	0.628911	3.08889	0.00134463	0.00260557	11	MYO7A	rs541589044;rs181535249
cg02175213	0.632989	0.619276	2.64835	0.00479382	0.00915109	12	CPM	rs77866136
cg02177990	0.625565	0.602351	2.60083	0.00545486	0.0103962	13	ALOX5AP	rs538854934;rs17245512
cg02178077	0.635683	0.620261	2.51001	0.00695193	0.0132086	2	COLEC11	rs574607060;rs146041897;rs7588285
cg02178846	0.630655	0.633307	1.98578	0.0250867	0.0468464	11		rs115260214;rs568106751
cg02178957	0.726122	0.691574	5.70888	7.58008e-08	1.61018e-07	16		rs369426344;rs570308965
cg02182361	0.700292	0.6669	7.17378	1.094e-10	2.44625e-10	20	FAM110A
cg02186610	0.707552	0.683025	4.55272	8.46487e-06	1.7261e-05	5		rs72776320;rs72776322
cg02187231	0.700276	0.667615	6.98519	2.60161e-10	5.77911e-10	2	VAX2	rs3771397;rs3771396;rs568194815;rs186010791
cg02188185	0.643916	0.624157	3.07955	0.00138318	0.00267936	6	RNF39	rs35559353
cg02191078	0.64893	0.629829	2.65495	0.00470795	0.00898918	6		rs187994234;rs116729933
cg02191862	0.696641	0.675437	5.38119	3.03261e-07	6.36783e-07	10		rs548579808;rs566889867;rs529565180
cg02193032	0.65742	0.62747	2.67658	0.00443626	0.0084767	1	LYPD8	rs146744131;rs182876087;rs527245584
cg02200642	0.666778	0.659613	3.02047	0.0016521	0.00319393	11	OR5E1P	rs560528671
cg02202411	0.642924	0.653748	2.02118	0.0231519	0.0432891	5	FLJ33360	rs554090660;rs573745374;rs61278503
cg02202721	0.667667	0.659382	3.57541	0.000285474	0.000562681	1	PEAR1
cg02205111	0.704826	0.687302	4.49234	1.06676e-05	2.1705e-05	2		rs545818655;rs192539520
cg02208793	0.658143	0.645035	2.95967	0.00197876	0.00381762	11	DLG2	rs191495200;rs369668813
cg02216780	0.639205	0.634479	2.87019	0.00256903	0.00494157	13		rs2491123;rs144954225
cg02217815	0.676745	0.650792	4.6338	6.1886e-06	1.26569e-05	22	FOXRED2	rs557602497;rs1000427;rs145908697
cg02218324	0.712485	0.668286	5.81041	4.89923e-08	1.0444e-07	19	RSPH6A	rs201397109
cg02219001	0.684398	0.672783	3.9575	7.66056e-05	0.000153039	11		rs7931808
cg02219601	0.673598	0.643127	3.84947	0.000112044	0.000222984	14		rs537696207;rs557923681
cg02223801	0.681655	0.663151	3.05681	0.0014815	0.00286765	7	PTPRN2	rs570763870;rs139358482
cg02224335	0.640632	0.635243	2.28555	0.0123431	0.0232812	8		rs190258307;rs182510737;rs114915488
cg02227879	0.636608	0.615429	2.11453	0.0186507	0.034983	10	CAMK2G	rs192152834;rs544419690;rs562569739
cg02229135	0.713034	0.673809	5.08132	1.04414e-06	2.1688e-06	13	MIR548F5	rs537989784
cg02233614	0.662977	0.641811	2.61529	0.00524553	0.0100021	1	PFKFB2	rs57639876
cg02233750	0.668952	0.640846	2.90055	0.00235266	0.00452992	22	MCAT	rs190028834;rs569613957
cg02236776	0.666577	0.640288	3.70942	0.00018167	0.000359777	10	ADAM12	rs7085021;rs187970537;rs371347375
cg02237342	0.671855	0.642372	3.92584	8.56922e-05	0.000170995	22	ADORA2A	rs557267182;rs200817204;rs539804305
cg02238057	0.640149	0.6315	2.35164	0.010463	0.0197779	8	FER1L6	rs543962024;rs558858077;rs577171307;rs540544323;rs560377834
cg02240363	0.683401	0.663393	4.10114	4.57617e-05	9.18674e-05	18	FECH	rs189146107;rs558327474
cg02241225	0.666563	0.652173	2.9405	0.00209353	0.00403632	12
cg02241891	0.646378	0.629705	2.30793	0.0116755	0.022038	22		rs552430347;rs115885375;rs151214677
cg02265785	0.651903	0.642448	2.35148	0.0104672	0.0197857	11	PDGFD	rs144297838;rs575687733
cg02269855	0.688934	0.676287	4.19232	3.28131e-05	6.607e-05	7	TMEM178B
cg02274134	0.668967	0.653145	2.67346	0.00447463	0.00854902	11	AHNAK	rs190539013
cg02287214	0.648012	0.631032	2.37717	0.00980766	0.0185538	11		rs532397964
cg02295216	0.637066	0.620596	2.45032	0.0081272	0.0154106	16	CKLF
cg02302574	0.65512	0.621491	2.65688	0.0046831	0.00894231	13	SLC46A3	rs151062908;rs577119058
cg02302629	0.698041	0.664979	5.685	8.39554e-08	1.78202e-07	22	PARVB	rs545150502;rs565144566;rs532826313
cg02302956	0.64003	0.628197	2.21311	0.0147398	0.0277367	6		rs544430848;rs186964646
cg02304370	0.623228	0.609525	1.99223	0.0247246	0.0461813	11	PHRF1	rs187446135;rs568145104
cg02305353	0.644777	0.65095	1.98514	0.0251234	0.046914	12	RPH3A	rs145114678;rs140680955;rs144656378;rs147898060;rs201082152
cg02305473	0.657611	0.648518	4.18395	3.38361e-05	6.81105e-05	2	INPP5D	rs553350023;rs73996025;rs369949394;rs373871855
cg02306995	0.651672	0.621814	3.12128	0.00121843	0.00236378	3	SEMA5B	rs146558307;rs188825445;rs534450789
cg02311073	0.63119	0.60404	2.03588	0.0223862	0.0418796	9		rs574458873
cg02313909	0.664136	0.652252	2.75942	0.00352267	0.00674995	21	PRMT2	rs539192612;rs76674087;rs569564917
cg02320084	0.705847	0.676155	5.3487	3.4728e-07	7.28344e-07	16	C16orf74
cg02322641	0.622907	0.609722	2.07144	0.0206242	0.0386268	1	ARHGAP30	rs575546870
cg02323510	0.676094	0.650389	3.09031	0.00133885	0.00259449	20		rs566077842;rs184957562
cg02326249	0.645059	0.630135	1.97637	0.0256238	0.0478357	1		rs571054331;rs533546598;rs551701000;rs570303074
cg02326386	0.641572	0.629986	1.99295	0.0246844	0.0461079	19	MOBKL2A	rs144416202
cg02326930	0.674265	0.672663	2.98576	0.00183188	0.00353731	6
cg02327563	0.650169	0.621163	2.66845	0.0045367	0.00866587	2		rs78446204;rs148943714
cg02329109	0.681909	0.690317	2.61194	0.00529332	0.0100922	20	LOC101929312	rs536264807;rs73594302;rs569965145;rs16993438
cg02330214	0.672803	0.668438	3.08347	0.00136687	0.00264815	1	PRDM2
cg02331883	0.688041	0.672309	4.38161	1.6232e-05	3.28952e-05	5	PCDHGA4
cg02335185	0.659151	0.648127	2.73267	0.00379698	0.00726935	20	CDH4	rs373026945;rs114698550
cg02339083	0.638095	0.62775	2.17147	0.0162947	0.0306208	22	SMC1B	rs528167007
cg02341058	0.659756	0.65522	2.6142	0.00526098	0.0100312	1		rs575123830;rs183409759;rs7540075
cg02341330	0.672311	0.683754	2.62558	0.0051009	0.00972997	21	KRTAP20-2	rs551484598
cg02349672	0.672354	0.649464	3.6051	0.000258498	0.000510053	22		rs76059429
cg02350790	0.701068	0.682666	4.14244	3.93824e-05	7.91652e-05	10		rs571240017;rs539706741;rs114990620;rs570262332
cg02362631	0.636198	0.636399	2.50695	0.00700824	0.013314	18		rs565976688;rs73496077;rs558189798
cg02363657	0.665233	0.64847	4.40674	1.47644e-05	2.99492e-05	11		rs184240041
cg02366100	0.65645	0.631483	2.64053	0.00489725	0.00934584	16		rs555875098;rs575724520;rs545235867
cg02372334	0.647049	0.614322	2.89117	0.00241766	0.00465381	11	RHOG	rs4597058;rs4379840
cg02377082	0.632333	0.6193	2.04628	0.0218582	0.0409041	9	HSD17B3	rs570933525;rs2243595
cg02377101	0.666834	0.663979	3.17831	0.00102263	0.00198792	7		rs7796064;rs112755400;rs78006706;rs564650370
cg02378063	0.703187	0.693284	3.59202	0.000270068	0.000532601	4		rs551844937
cg02381687	0.674707	0.65351	2.69229	0.00424797	0.00812162	6	PHACTR1	rs559410094;rs528126949;rs548263135;rs182739561
cg02383175	0.682359	0.663715	3.74682	0.000159846	0.00031697	15
cg02384170	0.67475	0.669014	3.25048	0.000816872	0.00159197	16	PHKB	rs561066889;rs143837874;rs148158148
cg02386273	0.662546	0.671001	2.29441	0.0120748	0.0227817	14		rs193041041;rs151240787
cg02386445	0.63075	0.612183	2.35301	0.0104268	0.0197106	6		rs28635081;rs373286644
cg02387366	0.647069	0.613495	2.89229	0.0024098	0.00463884	17		rs117404641
cg02387779	0.684145	0.658125	3.60811	0.000255908	0.000505005	2	RBMS1	rs548837536;rs151251009;rs190767905
cg02390329	0.660352	0.613533	3.11623	0.00123735	0.00240004	3	ZIC4	rs541892773;rs568787281;rs537556414
cg02392754	0.675031	0.67031	2.50808	0.00698747	0.013275	7	DPP6	rs79620446;rs147714468
cg02396116	0.655825	0.653279	2.94378	0.00207345	0.00399823	10		rs545287350;rs140411291;rs144123699;rs543010302
cg02399492	0.659859	0.648187	3.00918	0.00170871	0.00330219	6	UTRN	rs115806729;rs559006829
cg02399746	0.634275	0.621262	2.1084	0.0189211	0.0354823	20
cg02402467	0.685637	0.662781	4.36101	1.75392e-05	3.55188e-05	11		rs144441409;rs533467385;rs75647367;rs563574623;rs148472435;rs549501015
cg02402744	0.640438	0.632459	2.01493	0.0234836	0.0439003	16		rs181209181;rs148644291;rs554067560
cg02405929	0.635969	0.622802	2.68489	0.00433573	0.00828699	17		rs535418162;rs62056964;rs62056965
cg02408153	0.65497	0.622249	2.19264	0.0154871	0.029124	2	HOXD3	rs545644289;rs185567623;rs373598713;rs367736840;rs114468054
cg02408601	0.652846	0.636222	2.60961	0.00532687	0.0101554	6	TBPL1	rs375086089;rs575735390;rs79656601;rs572803108
cg02408794	0.633194	0.616231	2.18754	0.0156785	0.0294785	7	NOBOX	rs187273709;rs528754192;rs7800847;rs571490209;rs538752866
cg02412169	0.634652	0.628775	2.17162	0.0162889	0.0306099	5		rs114234330
cg02415431	0.669448	0.648282	4.49706	1.04771e-05	2.1321e-05	22	IGLL1	rs551191325;rs571008724
cg02425511	0.634302	0.627525	2.06967	0.020709	0.0387832	1	ROR1	rs149302706;rs560234974;rs143531208
cg02444433	0.640443	0.644684	2.15696	0.0168688	0.031683	5	PRDM9	rs551534186
cg02448858	0.660526	0.638858	2.62154	0.00515726	0.00983588	9		rs547130517;rs565420117
cg02451774	0.629005	0.603544	2.06783	0.0207978	0.0389464	1		rs186689555;rs587599383
cg02453445	0.665758	0.645785	3.81501	0.00012632	0.000251092	5		rs17104031;rs544949790;rs189679812;rs533383291
cg02464608	0.655416	0.644058	2.38347	0.00965154	0.0182627	3	SEMA5B
cg02470874	0.692595	0.665552	4.3344	1.93785e-05	3.92093e-05	3	PPM1L
cg02476619	0.652509	0.610463	3.23222	0.000864928	0.00168456	17	SLC47A1
cg02482042	0.628895	0.619205	2.33054	0.0110335	0.0208413	3	ATP2B2	rs376557388;rs181561719
cg02487712	0.68234	0.666113	3.46511	0.00041084	0.000806671	10		rs553808567;rs114315674;rs546224250
cg02488202	0.678321	0.664665	3.42023	0.000475457	0.000932177	7	PLXNA4	rs75305531;rs553338821;rs185523076
cg02489245	0.682048	0.655888	3.29881	0.000701499	0.0013695	15		rs544128558;rs562322747
cg02494101	0.7038	0.669038	5.12848	8.61515e-07	1.79261e-06	19		rs189328634;rs78192444;rs536082450
cg02495851	0.661053	0.660427	2.26922	0.0128513	0.0242266	18	EPB41L3	rs562723115
cg02504956	0.711235	0.668439	6.40775	3.5502e-09	7.72965e-09	16	FAM65A	rs564967266;rs532083302
cg02509569	0.683374	0.634319	5.63151	1.05488e-07	2.23473e-07	2	SNTG2	rs191020865;rs182733355;rs72766761
cg02520054	0.647358	0.641295	3.02751	0.00161769	0.00312809	5		rs188358086;rs534623257;rs78112305
cg02524010	0.637779	0.634044	2.08696	0.0198935	0.0372792	16	TMCO7	rs551556603
cg02527088	0.687566	0.654126	4.54495	8.72124e-06	1.77788e-05	10	PRR26	rs551015655;rs144463305;rs373161009
cg02531570	0.696621	0.658549	3.31788	0.000660337	0.00128997	1		rs111977770;rs569480525
cg02547426	0.646216	0.643247	2.35051	0.0104928	0.0198336	4	RGS12
cg02550950	0.639816	0.625753	2.09775	0.0193988	0.0363659	2	HECW2	rs573881771
cg02554272	0.690502	0.660576	3.16087	0.00107914	0.00209645	12	CRACR2A	rs141800905;rs190053867;rs181807023
cg02555368	0.668186	0.662894	3.144	0.00113659	0.00220665	21	LINC00114
cg02557179	0.648585	0.639497	4.4863	1.09165e-05	2.22069e-05	16		rs558663451;rs576917615;rs375960626;rs556287043;rs574736841;rs542572918
cg02567694	0.646094	0.64126	2.61485	0.0052518	0.010014	8	SLCO5A1	rs192738212
cg02567958	0.703592	0.667948	6.24959	7.17548e-09	1.5534e-08	22	CDC42EP1
cg02570660	0.662315	0.626133	2.37907	0.00976017	0.0184652	1		rs572524530
cg02576706	0.641727	0.624086	1.97253	0.0258461	0.0482459	2		rs554945338;rs576840657
cg02580969	0.651145	0.646284	2.64829	0.00479459	0.00915254	6	GPX6	rs563628214;rs34349364
cg02582963	0.665921	0.653252	3.3948	0.000516191	0.00101113	3	SGEF	rs539257826;rs557901822;rs572938340
cg02584791	0.644129	0.624171	2.22433	0.0143439	0.0270005	13	B3GLCT	rs150447659;rs570587907
cg02587648	0.6451	0.634579	2.39247	0.00943258	0.0178532	1	PRKCZ	rs17232167;rs553839988;rs576992886
cg02603747	0.668731	0.652143	3.28127	0.000741479	0.00144669	6		rs183461978;rs538253292
cg02606423	0.626986	0.592508	2.04677	0.0218334	0.0408583	2	OTX1
cg02606936	0.648344	0.623927	2.28639	0.0123173	0.0232331	22		rs187300952;rs528945117;rs149952490;rs559525840
cg02609279	0.691815	0.672846	3.75437	0.000155755	0.000308925	2	ITGA4
cg02611419	0.649777	0.621708	2.61851	0.00519986	0.00991587	6	KCNK16	rs540368855
cg02611934	0.662172	0.64861	3.24589	0.000828722	0.00161477	13	SLITRK5	rs201788229;rs555137445;rs199569920
cg02614336	0.660325	0.651005	2.40683	0.00909226	0.0172181	10		rs376719218;rs190241274;rs531716361;rs541887649;rs561555427
cg02615013	0.651986	0.639132	2.3791	0.00975956	0.0184641	4	SH3BP2	rs573903469;rs542481861;rs115369762;rs528225353;rs191690360;rs117255850
cg02617721	0.646535	0.63041	2.76867	0.00343213	0.00657839	15	ATP10A	rs576642366
cg02618071	0.620539	0.611824	2.05774	0.0212884	0.0398519	17		rs545507638;rs560067113
cg02622254	0.691577	0.672168	4.68058	5.15849e-06	1.05665e-05	2
cg02623707	0.642989	0.636049	2.27098	0.0127955	0.0241224	9
cg02625371	0.669778	0.657679	3.73465	0.000166658	0.000330345	20	EBF4	rs533640468
cg02631126	0.67041	0.644415	4.22623	2.89638e-05	5.83853e-05	6	ZSCAN12L1	rs35902873;rs570172022;rs535983697
cg02633371	0.644103	0.606639	2.48127	0.00749719	0.0142313	17	LHX1	rs538010627
cg02637474	0.66759	0.657073	2.7525	0.00359183	0.00688094	7	PTPRN2	rs112515887;rs543499926;rs115114023;rs111278284;rs551524901;rs566845901
cg02637887	0.665768	0.651618	4.59302	7.24704e-06	1.4799e-05	22		rs188669992;rs562985595
cg02642267	0.66536	0.67127	2.28627	0.0123212	0.0232402	1		rs75410814;rs528398191
cg02645561	0.644865	0.641663	2.44847	0.00816619	0.015484	19		rs75885202
cg02647929	0.649112	0.630243	3.4859	0.000383806	0.000754113	16	MGRN1	rs192426476;rs562480401;rs115810402
cg02657654	0.651538	0.625407	2.44482	0.00824399	0.0156297	2
cg02658662	0.642827	0.638034	2.01204	0.0236389	0.0441864	2		rs147528231;rs74355297
cg02659989	0.651158	0.634368	2.60336	0.00541778	0.0103264	22	ELFN2	rs552025780
cg02661372	0.666796	0.658066	4.3012	2.19358e-05	4.43333e-05	1	IER5	rs542421152
cg02664787	0.641899	0.628078	2.35952	0.0102565	0.0193932	11	OPCML	rs139009311;rs189748381;rs149879932
cg02666556	0.690294	0.664893	4.58909	7.35793e-06	1.5023e-05	11	OR9Q1	rs528898856;rs569142670
cg02668655	0.654016	0.65699	2.38174	0.0096942	0.0183424	1		rs540010710;rs183898788
cg02680909	0.673303	0.673019	3.1176	0.00123218	0.00239012	6	MOCS1
cg02682387	0.665225	0.652085	2.32054	0.0113135	0.0213635	18		rs144232066;rs554138138;rs2928952;rs73958503
cg02683838	0.652572	0.638057	2.23951	0.013823	0.0260329	3		rs533564792;rs549386370
cg02686770	0.697023	0.660641	5.35931	3.32256e-07	6.97114e-07	17	PHB	rs147327727
cg02687592	0.653592	0.649954	3.27843	0.000748156	0.00145958	22	KIAA1644	rs539692503
cg02691934	0.706814	0.673409	4.40747	1.47239e-05	2.98677e-05	10	C10orf90	rs150940473;rs140767183
cg02695372	0.687164	0.666719	4.29305	2.26116e-05	4.56859e-05	7		rs556930847;rs576337707;rs539071158;rs186794930
cg02698519	0.6473	0.636165	3.22116	0.000895296	0.00174291	14	NOP9	rs556933036;rs567577555
cg02699829	0.678771	0.653134	5.97548	2.39441e-08	5.134e-08	19	TRMT1	rs149836806;rs145807038
cg02699834	0.666164	0.64989	3.69742	0.000189247	0.000374597	12	KRT2	rs2232561;rs111399639;rs554698610;rs574546520
cg02700130	0.655462	0.65966	2.28953	0.012222	0.023056	3	LOC285401	rs115073984;rs553848761
cg02703525	0.657847	0.652601	3.8777	0.000101508	0.000202202	1	C1orf216	rs566540529;rs533989064
cg02703734	0.660613	0.636242	3.33052	0.000634298	0.00123971	2	STON1-GTF2A1L	rs191875049;rs530201652;rs549186676;rs184481665;rs11125177
cg02707176	0.647413	0.62475	2.56739	0.00596842	0.011362	5	PCDHGA4	rs560134083;rs201698529;rs541061354;rs560904796
cg02708515	0.649048	0.659684	2.02379	0.023014	0.043036	21	LINC00317
cg02709032	0.649566	0.623979	2.46634	0.00779551	0.0147894	19	SLC7A10	rs138826277;rs57394649;rs571448010
cg02711886	0.683771	0.65491	4.00095	6.5627e-05	0.000131302	5	COL23A1	rs141997873;rs6878639
cg02721902	0.704833	0.672275	5.00197	1.44002e-06	2.98276e-06	17		rs539617897
cg02726511	0.643751	0.616767	2.01962	0.0232343	0.0434406	2
cg02727247	0.655714	0.65479	2.03284	0.0225428	0.0421691	11	OR51F1	rs77184886;rs551846182;rs566777771;rs533901988;rs555653923
cg02727835	0.622569	0.620238	2.87735	0.0025164	0.00484153	11	PEX16	rs553981081;rs570570561
cg02730085	0.668656	0.666433	2.58788	0.00564876	0.0107609	12	TMEM132D	rs538260622;rs73151088
cg02731880	0.727894	0.688977	5.04571	1.20652e-06	2.50288e-06	15	SNX1	rs571124908;rs11857157;rs553033408
cg02743950	0.633976	0.61462	3.21793	0.000904352	0.00176032	19	FKRP	rs115365212;rs112819526
cg02749733	0.677154	0.65848	3.77224	0.000146461	0.000290692	7	DYNC1I1	rs573371454
cg02757061	0.64025	0.621133	3.10958	0.00126267	0.00244853	6	PEX7	rs185086355;rs9494592;rs141150635;rs577393081
cg02758628	0.643054	0.62127	2.90508	0.00232186	0.00447136	4	NKX3-2	rs546641253;rs559802245
cg02758964	0.647557	0.653774	2.40575	0.0091173	0.0172648	12		rs76387636;rs568659606;rs534156977
cg02767093	0.62432	0.60073	2.01608	0.0234225	0.0437873	13	STK24	rs573911915;rs147830569
cg02770983	0.637575	0.603475	2.16613	0.016504	0.0310072	11	PAX6	rs1800427;rs146769256
cg02779724	0.681774	0.663556	4.77501	3.5618e-06	7.32062e-06	17
cg02796135	0.660836	0.631628	2.94155	0.00208707	0.00402416	8	FAM110B	rs187682937;rs193174622;rs76509740
cg02797183	0.724042	0.683601	6.50136	2.33462e-09	5.10027e-09	1	PRR9	rs573583291;rs542503401;rs111371335;rs575767199
cg02799090	0.659926	0.654671	2.81963	0.0029703	0.00570312	10
cg02799298	0.665988	0.65906	3.11481	0.00124271	0.00241026	20		rs149348067
cg02804231	0.683457	0.644502	4.03272	5.85713e-05	0.000117309	11	NCAM1	rs547774350;rs532873718;rs530427881
cg02805354	0.671222	0.669619	3.16611	0.00106188	0.00206331	10	ADAM12	rs1676737
cg02806156	0.677365	0.656581	3.86789	0.000105058	0.000209202	12		rs187058276
cg02807446	0.664027	0.66405	2.46995	0.00772236	0.0146525	10	SORCS3	rs183534969;rs147727259
cg02808427	0.677961	0.638982	3.65307	0.000219968	0.000434751	7	OSBPL3	rs114465883;rs115385314;rs553417702
cg02810931	0.656812	0.633202	2.57064	0.00591667	0.0112647	17		rs75633878;rs558949578
cg02814118	0.705215	0.677641	5.13746	8.30475e-07	1.72853e-06	16	CMIP	rs556390523;rs186406368;rs545177794
cg02815694	0.670778	0.671569	2.66717	0.00455268	0.00869612	3
cg02823823	0.646113	0.635196	2.40322	0.00917676	0.0173753	8		rs537300977;rs557283797;rs147643151
cg02829743	0.672881	0.632779	2.85444	0.00268832	0.0051682	6		rs77505350;rs546056279;rs563228765
cg02833706	0.677499	0.659745	3.3787	0.000543653	0.00106438	6
cg02839328	0.6322	0.626166	2.09059	0.0197261	0.03697	22		rs558654989;rs575327450
cg02843500	0.655473	0.628	3.73504	0.000166435	0.000329908	16	C16orf58	rs141376808;rs373179527
cg02852025	0.697583	0.660669	3.98273	7.00341e-05	0.000140037	7	IKZF1	rs551772959
cg02856147	0.656698	0.669076	2.04275	0.0220362	0.0412326	7		rs182508999
cg02859458	0.666923	0.670634	2.58192	0.00574022	0.0109327	12		rs115222779;rs139272949
cg02860186	0.679432	0.649267	4.20659	3.11372e-05	6.27235e-05	21	ERG
cg02860921	0.658425	0.649269	2.1065	0.0190056	0.0356384	7	PTPRN2	rs566273836;rs117745136;rs183389634
cg02861056	0.649777	0.625096	3.03173	0.00159737	0.00308922	2	PLEK	rs551324806
cg02865769	0.701491	0.665754	3.47471	0.000398141	0.000781956	2		rs181196821
cg02867991	0.605974	0.598915	2.17288	0.0162399	0.0305193	14	GNPNAT1	rs568102148;rs566738624
cg02868178	0.716855	0.678541	5.00676	1.41244e-06	2.92624e-06	6		rs376307449;rs556515179
cg02871300	0.659503	0.642681	2.60944	0.00532927	0.0101599	3
cg02872054	0.680351	0.654658	3.0654	0.00144364	0.00279524	14	ACTN1	rs186268773
cg02876798	0.643847	0.628694	2.18131	0.0159151	0.0299173	16
cg02877207	0.679511	0.653211	3.9763	7.16548e-05	0.000143246	20	APCDD1L-AS1	rs544290258
cg02882130	0.638588	0.611125	2.97772	0.00187601	0.00362152	11	KCNQ1	rs369265746;rs182542654;rs565111631;rs187117456;rs74048607
cg02882186	0.677939	0.668808	2.91625	0.00224747	0.00432961	5	EDIL3	rs141463333;rs7729923;rs113748658
cg02886033	0.694571	0.66034	3.75913	0.000153226	0.000303958	7		rs561832996;rs144460938
cg02887884	0.682159	0.656505	3.5077	0.000357266	0.0007025	12		rs368083027
cg02887997	0.643611	0.60978	2.45339	0.00806269	0.0152897	1
cg02888166	0.644591	0.625789	3.28732	0.000727452	0.00141962	14	MEG3	rs146519551
cg02889647	0.667533	0.63883	2.70795	0.00406759	0.00778124	1	IVL	rs565397447;rs537562763;rs527371581
cg02900599	0.672262	0.648563	3.37357	0.000552701	0.00108187	5		rs533594386
cg02902955	0.659358	0.645679	2.28957	0.0122206	0.0230534	11	MS4A6A	rs115922241;rs191938516
cg02911909	0.661187	0.632821	2.74232	0.00369584	0.0070777	5		rs573031682;rs540999032;rs145210342
cg02913140	0.692884	0.674229	3.42196	0.000472793	0.000927035	5	MEF2C	rs576172569;rs545185248
cg02914097	0.652922	0.653984	2.72795	0.00384729	0.00736456	3		rs543015740;rs563256420;rs294286
cg02918557	0.702819	0.670478	5.26129	4.9914e-07	1.04355e-06	7	RADIL	rs77934742
cg02919116	0.658774	0.61599	3.90131	9.3432e-05	0.000186268	1		rs575655990
cg02923966	0.628156	0.602522	2.12302	0.0182816	0.0342994	10	CDH23	rs3802712;rs72817951
cg02925233	0.63805	0.602581	2.18594	0.015739	0.0295907	17	USP22	rs373126678;rs554728074
cg02928123	0.662246	0.665211	2.45585	0.00801137	0.0151936	16		rs141551298
cg02935132	0.668447	0.636393	3.34262	0.000610282	0.00119329	2	INPP5D	rs535227315
cg02937656	0.662767	0.666963	2.48845	0.00735764	0.0139699	5		rs532696450;rs541821144
cg02938414	0.658912	0.61338	3.15094	0.00111263	0.00216065	4
cg02938807	0.665088	0.649042	4.14766	3.86394e-05	7.76856e-05	14	GPHB5	rs561309759;rs188122586
cg02941085	0.682725	0.672551	3.04962	0.00151389	0.00292951	7	PTPRN2	rs568642370;rs536059779
cg02941318	0.674361	0.656686	2.8729	0.00254903	0.00490347	1		rs78025826;rs190310295;rs141554488
cg02941397	0.690597	0.665574	4.39454	1.54602e-05	3.13446e-05	18		rs73414821;rs191035165;rs530426963;rs546981082
cg02944716	0.740641	0.701541	6.33791	4.84738e-09	1.05262e-08	12	LOC100506159	rs573689078
cg02945587	0.693633	0.672686	3.57563	0.000285257	0.000562262	22	LIMK2	rs571387071;rs112129962;rs547265514
cg02946878	0.640672	0.62417	2.04495	0.0219252	0.0410278	4	PPARGC1A	rs550032532;rs4469064
cg02947253	0.683763	0.669601	3.40419	0.000500778	0.000981266	1	ADORA3	rs568404514;rs534194162
cg02952519	0.689645	0.673937	4.4135	1.43921e-05	2.92014e-05	20	SPO11
cg02955744	0.629496	0.618465	2.97183	0.00190902	0.00368442	2
cg02955804	0.632283	0.5999	2.18577	0.0157455	0.0296028	16		rs555925534;rs76748338;rs113234328;rs78887037;rs79949303;rs78091528;rs74015491
cg02960406	0.689922	0.670481	3.40204	0.000504263	0.000988029	1	AJAP1	rs563730357;rs12757192;rs12136473;rs61765059
cg02967969	0.662095	0.657005	2.85633	0.00267379	0.00514068	11	RBM4B	rs541700514
cg02968048	0.659626	0.652058	2.15911	0.0167827	0.0315237	11	FAT3
cg02971322	0.659978	0.648083	4.85663	2.57802e-06	5.31352e-06	10	FLJ41350
cg02979167	0.640495	0.649253	2.2933	0.012108	0.0228433	3	PDZRN3	rs58791466;rs555631278
cg02981795	0.677478	0.657068	3.79169	0.000136947	0.000271998	9	MAPKAP1	rs536943880;rs142615966;rs78923342;rs539209401
cg02985139	0.634769	0.632538	2.13037	0.0179674	0.0337199	13		rs560909786;rs1296244
cg02997042	0.698281	0.687758	3.89955	9.40119e-05	0.000187413	12		rs115576471
cg02998938	0.642165	0.63235	1.99994	0.024297	0.0453963	2
cg03002586	0.663574	0.658618	2.22612	0.0142815	0.0268847	1	PLD5	rs532348121;rs57344124
cg03005890	0.645146	0.62906	2.16659	0.0164859	0.0309741	21	CLDN14	rs550386601
cg03018530	0.656707	0.638594	4.02671	5.98467e-05	0.000119839	2		rs11892071;rs571963064
cg03022400	0.644696	0.623469	3.05265	0.00150014	0.00290325	19		rs113579604;rs558352743
cg03022813	0.705711	0.670516	5.72455	7.08761e-08	1.50646e-07	16	DEF8	rs545758086;rs58041822;rs531836400
cg03024742	0.686427	0.659193	5.97336	2.41667e-08	5.1813e-08	7	HTR5A	rs574083865
cg03024791	0.635891	0.630506	2.60993	0.00532219	0.0101466	11		rs575501100;rs545769848
cg03027036	0.702616	0.681628	4.20573	3.12353e-05	6.2919e-05	3	TP63	rs545307656
cg03027068	0.652849	0.631113	2.64559	0.00483004	0.00921945	15		rs141465861;rs571094452
cg03027400	0.675137	0.666306	2.68988	0.00427646	0.00817537	20	CDH4	rs528463636;rs181851238;rs568438879
cg03028337	0.641812	0.624522	2.48295	0.00746443	0.01417	2	CCDC85A	rs546457595;rs192034103;rs535319890;rs555523970;rs144631327
cg03032798	0.630671	0.618753	1.97922	0.0254605	0.047534	2		rs535065669;rs555269842;rs568807086;rs113843829
cg03049917	0.670748	0.662625	2.84793	0.00273912	0.00526457	15	NTRK3	rs149546000
cg03051880	0.657634	0.643413	3.52338	0.000339263	0.000667484	6	MAN1A1
cg03052074	0.666801	0.661214	3.50335	0.000362425	0.000712526	13	ELF1	rs79970816;rs141272000
cg03052128	0.639338	0.606735	2.17033	0.0163391	0.0307031	12		rs183045801
cg03052182	0.665905	0.637878	3.74449	0.000161129	0.000319494	6	KIAA1949	rs116704984
cg03052794	0.634665	0.614134	2.13798	0.0176469	0.0331269	19	C19orf22
cg03059073	0.736335	0.703513	6.20754	8.64339e-09	1.86859e-08	7		rs2030680
cg03060184	0.687051	0.649176	3.77474	0.000145207	0.000288233	19		rs543264297;rs3764542;rs565372698
cg03074223	0.667154	0.639604	3.51436	0.000349516	0.000687451	12	LPAR5	rs558684158
cg03078295	0.688581	0.65859	4.53815	8.9522e-06	1.82457e-05	10		rs144638070;rs556568103
cg03081563	0.704687	0.681612	3.77551	0.00014482	0.000287476	7
cg03085524	0.664352	0.658269	2.92461	0.00219324	0.00422621	8		rs6558390;rs572481038
cg03085661	0.646075	0.631133	2.53545	0.00649913	0.0123595	5		rs182074197;rs565671754
cg03085949	0.666262	0.647147	3.11811	0.00123028	0.0023865	7		rs569902845;rs536854840;rs6976260;rs150562970;rs13311387;rs78271489;rs139547405
cg03090869	0.660319	0.636589	3.17243	0.00104136	0.00202389	9		rs566582070
cg03093525	0.676845	0.649604	3.21008	0.000926723	0.00180341	7	LRRC17	rs527260298
cg03095642	0.656208	0.626547	3.36751	0.000563559	0.00110286	1	SLC5A9	rs573278298
cg03098854	0.622681	0.607295	2.20888	0.0148919	0.0280188	13	LRCH1	rs181246760;rs545575124
cg03112417	0.655195	0.642092	2.03185	0.0225941	0.0422626	13		rs138054758;rs143374465
cg03124858	0.656082	0.637844	3.48707	0.000382337	0.000751257	1	AJAP1	rs562961262;rs576655924
cg03128558	0.699313	0.668944	4.73585	4.1551e-06	8.52825e-06	12	KLRC4-KLRK1	rs142131702;rs186419031;rs539817889
cg03131587	0.651122	0.614938	2.31959	0.0113404	0.0214136	3	FNDC3B
cg03133256	0.647347	0.636062	2.87736	0.00251634	0.00484142	22	SPECC1L-ADORA2A	rs1207789;rs550960359
cg03133868	0.645384	0.62912	2.23918	0.013834	0.0260534	20	NKX2-2
cg03135964	0.635134	0.615154	1.99086	0.0248011	0.0463225	12	GALNT9	rs550303147;rs117788818
cg03146865	0.628784	0.628976	2.20702	0.0149591	0.0281436	11	ALDH3B1	rs549879925;rs192114778
cg03147972	0.680111	0.668865	2.9072	0.00230759	0.00444408	4		rs547746147
cg03148581	0.653333	0.654135	2.65098	0.00475941	0.00908634	5		rs186892225
cg03153539	0.708099	0.688695	4.17608	3.48266e-05	7.00852e-05	12	ADGRD1	rs184248315;rs190738520;rs140177917
cg03155832	0.667925	0.647291	3.27789	0.000749433	0.00146202	3	PRICKLE2-AS3	rs551919755;rs570442026;rs76735078;rs62251772;rs141692134
cg03163389	0.656828	0.626592	3.90153	9.33608e-05	0.000186127	10	LINC00858	rs375686406
cg03168749	0.6763	0.670228	2.89581	0.00238531	0.00459218	11	OR8B12
cg03170878	0.665795	0.661412	2.88034	0.00249475	0.00480051	7	PTPRN2	rs545866336
cg03171465	0.703375	0.668783	5.26073	5.00297e-07	1.04593e-06	2	C2orf55	rs28575117;rs530919570
cg03174507	0.654855	0.640969	2.00161	0.024205	0.0452262	10		rs563640063
cg03176550	0.651944	0.642573	3.43193	0.000457748	0.000897877	16	LAT	rs543635052
cg03179008	0.650167	0.644429	3.24457	0.000832151	0.00162138	1	MACF1	rs555082264;rs575343916
cg03184769	0.651708	0.628671	2.34669	0.0105945	0.0200234	19		rs565325658
cg03188253	0.651245	0.62389	2.83741	0.00282305	0.0054236	2	HDAC4	rs536630010;rs145428605
cg03190640	0.644698	0.630268	2.60039	0.00546134	0.0104082	1		rs571894138;rs541247316;rs150873881;rs139421993
cg03190661	0.679813	0.652631	4.64879	5.83847e-06	1.1947e-05	17	TMC8	rs531022254
cg03191369	0.706621	0.677845	4.1273	4.16146e-05	8.36136e-05	20
cg03192469	0.63156	0.62627	2.55723	0.00613281	0.0116712	3		rs527406614
cg03197296	0.635644	0.624244	3.02877	0.00161162	0.00311648	3	CACNA2D2	rs116375541
cg03207845	0.696374	0.671833	4.59321	7.24174e-06	1.47884e-05	3		rs146006444;rs9879107
cg03207868	0.6483	0.627575	2.4437	0.00826792	0.0156745	20		rs6099989;rs115355912;rs6026129
cg03211593	0.660169	0.627486	3.22636	0.000880891	0.00171528	11		rs561040317
cg03212145	0.675328	0.612752	3.51367	0.000350308	0.000688978	15	LOC101927153	rs148955812;rs143761705;rs191783164
cg03214715	0.672765	0.646208	5.70522	7.69975e-08	1.63542e-07	12	ARHGAP9	rs117495838;rs574505573;rs552499691
cg03217587	0.664538	0.647986	2.87014	0.00256938	0.00494222	2		rs550055080;rs189750359;rs532368670;rs147004352
cg03222066	0.620584	0.614527	2.28076	0.0124903	0.0235549	11	ABCG4
cg03222929	0.672031	0.648163	3.93941	8.16785e-05	0.000163063	2		rs139264563
cg03223347	0.641104	0.624887	2.2408	0.0137795	0.0259514	20	CDH4	rs562893026;rs533686938;rs376900810
cg03224013	0.6923	0.647824	4.43162	1.34384e-05	2.72837e-05	14	KIAA0125	rs2857339;rs371086550;rs373367851;rs566969700;rs375778411;rs187631834;rs374987557;rs535073705;rs556550423;rs149758889;rs539362682;rs368216992;rs572930144;rs191409821;rs113146590;rs377209160;rs544568997;rs367821500;rs578241858;rs544632184
cg03228966	0.678627	0.657939	3.79378	0.000135963	0.000270066	20		rs577508231;rs16989840;rs190645590
cg03234245	0.675516	0.661984	3.17918	0.0010199	0.00198267	12	TMEM132C	rs115551732
cg03236137	0.685124	0.64981	5.67084	8.91952e-08	1.89221e-07	17	2019-09-09	rs537241487;rs556774140;rs186718585;rs545070721;rs139317323
cg03238216	0.651262	0.640235	3.06004	0.00146713	0.0028401	4		rs540940102;rs192059666
cg03241448	0.661789	0.638511	3.84803	0.00011261	0.000224099	11	EHD1	rs115089425;rs149453259;rs371596202;rs187646946
cg03247919	0.65172	0.63204	3.80907	0.000128953	0.000256269	19	KIR2DL4	rs564804446;rs530717281
cg03252369	0.646865	0.618489	2.21885	0.0145361	0.0273581	8	TOP1MT	rs148996556;rs536988204;rs143813455;rs77358364;rs570285709;rs539005833
cg03252834	0.7039	0.668147	4.92575	1.95646e-06	4.04214e-06	13	RCBTB1	rs188015255
cg03257930	0.644125	0.61555	2.71005	0.00404388	0.00773641	9
cg03275274	0.63207	0.610134	3.01936	0.00165758	0.00320435	22	SELO	rs534180360;rs555856124;rs567636200
cg03277630	0.684949	0.66947	4.79957	3.2326e-06	6.64944e-06	9		rs541813252;rs560201579
cg03279302	0.658428	0.654777	2.65953	0.0046492	0.00887843	9		rs4415416;rs548570312;rs558529165;rs370718624
cg03279995	0.661096	0.651504	2.9773	0.00187838	0.00362602	5	FYB	rs139815773
cg03281981	0.679525	0.65308	4.25116	2.64154e-05	5.32956e-05	12		rs554997792;rs574779521;rs181150241
cg03282313	0.647049	0.630327	3.04588	0.00153099	0.00296223	2
cg03289219	0.698449	0.663276	5.95942	2.56798e-08	5.50294e-08	1	MECR	rs138669092;rs574223716
cg03291837	0.68467	0.664757	3.20203	0.000950188	0.00184855	16	XYLT1	rs148570058;rs142850771;rs201399107
cg03301404	0.685362	0.669774	3.06694	0.00143694	0.00278243	7	PTPRN2	rs150216357;rs118066163;rs113475690;rs529671652;rs376455568;rs112356399;rs181910894
cg03308555	0.676305	0.670757	3.34004	0.000615326	0.00120307	9	RORB	rs551631320;rs571765199
cg03311684	0.673674	0.623098	2.7656	0.00346193	0.0066348	10	EMX2OS	rs111384300;rs551725454
cg03317172	0.66157	0.640507	2.98343	0.00184459	0.00356156	9	LPAR1
cg03318469	0.6574	0.650883	3.32487	0.000645816	0.00126194	1	LRRC47
cg03320087	0.636511	0.600319	2.62818	0.00506501	0.00966252	22	TEX33
cg03322740	0.648495	0.628404	3.15886	0.00108585	0.00210926	1	PTCHD2	rs530915069
cg03328892	0.642011	0.618881	2.3536	0.0104111	0.0196813	9		rs534844548;rs142263524
cg03330490	0.654901	0.612833	2.71436	0.00399577	0.00764567	10	HHEX	rs533824584;rs201671743
cg03332748	0.662502	0.657135	2.84502	0.00276208	0.00530807	5		rs191321273;rs570267791;rs183848439;rs145803572
cg03343681	0.672816	0.656992	2.731	0.00381468	0.00730292	1		rs139569880;rs144457936;rs552883967;rs572691048
cg03344102	0.675575	0.655176	3.52313	0.000339542	0.00066803	19		rs114549893;rs35077731
cg03344187	0.732098	0.693666	6.59009	1.56647e-09	3.43249e-09	4		rs17002421;rs115746414
cg03345543	0.688794	0.65412	4.96533	1.6691e-06	3.45278e-06	11	HPX	rs553434397
cg03349664	0.644195	0.638154	2.06795	0.0207919	0.0389358	20	CDH4	rs578144121
cg03354476	0.620793	0.60934	2.00287	0.024136	0.0450995	17	ASGR1	rs554737782
cg03354651	0.66742	0.65121	3.9311	8.41154e-05	0.00016788	11	NDUFS8	rs576211721;rs533801807;rs187840037;rs113170457
cg03355254	0.6464	0.66374	2.0817	0.020139	0.0377314	5		rs564435111
cg03355897	0.636289	0.646989	2.19596	0.0153639	0.0288954	2	RBMS1	rs539245854;rs116372076
cg03356868	0.693237	0.670343	4.60241	6.9889e-06	1.42767e-05	19	CHAF1A	rs545948640;rs201342425;rs140861021;rs150170817;rs564446051;rs147816387;rs45499793
cg03357456	0.678218	0.656021	4.43469	1.3283e-05	2.69704e-05	7	PRKRIP1	rs573802136;rs543841863
cg03361738	0.684284	0.662427	4.47478	1.14066e-05	2.31935e-05	9	ABCA1	rs148634136;rs144441671
cg03366145	0.696406	0.670036	3.73744	0.00016507	0.000327232	11	MRVI1	rs185730158;rs560010589
cg03376871	0.627281	0.601644	2.689	0.0042868	0.00819488	16		rs79387864;rs72485951;rs113300930;rs76131323;rs532763515;rs76316664;rs551412262;rs8043942
cg03379681	0.692812	0.671302	4.22533	2.90598e-05	5.85776e-05	3	P2RY12	rs181463619;rs538037674
cg03382923	0.674709	0.659088	3.94705	7.94996e-05	0.000158763	17	ATPAF2
cg03384701	0.683686	0.653088	3.81739	0.000125282	0.000249046	2	LOC100506457	rs566974367;rs534722635;rs552831209
cg03386361	0.664947	0.631957	4.03305	5.85012e-05	0.000117171	7	DBNL	rs565457919;rs141608763
cg03389215	0.637534	0.626454	2.55602	0.00615277	0.0117088	1
cg03389890	0.630209	0.607421	2.44306	0.00828156	0.0157	22		rs534583917;rs76490604
cg03390245	0.633621	0.602234	2.08081	0.0201805	0.0378081	1	NTRK1	rs200962608
cg03393444	0.677908	0.645852	4.70189	4.74644e-06	9.73004e-06	11	MADD	rs564563665;rs549282348
cg03399669	0.644642	0.634805	2.85448	0.00268802	0.00516763	16		rs192313557;rs72781058;rs544769017;rs75757414
cg03401826	0.64159	0.597948	2.39453	0.00938288	0.0177601	1	SMYD3	rs188027230
cg03403613	0.735442	0.701496	6.13453	1.19275e-08	2.57194e-08	9
cg03407679	0.649783	0.643534	2.83815	0.00281711	0.00541232	10	HTR7
cg03407701	0.655087	0.645082	3.13813	0.00115723	0.0022463	1	C1orf94	rs76040282
cg03416044	0.640471	0.607109	2.75468	0.00356989	0.00683947	16	KIAA0556	rs535450014
cg03424972	0.656079	0.654167	2.17019	0.0163446	0.0307131	2		rs545040366
cg03429319	0.763859	0.711273	6.35064	4.5803e-09	9.95105e-09	21	LOC101928107	rs185044593;rs537640051
cg03432464	0.654022	0.648433	3.31537	0.000665609	0.00130018	15	SNORD116-2	rs139630981;rs17115102;rs72486630;rs188303526
cg03436208	0.664509	0.644072	2.461	0.00790473	0.0149943	15	PCSK6	rs533769976;rs77939956
cg03436967	0.684289	0.686196	2.776	0.00336188	0.00644519	7	MIR548I4	rs538677447
cg03438894	0.636851	0.632629	2.13742	0.0176703	0.0331697	10
cg03446636	0.648273	0.637859	4.07418	5.0451e-05	0.000101187	1		rs568138319
cg03447699	0.643208	0.638831	2.26756	0.0129038	0.0243239	2
cg03447908	0.692601	0.664883	4.60288	6.97601e-06	1.42507e-05	3	CLEC3B	rs369367447
cg03455107	0.674121	0.663474	4.12415	4.20945e-05	8.45673e-05	17	ANKFN1	rs529146507;rs143646569
cg03458541	0.690121	0.66704	3.83227	0.000118966	0.000236612	5		rs564009316;rs6862345;rs12055044
cg03463948	0.683894	0.659061	3.7088	0.000182052	0.000360527	11	UBASH3B	rs117526054;rs539658142
cg03480831	0.679654	0.652451	3.7832	0.000141029	0.00028002	12	C12orf40	rs534631129;rs79479123
cg03497059	0.642395	0.626341	2.10744	0.0189638	0.0355612	11	OSBPL5	rs2007670;rs577244703;rs147177157;rs559688100;rs530047661;rs542463456
cg03497399	0.647993	0.624422	2.543	0.00637006	0.012117	3	SUSD5	rs563448464
cg03498832	0.636187	0.632293	2.03338	0.0225148	0.0421173	22
cg03505225	0.691422	0.654426	4.51684	9.71387e-06	1.97829e-05	14	RNASE2	rs112248075;rs567716947;rs536767235
cg03506028	0.636696	0.602994	2.34622	0.010607	0.0200467	7
cg03507641	0.658043	0.628893	3.24494	0.000831194	0.00161953	12	ERC1	rs570929410;rs190574247;rs10848493;rs541658749;rs535999085;rs557343233
cg03508174	0.663604	0.655307	2.50247	0.00709145	0.0134704	16	CACNG3	rs147767770
cg03509094	0.699752	0.657777	6.08217	1.50143e-08	3.23171e-08	19	EVI5L	rs577631697
cg03510605	0.632318	0.593052	2.06948	0.0207185	0.0388005	12		rs553344819;rs573139091
cg03515829	0.666796	0.645992	3.9342	8.3198e-05	0.000166068	7		rs574284907;rs73164856;rs563234491
cg03519157	0.703421	0.663695	5.90913	3.19574e-08	6.83563e-08	11	DGKZ	rs376380514;rs561415764
cg03522256	0.653534	0.64126	3.41681	0.000480752	0.000942454	12		rs186495305
cg03528519	0.694938	0.684763	3.53621	0.000325177	0.00064005	1	SCP2	rs180995960;rs4348672
cg03528742	0.639574	0.629958	2.04285	0.0220314	0.0412238	3		rs562385881
cg03534453	0.672511	0.659471	3.67785	0.000202263	0.000400083	5	PCDHB17	rs540135699;rs560058700;rs151003300
cg03536170	0.663549	0.662171	2.51074	0.00693861	0.0131839	10		rs567638613;rs558510873;rs115779630;rs536278200
cg03538593	0.687703	0.67881	3.33414	0.00062702	0.00122565	7	PDE1C	rs193296754;rs73098670;rs11981824;rs576719128
cg03539051	0.666306	0.653839	2.63755	0.00493731	0.0094213	19	NLRP13	rs368168560;rs150667848;rs113364801;rs181486695
cg03544474	0.67611	0.647396	3.85782	0.000108826	0.000216641	3	UROC1
cg03545074	0.63577	0.620218	2.12093	0.018372	0.034467	1		rs78447737
cg03560743	0.637184	0.600864	2.55052	0.00624362	0.0118793	17		rs146666638;rs140373720
cg03561600	0.706066	0.659725	4.58375	7.51132e-06	1.53334e-05	16	WWOX	rs567987039;rs146224161;rs556966856
cg03562392	0.6729	0.651592	3.63678	0.000232397	0.00045904	15		rs575952261;rs541782309
cg03562940	0.693602	0.66706	3.4404	0.000445319	0.000873682	3	LINC00877	rs112568975;rs570916311;rs528569199;rs141939737
cg03573168	0.637452	0.618627	2.01169	0.0236576	0.0442207	7		rs567590782;rs111794005;rs184569608
cg03588861	0.648098	0.625534	2.24254	0.0137209	0.0258434	18	PIEZO2	rs533711418;rs264171
cg03590420	0.672016	0.657697	3.05535	0.001488	0.00288004	11	OPCML	rs560526145;rs572154751;rs182984393
cg03596113	0.667911	0.660671	2.54319	0.00636674	0.0121108	1	PRDM16	rs12072073
cg03598313	0.687063	0.684796	2.96564	0.00194422	0.00375163	1		rs145260852;rs193256517;rs147621085;rs12059607
cg03598868	0.692712	0.655643	3.97051	7.31464e-05	0.000146198	6	LINC00242	rs542204794
cg03600259	0.666327	0.639987	2.95969	0.00197866	0.00381745	6		rs533766825
cg03601962	0.695497	0.654447	3.58394	0.000277457	0.000547065	2	HK2	rs78497933;rs555239562
cg03606915	0.636173	0.6254	3.19476	0.000971873	0.00189028	16		rs576268809
cg03607415	0.644032	0.647116	2.02874	0.0227554	0.0425593	5	GPR98	rs189283464
cg03608176	0.684475	0.657729	3.94787	7.92671e-05	0.000158303	19		rs34398348
cg03610346	0.676506	0.67411	3.00172	0.0017471	0.00337548	20	PHACTR3	rs367577297;rs527896712
cg03610554	0.642071	0.634796	2.36804	0.0100376	0.0189837	3	LOC339862	rs7639357
cg03613050	0.645036	0.629397	2.35892	0.0102722	0.0194222	1		rs532265901;rs10915373
cg03613625	0.659385	0.640845	3.41898	0.00047738	0.000935919	20	GNASAS
cg03616921	0.660911	0.663148	2.28491	0.0123626	0.0233171	20		rs550329239;rs565375966;rs552477911
cg03623311	0.653556	0.642215	2.54185	0.00638949	0.0121535	10	FRMD4A	rs114169017;rs529848461
cg03623982	0.692953	0.660207	4.3392	1.90336e-05	3.85167e-05	6		rs534166476;rs146260031
cg03624133	0.643357	0.598405	2.09283	0.0196234	0.0367806	2		rs572111459;rs146392007;rs557944119;rs116582005
cg03626185	0.644968	0.638837	2.12431	0.0182263	0.034197	4		rs553098358;rs566559734
cg03627372	0.683862	0.657137	5.68844	8.27314e-08	1.75627e-07	19	SEMA6B	rs542919475;rs553212928
cg03627646	0.66796	0.649807	2.74237	0.00369537	0.00707682	20		rs544051271;rs532551326;rs374215073
cg03632717	0.634005	0.629153	2.28828	0.0122599	0.0231266	12	SPATS2
cg03633969	0.716693	0.669439	4.79401	3.30445e-06	6.79579e-06	11
cg03640484	0.646726	0.654922	2.4884	0.0073585	0.0139714	3	GAP43	rs12634436
cg03646261	0.695611	0.645324	5.22985	5.68309e-07	1.18677e-06	2	SIX2	rs112964383;rs568102975
cg03647563	0.64047	0.609952	2.08542	0.019965	0.0374108	6	PHACTR1	rs117942739;rs560487618;rs529295593
cg03648724	0.6734	0.626935	4.31001	2.12271e-05	4.29138e-05	22	C22orf34	rs544372233;rs562561603
cg03650608	0.646608	0.661433	2.27118	0.0127891	0.0241105	19	ADAMTS10	rs573127862;rs545218712;rs565023087
cg03654598	0.635069	0.645134	2.41319	0.00894499	0.0169428	19	SHANK1
cg03659735	0.678602	0.665398	3.50491	0.000360563	0.000708906	2	THUMPD2	rs571401057;rs142195564;rs550427823
cg03660710	0.69617	0.664164	4.74764	3.96692e-06	8.1449e-06	22	TRABD	rs573328607;rs146210243;rs561878386
cg03663733	0.637232	0.626912	2.59087	0.00560352	0.0106757	14		rs112686992
cg03665051	0.654492	0.627023	4.49602	1.05191e-05	2.14056e-05	22		rs540273863;rs565234415
cg03665132	0.640935	0.624758	2.18392	0.0158155	0.0297323	1	C1orf86	rs544217125;rs560921193;rs2503712
cg03671465	0.705493	0.676886	4.86659	2.47789e-06	5.10876e-06	5	ADAM19	rs72811356;rs185408608
cg03672054	0.6451	0.633776	2.65248	0.0047399	0.00904954	17	FBXL20	rs140704376
cg03677056	0.659268	0.629253	3.15167	0.00111012	0.00215581	17	SLFN12L
cg03680950	0.657118	0.641188	3.44589	0.000437424	0.000858331	13	ARHGEF7	rs185448432;rs575201501;rs542728175
cg03681807	0.642813	0.624393	2.3779	0.00978927	0.0185196	18
cg03684062	0.707733	0.674964	6.65905	1.1475e-09	2.52027e-09	19	S1PR4	rs3826936;rs148909695
cg03684104	0.655839	0.63578	2.05894	0.0212297	0.039744	8		rs538087756;rs549587903
cg03688987	0.62293	0.614163	2.11597	0.0185874	0.0348661	19	LILRB5	rs572965890;rs190489750
cg03689146	0.688202	0.661713	5.61688	1.12265e-07	2.37699e-07	7
cg03692832	0.652839	0.62211	2.60396	0.00540893	0.0103098	12		rs554420761;rs576232612;rs148289951;rs543536284
cg03693105	0.688195	0.662087	4.8677	2.46692e-06	5.0863e-06	7	WDR86	rs564880524
cg03693585	0.673889	0.648912	4.83714	2.7856e-06	5.73715e-06	3
cg03694302	0.672075	0.658391	3.27899	0.000746829	0.00145701	12	SARNP
cg03699074	0.657394	0.625132	3.16319	0.00107148	0.00208177	16	FAM38A	rs544250238;rs116109037;rs553397989
cg03701930	0.72021	0.671875	4.64072	6.02453e-06	1.23244e-05	10		rs532694524;rs552364064;rs137978580;rs537598573;rs554122750
cg03702646	0.704691	0.67618	5.68804	8.28736e-08	1.75927e-07	2	HDAC4
cg03703498	0.659408	0.654888	2.76471	0.00347062	0.00665131	1		rs185480197;rs562292151;rs150748240;rs114355179
cg03715269	0.724615	0.69914	5.07432	1.07426e-06	2.23092e-06	13		rs568916573
cg03718013	0.657604	0.636347	2.4963	0.00720755	0.0136883	14	MARK3
cg03718773	0.677287	0.647699	3.75648	0.000154627	0.000306711	5	EFNA5	rs551303176;rs150633884
cg03721387	0.68689	0.685554	3.05351	0.00149628	0.00289589	21	KRTAP24-1	rs558299672
cg03727754	0.673563	0.648357	2.7251	0.00387801	0.00742248	12	CACNA1C	rs185766620;rs55674974;rs189030247;rs545891217
cg03728778	0.733611	0.691751	7.42645	3.3999e-11	7.66956e-11	3	SIDT1	rs188117899;rs192398900
cg03731158	0.649511	0.627911	2.78228	0.00330276	0.00633339	7	SNX10	rs530219519
cg03732627	0.638989	0.630076	2.03755	0.0223008	0.0417218	15	RORA
cg03733470	0.686818	0.656453	4.92995	1.92386e-06	3.97542e-06	3	SENP5	rs34251880;rs34533379;rs143683668;rs34326043;rs142337267;rs146456923;rs531637804
cg03736795	0.688829	0.634071	4.05692	5.36895e-05	0.000107625	4		rs536912460;rs140584216
cg03743858	0.649334	0.6276	2.20539	0.0150179	0.0282532	9	ABCA1
cg03746834	0.68845	0.665905	3.31431	0.000667868	0.00130454	8	PNOC	rs147679588;rs142337272;rs147012260
cg03747050	0.689664	0.659323	4.85729	2.57124e-06	5.29959e-06	19	HSH2D	rs11666049;rs559087569
cg03747657	0.685252	0.648563	3.56209	0.000298418	0.000587959	1		rs552643159;rs569525351
cg03752439	0.644848	0.641682	2.82378	0.00293528	0.0056368	1	RSPO1	rs146120046;rs569638927;rs72659426;rs558644741;rs571849820
cg03754620	0.685517	0.672019	3.15421	0.00110148	0.00213924	20		rs546728266;rs568026491
cg03757240	0.706453	0.664153	5.18121	6.94217e-07	1.4471e-06	21		rs578164661;rs538662823;rs556905345;rs373753618
cg03760839	0.656492	0.640955	3.20021	0.00095557	0.0018589	1	TBX15	rs534791712;rs192357963;rs12035818
cg03765885	0.64453	0.624565	2.32	0.0113287	0.0213918	2		rs78500298
cg03766174	0.639674	0.613823	2.90563	0.00231815	0.00446425	16	CMIP	rs553347752;rs79150077;rs542203288
cg03771580	0.666093	0.645661	2.84958	0.0027262	0.00523999	11	OR5A2	rs148576774;rs142966772;rs151044012
cg03772020	0.67383	0.645694	3.6047	0.000258848	0.000510733	6		rs74681930
cg03774275	0.646687	0.639888	2.7	0.00415831	0.00795244	11	PKNOX2	rs529909690;rs556974546
cg03775802	0.689839	0.650295	4.07348	5.05786e-05	0.00010144	10	MIR609	rs547958850;rs190401414
cg03779878	0.638197	0.598873	2.00214	0.0241761	0.0451732	1	PRDM16	rs565081618;rs144041757;rs550681974
cg03781020	0.651372	0.629593	2.88872	0.00243488	0.00468655	7	CDK6	rs547343289;rs570368176;rs539525148;rs549933069
cg03782127	0.647882	0.629295	2.69577	0.0042073	0.00804507	1		rs565174574
cg03783126	0.661368	0.663271	2.90078	0.00235109	0.00452696	2	LOC150568
cg03786043	0.692117	0.667042	4.62555	6.38988e-06	1.30646e-05	12		rs538871723;rs570820012;rs552392775;rs566027806;rs534868944
cg03792582	0.639258	0.608367	2.03002	0.0226887	0.0424366	2	LINC01122	rs561163654;rs76341179;rs547448486;rs114910543
cg03794433	0.694444	0.67237	4.48599	1.09295e-05	2.22329e-05	15	ZNF710	rs192783887;rs182497171
cg03795574	0.65989	0.654236	2.78576	0.00327039	0.00627228	15	IGF1R	rs186157019
cg03799283	0.688366	0.643799	4.68126	5.1449e-06	1.0539e-05	15
cg03800712	0.653768	0.625452	3.2316	0.00086661	0.00168779	22	TPST2	rs192441113;rs558287549
cg03800844	0.645811	0.628213	2.30412	0.0117867	0.0222452	13		rs190916745
cg03801924	0.691666	0.68255	3.29958	0.000699784	0.00136619	10		rs111530695;rs545946911;rs562741584;rs187528340;rs547867276;rs114833054;rs527268411;rs147694491
cg03807032	0.645016	0.603852	2.49219	0.00728572	0.013835	9	STX17	rs534547823;rs142224636
cg03808421	0.659642	0.64143	2.70293	0.00412471	0.00788897	1		rs569392575
cg03812323	0.687315	0.678821	4.01003	6.35323e-05	0.00012715	6		rs191485663
cg03814573	0.718094	0.683903	5.09016	1.00725e-06	2.09287e-06	12	PXN	rs186284484;rs143112777
cg03814644	0.676656	0.659518	2.84579	0.002756	0.0052966	6	C6orf176	rs12208047;rs141154954;rs548662548;rs41269579;rs537417092
cg03818964	0.668248	0.658884	2.79772	0.00316135	0.0060656	1	AGBL4	rs545571315;rs148995075;rs531038273;rs572560380
cg03820608	0.657278	0.652393	2.39024	0.00948628	0.0179536	11	NTM	rs565596136
cg03820795	0.644786	0.617209	2.57431	0.0058587	0.0111554	17	SPNS3	rs570843509;rs142901410;rs550106327
cg03829739	0.674073	0.634239	3.41649	0.000481249	0.000943419	7	LOC650226	rs574123240
cg03834767	0.661861	0.641585	3.03142	0.00159886	0.00309206	7	CDK14	rs145162881;rs554588819;rs574480607;rs184294096
cg03835007	0.677377	0.65523	4.13318	4.07346e-05	8.18579e-05	14		rs188116142;rs563429704
cg03841973	0.667355	0.659769	2.65547	0.00470119	0.00897637	7	TRY2P	rs202082282;rs532580920;rs115146651;rs138752775
cg03843978	0.62996	0.608246	2.3139	0.0115029	0.0217167	4	MSX1	rs201419918;rs143068777
cg03845193	0.706664	0.676189	5.70715	7.63627e-08	1.62201e-07	3	SFMBT1	rs367571793
cg03845363	0.636027	0.621091	2.78065	0.00331801	0.00636228	17	TOM1L2	rs534813857;rs554346604
cg03846936	0.700012	0.671288	4.3897	1.5745e-05	3.19176e-05	17	SEC14L1
cg03847675	0.639972	0.635121	2.54091	0.00640551	0.0121836	15		rs566502781;rs74403002;rs552359076;rs73452863;rs538236491;rs79956471
cg03857318	0.671493	0.672781	3.12921	0.00118924	0.00230775	14
cg03858102	0.669838	0.640453	3.49129	0.000377075	0.00074101	1		rs186676899;rs531208228;rs75603085
cg03866607	0.671987	0.641289	4.81013	3.10037e-06	6.37958e-06	17	TBX4	rs3760368
cg03877174	0.638755	0.613959	2.74794	0.00363814	0.00696863	17	KIF1C	rs566219684
cg03877332	0.634581	0.601717	2.0927	0.0196292	0.0367911	4		rs150671894
cg03879120	0.670457	0.631984	2.89385	0.0023989	0.00461802	10	APBB1IP	rs187910077
cg03881379	0.649071	0.628988	2.54128	0.00639932	0.012172	3
cg03882967	0.692847	0.670588	3.88498	9.8949e-05	0.000197156	3		rs75737114;rs569021070;rs539503339
cg03884924	0.683673	0.664374	3.70979	0.00018144	0.000359325	2		rs150663842;rs546910811
cg03886075	0.69874	0.654588	4.27404	2.42672e-05	4.90009e-05	20	CFAP61	rs569040222;rs13037445;rs536588070
cg03888152	0.709829	0.693501	3.55584	0.000304675	0.000600143	12	LOC283352	rs76805474;rs78996257;rs559520895
cg03889299	0.646718	0.633558	4.00794	6.40085e-05	0.00012809	15	MAN2A2	rs564216599;rs138165584
cg03891015	0.673906	0.660355	2.70035	0.0041543	0.00794485	3	FHIT	rs2736785;rs2736786;rs530751339
cg03899643	0.645278	0.643478	2.63794	0.00493202	0.00941137	1		rs11802767
cg03901454	0.675309	0.648874	3.56945	0.000291191	0.000573837	16		rs553759198;rs11859964;rs546499983;rs558196046
cg03909486	0.627543	0.620059	2.64257	0.00487012	0.0092949	4		rs530689489;rs552155647;rs570312451
cg03912703	0.677897	0.657992	3.2809	0.000742354	0.00144837	1	BTBD19	rs543723317
cg03914397	0.662252	0.637291	2.57649	0.00582458	0.0110914	5	NMUR2	rs140814108;rs144764631;rs147872813
cg03914662	0.639231	0.626547	2.16731	0.0164576	0.0309219	11	PACS1
cg03929919	0.658153	0.656019	2.61241	0.00528656	0.0100795	8		rs578256167;rs537010612
cg03935495	0.696497	0.66719	4.64752	5.86746e-06	1.20058e-05	14		rs558098849;rs75542890;rs543668213;rs12883938
cg03942932	0.642206	0.601507	2.07209	0.0205934	0.0385701	6		rs181112769;rs111526119
cg03942934	0.648977	0.640111	2.36859	0.0100235	0.0189577	5	PDE4D	rs538196813;rs556899519;rs116861873
cg03948822	0.703484	0.66584	5.28618	4.50269e-07	9.42283e-07	17	GNA13	rs568679459
cg03953626	0.694947	0.673133	3.9139	8.93788e-05	0.000178263	6	KIAA1949	rs532801039;rs546002517;rs199834022;rs531766576
cg03953749	0.690458	0.664162	3.97749	7.13523e-05	0.000142646	3		rs188830365;rs553407099
cg03959232	0.639438	0.62449	3.23655	0.000853293	0.00166216	5	PCDHB19P	rs551090317
[truncated: 6,365 more rows]

## Sheet: MC
Probes	log fold change	Average beta value	t-statistic	P value	Adj. P value	Chr	Gene	SNP ID
[truncated: 282 more rows]
