# Supplementary material for: Integrative genomics approach identifies molecular features associated with early-stage ovarian carcinoma histotypes
Source: Sci Rep. 2020 May 14;10:7946. doi: 10.1038/s41598-020-64794-8 (PMC7224294; doi:10.1038/s41598-020-64794-8)
Supplement: Supplementary file 3 — Supplementary Table 2. [file 41598_2020_64794_MOESM3_ESM.xlsx]

## Sheet: Sheet1
Supplementary Table 2. CNA recurrent DNA regions identified in at least 35% of the tumors.
Region	Region length (Mb)	Region length (kb)	Cytoband Location	Event	miRNAs	Frequency %	P-Value	% of CNV Overlap	Genes
chr1:172,628,042-173,445,948	0.817906	817.906	q24.3 - q25.1	genomic gain	0	51.6484	<0.001	3.74542	LOC101928673, FASLG, TNFSF18, TNFSF4, LOC100506023
chr1:184,358,275-184,594,837	0.236562	236.562	q25.3	genomic gain	0	38.4615	<0.001	0.491203	C1orf21
chr1:222,239,807-222,632,441	0.392634	392.634	q41	genomic gain	0	41.7582	<0.001	25.5179	TAF1A, TAF1A-AS1, HHIPL2, MIA3
chr1:64,976,927-65,209,982	0.233055	233.055	p31.3	genomic gain	5	35.1648	<0.001	1.38465	AK4, JAK1, LINC01359
chr2:91,635,283-92,263,464	0.628181	628.181	p11.2 - p11.1	genomic gain	0	71.4286	<0.001	80.0261	LSP1P4, LOC654342, GGT8P, ACTR3BP2
chr3:132,765,332-133,098,180	0.332848	332.848	q22.1	genomic gain	0	36.2637	<0.001	2.18748	NPHP3-AS1, TMEM108
chr3:34,051,965-35,603,635	1.55167	1551.67	p22.3	genomic gain	0	60.4396	<0.001	33.6418	ARPP21
chr4:15,348,800-15,429,523	0.080723	80.723	p15.32	genomic gain	0	39.5604	<0.001	0	C1QTNF7, AC099550.1
chr4:187,026,082-187,068,833	0.042751	42.751	q35.2	genomic loss	0	36.2637	<0.001	16.3294	-
chr5:56,784,762-57,750,628	0.965866	965.866	q11.2	genomic gain	0	57.1429	<0.001	29.5872	GPBP1, MAP3K1, SETD9, MIER3, ACTBL2, LINCR-0003, LOC101928505
chr5:80,511,579-81,104,326	0.592747	592.747	q14.1	genomic loss	0	40.6593	<0.001	10.507	MSH3, FAM151B, ANKRD34B, LINC01337, DHFR, MTRNR2L2, RASGRF2-AS1, RASGRF2
chr6:22,296,096-23,197,848	0.901752	901.752	p22.3	genomic gain	0	38.4615	<0.001	15.3328	HDGFL1, PRL, LOC105374972
chr6:24,340,936-24,382,524	0.041588	41.588	p22.3	genomic loss	0	85.7143	<0.001	0	DCDC2, KAAG1
chr6:29,521,092-29,521,795	0.000703	0.703	p22.1	genomic gain	0	47.2527	<0.001	0	-
chr7:19,887,276-20,358,114	0.470838	470.838	p21.1	genomic gain	0	42.8571	<0.001	2.57307	LOC101927668, MACC1, MACC1-AS1, LOC100506098, LOC101927769, LOC10192781, ITGB8
chr7:31,726,233-32,109,914	0.383681	383.681	p14.3	genomic gain	0	42.8571	<0.001	0.0635945	PDE1C
chr7:88,389,312-88,594,866	0.205554	205.554	q21.12 - q21.13	genomic gain	0	41.7582	<0.001	45.7909	-
chr8:108,355,499-109,069,960	0.714461	714.461	q23.1	genomic gain	0	41.7582	<0.001	1.23212	TMEM74, EMC2
chr8:23,374,395-23,386,507	0.012112	12.112	p21.3	genomic loss	0	37.3626	<0.001	0	LOXL2
chr8:59,574,830-60,028,890	0.45406	454.06	q12.1	genomic gain	0	39.5604	<0.001	4.26772	-
chr8:77,920,554-79,428,439	1.50788	1507.88	q21.13	genomic gain	0	35.1648	<0.001	14.3851	PKIA-AS1, PKIA, ZC2HC1A, LOC101241902, IL7
chr10:112,878,597-113,940,549	1.06195	1061.95	q25.2 - q25.3	genomic gain	2	38.4615	<0.001	5.22378	TCF7L2, SNORA87, HABP2, NRAP, CASP7, PLEKHS1, DCLRE1A, NHLRC2
chr10:131,193,859-131,217,952	0.024093	24.093	q26.3	genomic gain	0	41.7582	<0.001	48.3667	TCERG1L
chr10:20,220,537-21,461,049	1.24051	1240.51	p12.31	genomic gain	2	72.5275	<0.001	19.862	NEBL, PLXDC2, C10orf113, NEBL-AS1
chr10:21,814,578-21,823,958	0.00938	9.38	p12.31	genomic loss	0	47.2527	<0.001	0	DNAJC1
chr11:2,051,056-2,093,699	0.042643	42.643	p15.5	genomic loss	0	61.5385	<0.001	0	-
chr12:102,568,691-103,217,471	0.64878	648.78	q23.2	genomic gain	0	35.1648	<0.001	1.78288	PAH, LINC00485, ASCL1, LOC101929058
chr12:115,160,287-115,175,807	0.01552	15.52	q24.21	genomic loss	0	36.2637	<0.001	0	-
chr12:26,974,311-26,988,316	0.014005	14.005	p11.23	genomic loss	0	41.7582	<0.001	0	TM7SF3
chr12:66,310,626-66,519,535	0.208909	208.909	q14.3	genomic gain	0	69.2308	<0.001	1.43843	GRIP1, HELB
chr12:68,054,243-68,725,985	0.671742	671.742	q15	genomic gain	0	38.4615	<0.001	6.92692	IFNG-AS1, IFNG, IL26, IL22, MDM1, LINC02384, RAP1B, SNORA70G, LOC100507250, NUP107
chr12:79,269,918-79,922,026	0.652108	652.108	q21.2 - q21.31	genomic gain	3	76.9231	<0.001	6.47853	SYT1, PAWR, PPP1R12A
chr12:9,856,033-10,263,983	0.40795	407.95	p13.31 - p13.2	genomic gain	0	43.956	<0.001	19.6573	KLRD1, CLEC2A, CLEC2B, KLRF2, LINC02470, CLEC12A-AS1, CLEC12A, AC024224.2, LOC102724020, CLEC9A, CLEC7A, OLR1, OLR1, TMEM52B, GABARAPL1, AC115676.1
chr12:97,391,874-98,764,822	1.37295	1372.95	q23.1	genomic gain	9	65.9341	<0.001	12.4818	RMST, LOC643711, SLC9A7P1, LINC02453, TMPO, TMPO-AS1, SLC25A3, SNORA53, IKBIP, APAF1, ANKS1B
chr13:69,803,082-71,497,699	1.69462	1694.62	q21.33	genomic loss	0	40.6593	<0.001	8.18415	KLHL1, ATXN8OS, LINC00348, DACH1
chr13:93,899,396-95,086,152	1.18676	1186.76	q31.3 - q32.1	genomic gain	0	62.6374	<0.001	2.12858	GPC6, GPC6-AS1, DCT, TGDS, GPR180, SOX21, LOC101927248, SOX21-AS1, LOC101927284, LINC00557, ABCC4
chr14:38,091,875-38,676,980	0.585105	585.105	q21.1	genomic gain	0	41.7582	<0.001	18.1118	SSTR1, CLEC14A
chr14:53,770,070-54,413,075	0.643005	643.005	q22.2	genomic gain	3	35.1648	<0.001	4.62034	CDKN3, BMP4
chr14:79,771,186-81,406,021	1.63484	1634.84	q31.1	genomic gain	0	50.5495	<0.001	2.02877	CEP128, NRXN3, DIO2, DIO2-AS1, TSHR, GTF2A1, SNORA79, LOC101928504, STON2
chr14:92,092,025-92,299,591	0.207566	207.566	q32.12	genomic gain	0	39.5604	<0.001	7.6342	CPSF2, ATXN3, NDUFB1
chr15:35,840,946-37,385,314	1.54437	1544.37	q14	genomic gain	4	50.5495	<0.001	0.888195	C15orf41, DPH6-AS1, CSNK1A1P1, LOC145845, MEIS2
chr15:71,425,120-72,094,884	0.669764	669.764	q23	genomic gain	0	38.4615	<0.001	36.8079	THSD4, THSD4-AS2, NR2E3, MYO9A
chr15:95,871,771-96,873,517	1.00175	1001.75	q26.2	genomic gain	2	49.4505	<0.001	3.01064	NR2F2-AS1, NR2F2, SPATA8, SPATA8-AS1
chr16:22,387,142-23,084,335	0.697193	697.193	p12.2	genomic gain	0	36.2637	<0.001	56.5251	HS3ST2, MFSD13B, RRN3P3, SMG1F1, NPIB5, LOC653786, USP31
chr16:342,333-354,642	0.012309	12.309	p13.3	genomic gain	0	48.3516	<0.001	44.4634	AXIN1
chr16:54,322,961-54,359,871	0.03691	36.91	q12.2	genomic gain	0	41.7582	<0.001	0	-
chr17:29,424,007-29,711,237	0.28723	287.23	q11.2	genomic gain	0	40.6593	<0.001	0.784389	TAOK1, ABHD15, TP53I13, GIT1, ANKRD13B, CORO6, SSH2
chr17:40,119,902-40,138,885	0.018983	18.983	q21.1	genomic gain	0	57.1429	<0.001	0	MSL1
chr17:80,144,896-80,168,896	0.024	24	q25.3	genomic gain	0	56.044	<0.001	0	EIF4A3
chr18:28,896,846-29,464,709	0.567863	567.863	q12.1	genomic gain	0	43.956	<0.001	0.286337	-
chr18:32,172,242-32,556,640	0.384398	384.398	q12.1	genomic gain	0	43.956	<0.001	1.91989	GAREM1, MEP1B, WBP11P1
chr18:6,834,035-7,115,602	0.281567	281.567	p11.31	genomic gain	0	40.6593	<0.001	15.7927	LAMA1, ARHGAP28, LINC00668, LOC101927188
chr19:47,217,252-47,219,924	0.002672	2.672	q13.32	genomic loss	0	46.1538	<0.001	0	-
chr20:13,977,392-16,230,010	2.25262	2252.62	p12.1	genomic gain	0	35.1648	<0.001	35.7635	MACROD2, SEL1L2, FLRT3, MACROD2-IT1, MACROD2-AS1, LOC613266
chr20:31,373,049-31,850,320	0.477271	477.271	q11.21	genomic gain	2	35.1648	0.005	12.6396	TPX2, DEFB118, DEFB119, DEFB121, DEFB122, DEFB123, DEFB124,AL031650.1, LINC00028, REM1, HM13, AL110115.1, RNU6-384P, AL110115.2, MCTS2P, HM13-AS1, HM13-IT1, ID1, COX4I2, BCL2L1, AL117381.1, BCL2L1, MYLK2, FOXS1, DUSP15
chr20:46,416,769-47,442,227	1.02546	1025.46	q13.12	genomic gain	3	43.956	<0.001	3.49405	EYA2, LOC105372633, ZNF334, OCSTAMP, MKRN7P, SLC13A3, TP53RK, SLC2A10, SMYND8, LOC100131496, LOC101927377, ZMYND8, LINC01754
chr20:48,809,222-49,124,762	0.31554	315.54	q13.13	genomic gain	0	36.2637	0.001	7.04823	ARFGEF2, PREX1, CSE1L, CSE1L-AS1, STAU1
chr20:51,648,117-52,783,755	1.13564	1135.64	q13.2	genomic gain	0	35.1648	0.005	7.46558	LINC01524, ATP9A, SALL4, LINC01429, ZFP64
chr20:55,964,763-56,285,312	0.320549	320.549	q13.2	genomic gain	0	40.6593	<0.001	1.58385	CBLN4, MC3R
chr20:61,664,396-61,677,397	0.013001	13.001	q13.33	genomic gain	0	36.2637	0.001	4.7381	CDH4
chr21:46,495,498-46,706,203	0.210705	210.705	q22.3	genomic gain	0	67.033	<0.001	62.2899	DIP2A, S100B, PRMT2
