# Supplementary material for: Integrative genomics approach identifies molecular features associated with early-stage ovarian carcinoma histotypes
Source: Sci Rep. 2020 May 14;10:7946. doi: 10.1038/s41598-020-64794-8 (PMC7224294; doi:10.1038/s41598-020-64794-8)
Supplement: Supplementary file 4 — Supplementary Table 3. [file 41598_2020_64794_MOESM4_ESM.xlsx]

## Sheet: CTLPRegions
Supplementary Table 3. Chromothripsis-like pattern (CTLP) (n=64) identified in ovarian carcinoma.
ArrayID	Histotype	CTLP Region (Mb)	Cytoband location	CTLP region	CNA status	CNA status change times	Likelihood ratio (log10)	Cancer genes
OV265	HGSC	46.9443	3q25.2-q29	chr 3:152557504-199501827	Gain	48	29.7084	GMPS, MLF1, PIK3CA, SOX2, EIF4A2, ETV5, BCL6, LPP, TFRC
OV265	HGSC	40	8q22.2-q24.3	chr 8:100000001-140000000	Gain	46	31.7242	EXT1, MYC, NDRG1
OV820	MC	30	1q41-q44	chr 1:218946422-248946422	Gain	24	10.1793	H3F3A, FH
OV820	MC	30	3q21.2-q25.2	chr 3:125000001-155000000	Gain	23	9.39169	GATA2, RPN1, FOXL2, WWTR1
OV820	MC	30	20q11.21-q13.33	chr 20:34334167-64334167	Gain	25	10.9859	MAFB, TOP1, SDC4, GNAS, SS18L1
OV1009	HGSC	50.8	10q22.1-q26.12	chr 10:70000001-120806138	Gain	35	8.42121	PRF1, BMPR1A, PTEN, TLX1, NFKB2, SUFU, TCF7L2, VTI1A, FGFR2
OV1009	HGSC	40	15q22.2-q26.3	chr 15:61981189-101981189	Gain	42	15.9183	PML, NTRK3, BLM, CRTC3, IDH2
OV1009	HGSC	46.7	17p13.2-q21.33	chr 17:5000001-51699983	Gain	40	12.8134	USP6, YWHAE, TP53, GAS7, PER1, MAP2K4, NF1, SUZ12, CDK12, ERBB2, LASP1, RARA, TAF15, MLLT6, BRCA1, ETV4, COL1A1
OV1036	HGSC	106.881	2q21.3-q37.3	chr 2:135000001-241881350	Gain	100	10.2787	CHN1, HOXD11, HOXD13, NFE2L2, PMS1, SF3B1, CREB1, IDH1, ATIC, ACSL3, FEV, PAX3
OV1036	HGSC	50.8061	6q21-q25.3	chr 6:105000001-155806138	Gain	69	14.2309	PRDM1, GOPC, ROS1, MYB, TNFAIP3, ECT2L
OV1036	HGSC	83.2474	13q12.3-q34	chr 13:30000001-113247441	Gain	80	8.97884	BRCA2, LHFP, LCP1, RB1, ERCC5
OV1223	HGSC	30	1q41-q44	chr 1:218946422-248946422	Gain	32	14.3769	FH
OV1223	HGSC	64.3	3q13.33-q27.1	chr 3:120000001-184334167	Gain	37	8.48628	GATA2, RPN1, FOXL2, WWTR1, GMPS, MLF1
OV1223	HGSC	40	8q22.1-q24.22	chr 8:95000001-135000000	Gain	33	11.2149	COX6C, EXT1, MYC
OV1442	HGSC	83.2	3p11.2-q26.32	chr 3:95000001-178247441	Gain	56	21.2046	TFG, CBLB, GATA2, RPN1, FOXL2, GMPS, MLF1, WWTR1
OV1442	HGSC	30	17p13.3-q11.2	chr 17:1-30000000	Gain	35	20.0443	YWHAE, USP6, TP53, PER1, GAS7, MAP2K4,
OV1442	HGSC	64.3	20p13-q13.33	chr 20:1-64334167	Gan	83	51.1706	ASXL1, MAFB, TOP1, SDC4, GNAS, SS18L1
OV1579	HGSC	30	11p15.1-p11.12	chr 11:20000001-50000000	Gain	21	10.1449	WT1, LMO2, EXT2, CREB3L1, DDB2
OV1579	HGSC	58.61	12p13.33-q14.1	chr 12:1-58607616	Gain	26	8.14018
OV1581	EC	40	1p36.13-p32.1	chr 1:20000001-60000000	Gain	22	14.679	MDS2, ARID1A, LCK, SFPQ, THRAP3, MPL, MUTYH, TAL1, CDKN2C, EPS15, JUN
OV1581	EC	40	20p11.21-q13.33	chr 20:24334167-64334167	Gain	25	18.038	MAFB, SDC4, TOP1, GNAS, SS18L1
OV1588	EC	46.7	17q12-q25.3	chr 17:35000001-81699983	Gain	30	19.0076	BRCA1, ETV4, COL1A1, HLF, MSI2, BRIP1, CD79B, CLTC, DDX5, PRKAR1A, CANT1
OV1668	HGSC	40	8q22.3-q24.3	chr 8:105000001-145000000	Gain	28	31.2171	EXT1, MYC, NDRG1
OV1720	HGSC	50.8061	3q24-q29	chr 3:147429421-198235559	Gain	53	24.8961	GMPS, MLF1, PIK3CA, SOX2, BCL6, EIF4A2, ETV5, LPP, TFRC
OV1720	HGSC	90.2283	7p21.3-q22.1	chr 7:10000001-100228345	Gain	71	25.0685	ETV1, HNRNPA2B1, HOXA9, HOXA11, HOXA13, JAZF1, EGFR, SBDS, ELN, HIP1, AKAP9, CDK6
OV5048	HGSC	46.7	19p13.2-q13.43	chr 19:10000001-56699983	Gain	20	9.36536	BRD4, ELL, JAK3, LYL1, TPM4, CCNE1, CEBPA, AKT2, BCL3, CBLC, CD79A, CIC, ERCC2
OV5056	HGSC	133.3	5p11-q35.3	chr 5:48212950-181478259	Gain	129	10.8267	IL6ST, PIK3R1, APC, CD74, PDGFRB, ITK, EBF1, NPM1, RANBP17, TLX3, NSD1
OV5079	EC	62.436	19p13.3-q13.43	chr 19:1-58607616	Gain	38	13.1488	FSTL3, STK11, TCF3, GNA11, MLLT1, SH3GL1, DNM2, SMARCA4, LYL1, BRD4, TPM4, ELL, JAK3, CCNE1, CEBPA, AKT2, BCL3, CBLC, CD79A, CIC, ERCC2, KLK2, PPP2R1A, ZNF331
OV5080	HGSC	50.8	19p13.3-q13.33	chr 19:1-50806138	Gain	27	10.546	FSTL3, STK11, TCF3, GNA11, MLLT1, SH3GL1, DNM2, SMARCA4, LYL1, BRD4, ELL, JAK3, TPM4, CCNE1, AKT2, CD79A, CIC
OV5175	HGSC	30	1q12-q24.2	chr 1:140000001-170000000	Gain	23	15.6545	BCL9, ARNT, TPM3, MUC1, NTRK1, PRCC, SDHC, FCGR2B, PBX1
OV5175	HGSC	64.3	17p13.3-q23.3	chr 17:1-64334167	Gain	30	13.0333	YWHAE, USP6, TP53, GAS7, PER1, MAP2K4, NF1, SUZ12, TAF15, BRCA1, CDK12, CD79B, ERBB2, ETV4, LASP1, MLLT6, RARA, COL1A1, HLF, MSI2, BRIP1, CLTC, DDX5
OV5179	HGSC	30	1p36.22-p34.2	chr 1:10000001-40000000	Gain	42	17.8652	SDHB, PAX7, MDS2, ARID1A, LCK, SFPQ, THRAP3
OV5179	HGSC	30	6p22.3-p12.1	chr 6:25000001-55000000	Gain	33	11.1416	POU5F1, DAXX, FANCE, HMGA1, PIM1, CCND3, TFEB
OV5179	HGSC	64.3	11q11-q23.3	chr 11:55000001-119334167	Gain	49	10.7907	MEN1, CCND1, NUMA1, PICALM, MAML2, BIRC3, ATM, DDX10, POU2AF1, SDHD, PAFAH1B2, PCSK7, CBL, DDX6, ARHGEF12
OV5251	MC	30	19p13.12-q13.32	chr 19:15000001-45000000	Gain	20	12.4493	ELL, JAK3, CCNE1, CEBPA
OV5274	HGSC	46.7	3q25.1-q29	chr 3:151535576-198235559	Gain	21	10.2331	MLF1, PIK3CA, SOX2, BCL6, EIF4A2, ETV5, LPP, TFRC
OV5291	HGSC	30	1p36.33-p35.2	chr 1:1-30000000	Gain	20	12.4631	CAMTA1, PRDM16, RPL22, TNFRSF14, SDHB, PAX7, MDS2, ARID1A
OV5407	HGSC	58.6	3q22.1-q28	chr 3:130000001-188607616	Gain	46	38.4059	FOXL2, WWTR1, GMPS, MLF1, PIK3CA, SOX2
OV5407	HGSC	30	7q22.1-q32.2	chr 7:100000001-130000000	Gain	25	25.2753	MET
OV5495	HGSC	58.6076	11p12.1-q23.3	chr 11:60000001-118607616	Gain	27	10.6002	CREB3L1, DDB2, EXT2, MEN1, CCND1, NUMA1, PICALM, MAML2, BIRC3, ATM, DDX10, POU2AF1, SDHD, DDX6, PAFAH1B2, PCSK7
OV5495	HGSC	80.2593	14q11.2-q32.13	chr 14:15000001-95259271	Gain	31	8.66808	NKX2-1, NIN, KTN1, GPHN, TSHR, TRIP11, GOLGA5
OV5555	HGSC	83.2474	1q23.3-q44	chr 1:165000001-248247441	Gain	94	15.3559	PBX1, ABL2, TPR, MDM4, ELK4, SLC45A3, H3F3A, FH
OV5555	HGSC	30	3q13.13-q23	chr 3:110000001-140000000	Gain	40	8.8967	GATA2, RPN1
OV5555	HGSC	58.6076	14q21.2-q32.33	chr 14:45000001-103607616	Gain	67	11.5374	GPHN, TSHR, TRIP11, GOLGA5, DICER1, TCL1A, BCL11B
OV5573	HGSC	90.2	8q12.1-q24.3	chr 8:54850291-145078636	Gain	59	21.748	NCOA2, HEY1, COX6C, EXT1, MYC, NDRG1
OV5665	CCC	30	6p25.1-p21.31	chr 6:5000001-35000000	Gain	25	13.7558	DEK, HIST1H4I, TRIM27, POU5F1
OV5665	CCC	58.6076	19p13.3-q13.43	chr 19:1-58607616	Gain	39	15.8213	FSTL3, STK11, TCF3, GNA11, MLLT1, SH3GL1, DNM2, SMARCA4, BRD4, LYL1, TPM4, ELL, JAK3, CCNE1, CEBPA, AKT2, CD79A, CIC, BCL3, CBLC, ERCC2, KLK2, PPP2R1A, ZNF331
OV5714	HGSC	64.3342	2q31.1-q37.1	chr 2:170000001-234334167	Gain	24	10.4171	CHN1, HOXD11, HOXD13, NFE2L2, PMS1, SF3B1, ATIC, CREB1, IDH1, FEV, ACSL3, PAX3
OV5714	HGSC	50.8061	17p13.3-q21.33	chr 17:1-50806138	Gain	26	14.9607	YWHAE, USP6, TP53, GAS7, PER1, MAP2K4, NF1, SUZ12, CDK12, ERBB2, LASP1, TAF15, MLLT6, RARA, BRCA1, ETV4, COL1A1
OV5729	CCC	64.3342	17p13.3-q23.3	chr 17:1-64334167	Gain	28	8.01838	YWHAE, USP6, GAS7, MAP2K4, PER1, TP53, NF1, CDK12, ERBB2, LASP1, MLLT6, RARA, SUZ12, TAF15, BRCA1, ETV4, COL1A1, HLF, MSI2, CLTC, BRIP1, CD79B
OV5835	EC	30	16p13.3-p11.2	chr 16:1-30000000	Gain	25	17.9486	TSC2, CIITA, CREBBP, CIITA, SOCS1, TNFRSF17, ERCC4, MYH11, PALB2, IL21R
OV5835	EC	58.61	19p13.3-q13.43	chr 19:1-58607616	Gain	21	8.02143
OV5895	HGSC	30	1p36.11-p32.3	chr 1:25000001-55000000	Gain	25	10.9868	ARID1A, LCK, SFPQ, THRAP3, MPL, MUTYH, TAL1, CDKN2C, EPS15
OV5895	HGSC	30	22q11.21-q13.33	chr 22:20806138-50806138	Gain	22	8.62464
OV5954	CCC	30	1q41-q44	chr 1:215000001-245000000	Gain	39	17.7635	H3F3A, FH
OV5954	CCC	46.7	3q21.2-q26.31	chr 3:125000001-171699983	Gain	47	16.0164	GATA2, RPN1, FOXL2, WWTR1, GMPS, MLF1
OV5954	CCC	40	6q21-q25.1	chr 6:110000001-150000000	Gain	48	20.559	GOPC, ROS1, MYB, TNFAIP3, ECT2L
OV5954	CCC	64.3342	11q12.1-q24.2	chr 11:60000001-124334167	Gain	42	9.10157	MEN1, CCND1, NUMA1, PICALM, MAML2, BIRC3, ATM, DDX10, POU2AF1, SDHD, PAFAH1B2, PCSK7, ARHGEF12, CBL, DDX6
OV5954	CCC	30	16q12.1-q23.2	chr 16:50000001-80000000	Gain	29	10.0435	CDH11, CBFB, CDH1
OV5972	HGSC	46.7	20p13-q13.12	chr 20:1-46699983	Gain	23	9.48506
OV6089	HGSC	30	14q21.2-q24.3	chr 14:45000001-75000000	Gain	43	24.2586	NIN, KTN1, GPHN
OV6089	HGSC	40	15q21.1-q25.3	chr 15:45000001-85000000	Gain	30	9.18259	TCF12, PML
OV6170	HGSC	83.2474	1q24.1-q44	chr 1:165698981-248946422	Gain	46	15.6545	ABL2, ELK4, MDM4, SLC45A3, TPR, H3F3A, FH
OV6915	HGSC	30	p23.2-p12	chr 8:5000001-35000000	Gain	21	13.4768	PCM1, WRN
