# Supplementary material for: Integrative genomics approach identifies molecular features associated with early-stage ovarian carcinoma histotypes
Source: Sci Rep. 2020 May 14;10:7946. doi: 10.1038/s41598-020-64794-8 (PMC7224294; doi:10.1038/s41598-020-64794-8)
Supplement: Supplementary file 5 — Supplementary Table 6. [file 41598_2020_64794_MOESM5_ESM.xlsx]

## Sheet: CCC case vs MC control
Supplementary Table 6. Integrative comparative analysis identifying putative oncogenes/tumor supressors being overexpressed and hypermethylated, overexpressed and showed CNA gain, underexpressed and hypermethylated and underexpressed and showed CNA loss in the respective histotype comparison.
Gene symbol	Chromosome	Gene expressiona	DNA methylationb	DNA copy number alterationc
A4GALT	22	overexpressed	hypomethylated	NA
AADACL3	1	overexpressed	hypomethylated	NA
AAK1	2	overexpressed	hypomethylated	NA
AARD	8	overexpressed	hypomethylated	NA
ACVR1B	12	overexpressed	hypomethylated	NA
ADAM18	8	overexpressed	hypomethylated	NA
ADAMTS14	10	overexpressed	hypomethylated	NA
ADGRA3	4	overexpressed	hypomethylated	NA
AGO2	8	overexpressed	hypomethylated	NA
AGRN	1	overexpressed	hypomethylated	NA
AIF1L	9	overexpressed	hypomethylated	NA
AKR1B15	7	overexpressed	hypomethylated	NA
ALOX12	17	overexpressed	hypomethylated	NA
AMD1	6	overexpressed	hypomethylated	NA
AMOTL2	3	overexpressed	hypomethylated	NA
ANGPT1	8	overexpressed	hypomethylated	NA
ANKRD2	10	overexpressed	hypomethylated	NA
AP2A2	11	overexpressed	hypomethylated	NA
AP5B1	11	overexpressed	hypomethylated	NA
ARHGAP8	22	overexpressed	hypomethylated	NA
ARID5B	10	overexpressed	hypomethylated	NA
ATG13	11	overexpressed	hypomethylated	NA
ATG5	6	overexpressed	hypomethylated	NA
ATP11A	13	overexpressed	hypomethylated	NA
ATP6V1A	3	overexpressed	hypomethylated	NA
ATP6V1B2	8	overexpressed	hypomethylated	NA
ATP6V1H	8	overexpressed	hypomethylated	NA
ATXN2	12	overexpressed	hypomethylated	NA
ATXN7	3	overexpressed	hypomethylated	NA
AZIN1-AS1	8	overexpressed	hypomethylated	NA
B4GALT1	9	overexpressed	hypomethylated	NA
BICC1	10	overexpressed	hypomethylated	NA
C16orf74	16	overexpressed	hypomethylated	NA
C20orf194	20	overexpressed	hypomethylated	NA
C3orf62	3	overexpressed	hypomethylated	NA
C8orf31	8	overexpressed	hypomethylated	NA
CACNA2D2	3	overexpressed	hypomethylated	NA
CAMKMT	2	overexpressed	hypomethylated	NA
CBFA2T2	20	overexpressed	hypomethylated	NA
CDK19	6	overexpressed	hypomethylated	NA
CDKAL1	6	overexpressed	hypomethylated	NA
CDYL	6	overexpressed	hypomethylated	NA
CECR2	22	overexpressed	hypomethylated	NA
CERS4	19	overexpressed	hypomethylated	NA
CHI3L2	1	overexpressed	hypomethylated	NA
CHRNB1	17	overexpressed	hypomethylated	NA
CHST11	12	overexpressed	hypomethylated	NA
CLASP1	2	overexpressed	hypomethylated	NA
CLDN16	3	overexpressed	hypomethylated	NA
CLEC4E	12	overexpressed	hypomethylated	NA
CNDP2	18	overexpressed	hypomethylated	NA
CNKSR3	6	overexpressed	hypomethylated	NA
COL26A1	7	overexpressed	hypomethylated	NA
COL4A2	13	overexpressed	hypomethylated	NA
CPEB1	15	overexpressed	hypomethylated	NA
CREM	10	overexpressed	hypomethylated	NA
CRLF3	17	overexpressed	hypomethylated	NA
CSF3R	1	overexpressed	hypomethylated	NA
CSGALNACT1	8	overexpressed	hypomethylated	NA
CSPP1	8	overexpressed	hypomethylated	NA
CTH	1	overexpressed	hypomethylated	NA
CTNS	17	overexpressed	hypomethylated	NA
CUX1	7	overexpressed	hypomethylated	NA
CWF19L1	10	overexpressed	hypomethylated	NA
CYFIP2	5	overexpressed	hypomethylated	NA
CYS1	2	overexpressed	hypomethylated	NA
CYTIP	2	overexpressed	hypomethylated	NA
DCDC2	6	overexpressed	hypomethylated	NA
DENND2A	7	overexpressed	hypomethylated	NA
DENND5A	11	overexpressed	hypomethylated	NA
DHX34	19	overexpressed	hypomethylated	NA
DLC1	8	overexpressed	hypomethylated	NA
DLGAP1	18	overexpressed	hypomethylated	NA
DLX5	7	overexpressed	hypomethylated	NA
DLX6	7	overexpressed	hypomethylated	NA
DNER	2	overexpressed	hypomethylated	NA
DNMT3A	2	overexpressed	hypomethylated	NA
DNMT3B	20	overexpressed	hypomethylated	NA
DOCK9	13	overexpressed	hypomethylated	NA
DPPA2	3	overexpressed	hypomethylated	NA
DSCAM-AS1	21	overexpressed	hypomethylated	NA
DYSF	2	overexpressed	hypomethylated	NA
EEF2K	16	overexpressed	hypomethylated	NA
EFR3A	8	overexpressed	hypomethylated	NA
ENTPD7	10	overexpressed	hypomethylated	NA
EPAS1	2	overexpressed	hypomethylated	NA
EPN2	17	overexpressed	hypomethylated	NA
ERI1	8	overexpressed	hypomethylated	NA
F2	11	overexpressed	hypomethylated	NA
FAM20A	17	overexpressed	hypomethylated	genomic gain
FAM49B	8	overexpressed	hypomethylated	NA
FBLN1	22	overexpressed	hypomethylated	NA
FBXO42	1	overexpressed	hypomethylated	NA
FBXO8	4	overexpressed	hypomethylated	NA
FERMT2	14	overexpressed	hypomethylated	NA
FGF18	5	overexpressed	hypomethylated	NA
FNBP1	9	overexpressed	hypomethylated	NA
FNDC3B	3	overexpressed	hypomethylated	NA
FOLR1	11	overexpressed	hypomethylated	NA
FRMD4A	10	overexpressed	hypomethylated	NA
GABRG3	15	overexpressed	hypomethylated	NA
GALNT11	7	overexpressed	hypomethylated	NA
GBE1	3	overexpressed	hypomethylated	NA
GEM	8	overexpressed	hypomethylated	NA
GFOD1	6	overexpressed	hypomethylated	NA
GINS4	8	overexpressed	hypomethylated	NA
GLDC	9	overexpressed	hypomethylated	NA
GLIS3	9	overexpressed	hypomethylated	NA
GMEB2	20	overexpressed	hypomethylated	NA
GNA13	17	overexpressed	hypomethylated	NA
HAL	12	overexpressed	hypomethylated	NA
HAUS6	9	overexpressed	hypomethylated	NA
HAVCR1	5	overexpressed	hypomethylated	NA
HGSNAT	8	overexpressed	hypomethylated	NA
HK1	10	overexpressed	hypomethylated	NA
HM13	20	overexpressed	hypomethylated	NA
HOXA3	7	overexpressed	hypomethylated	NA
HOXA5	7	overexpressed	hypomethylated	NA
HS3ST3A1	17	overexpressed	hypomethylated	NA
HUNK	21	overexpressed	hypomethylated	NA
IGFBP3	7	overexpressed	hypomethylated	NA
IKBIP	12	overexpressed	hypomethylated	NA
IL20RB	3	overexpressed	hypomethylated	NA
ITGA5	12	overexpressed	hypomethylated	NA
ITGB3	17	overexpressed	hypomethylated	NA
ITPRIP	10	overexpressed	hypomethylated	NA
JARID2	6	overexpressed	hypomethylated	NA
KCNG3	2	overexpressed	hypomethylated	NA
KCTD1	18	overexpressed	hypomethylated	NA
KIAA0355	19	overexpressed	hypomethylated	NA
KIZ	20	overexpressed	hypomethylated	NA
KLB	4	overexpressed	hypomethylated	NA
KSR1	17	overexpressed	hypomethylated	NA
L2HGDH	14	overexpressed	hypomethylated	NA
LAMA1	18	overexpressed	hypomethylated	NA
LAMA5	20	overexpressed	hypomethylated	NA
LAMB1	7	overexpressed	hypomethylated	genomic gain
LBP	20	overexpressed	hypomethylated	NA
LIMK2	22	overexpressed	hypomethylated	NA
LINC00598	13	overexpressed	hypomethylated	NA
LINC00620	3	overexpressed	hypomethylated	NA
LINC00885	3	overexpressed	hypomethylated	NA
LINC01518	10	overexpressed	hypomethylated	NA
LITAF	16	overexpressed	hypomethylated	NA
LMO3	12	overexpressed	hypomethylated	NA
LNPEP	5	overexpressed	hypomethylated	NA
LPCAT1	5	overexpressed	hypomethylated	genomic loss
MACROD2	20	overexpressed	hypomethylated	NA
MAL	2	overexpressed	hypomethylated	NA
MAP1LC3C	1	overexpressed	hypomethylated	NA
MAP3K8	10	overexpressed	hypomethylated	NA
MDC1	6	overexpressed	hypomethylated	NA
MDN1	6	overexpressed	hypomethylated	NA
MEGF11	15	overexpressed	hypomethylated	NA
METTL9	16	overexpressed	hypomethylated	NA
MFGE8	15	overexpressed	hypomethylated	NA
MFHAS1	8	overexpressed	hypomethylated	NA
MITF	3	overexpressed	hypomethylated	NA
MOGAT1	2	overexpressed	hypomethylated	NA
MRAS	3	overexpressed	hypomethylated	NA
MTA3	2	overexpressed	hypomethylated	NA
MTF1	1	overexpressed	hypomethylated	NA
MTMR12	5	overexpressed	hypomethylated	NA
MTMR7	8	overexpressed	hypomethylated	NA
MUC22	6	overexpressed	hypomethylated	NA
NBN	8	overexpressed	hypomethylated	NA
NCALD	8	overexpressed	hypomethylated	NA
NCOA2	8	overexpressed	hypomethylated	NA
NCOA7	6	overexpressed	hypomethylated	NA
NFIL3	9	overexpressed	hypomethylated	NA
NID2	14	overexpressed	hypomethylated	NA
NOS1AP	1	overexpressed	hypomethylated	NA
NUP153	6	overexpressed	hypomethylated	NA
NUP214	9	overexpressed	hypomethylated	NA
OSBPL10	3	overexpressed	hypomethylated	NA
OSGIN2	8	overexpressed	hypomethylated	NA
PAX8	2	overexpressed	hypomethylated	NA
PDGFRL	8	overexpressed	hypomethylated	NA
PDZD2	5	overexpressed	hypomethylated	NA
PGBD5	1	overexpressed	hypomethylated	NA
PHACTR4	1	overexpressed	hypomethylated	NA
PHLDB1	11	overexpressed	hypomethylated	NA
PITPNM2	12	overexpressed	hypomethylated	NA
PKNOX1	21	overexpressed	hypomethylated	NA
PLEKHM3	2	overexpressed	hypomethylated	NA
PPP1R3B	8	overexpressed	hypomethylated	NA
PRDM15	21	overexpressed	hypomethylated	NA
PRKDC	8	overexpressed	hypomethylated	NA
PROM1	4	overexpressed	hypomethylated	NA
PROSER2	10	overexpressed	hypomethylated	NA
PTPN14	1	overexpressed	hypomethylated	NA
PTPRU	1	overexpressed	hypomethylated	NA
PUM1	1	overexpressed	hypomethylated	NA
PVT1	8	overexpressed	hypomethylated	NA
RAB2A	8	overexpressed	hypomethylated	NA
RAD54L2	3	overexpressed	hypomethylated	NA
RAI14	5	overexpressed	hypomethylated	NA
RBKS	2	overexpressed	hypomethylated	NA
RBMS2	12	overexpressed	hypomethylated	NA
RBPMS	8	overexpressed	hypomethylated	NA
RDH10	8	overexpressed	hypomethylated	NA
RIBC2	22	overexpressed	hypomethylated	NA
RIMKLB	12	overexpressed	hypomethylated	NA
RIMS2	8	overexpressed	hypomethylated	NA
RND2	17	overexpressed	hypomethylated	NA
RNF144B	6	overexpressed	hypomethylated	NA
RPRD2	1	overexpressed	hypomethylated	NA
RYR1	19	overexpressed	hypomethylated	NA
RYR3	15	overexpressed	hypomethylated	NA
S100A12	1	overexpressed	hypomethylated	NA
S100A9	1	overexpressed	hypomethylated	NA
SALL1	16	overexpressed	hypomethylated	NA
SBSPON	8	overexpressed	hypomethylated	NA
SCARA3	8	overexpressed	hypomethylated	NA
SCHIP1	3	overexpressed	hypomethylated	NA
SDC2	8	overexpressed	hypomethylated	NA
SDCCAG8	1	overexpressed	hypomethylated	NA
SEMA4D	9	overexpressed	hypomethylated	NA
SEMA6A	5	overexpressed	hypomethylated	NA
SESTD1	2	overexpressed	hypomethylated	NA
SGK1	6	overexpressed	hypomethylated	NA
SIRPB2	20	overexpressed	hypomethylated	NA
SLC14A2	18	overexpressed	hypomethylated	NA
SLC20A2	8	overexpressed	hypomethylated	NA
SLC25A29	14	overexpressed	hypomethylated	NA
SLC35F2	11	overexpressed	hypomethylated	NA
SLC39A10	2	overexpressed	hypomethylated	NA
SLC43A3	11	overexpressed	hypomethylated	NA
SLC45A4	8	overexpressed	hypomethylated	NA
SLC6A12	12	overexpressed	hypomethylated	NA
SLC6A13	12	overexpressed	hypomethylated	NA
SLC7A2	8	overexpressed	hypomethylated	NA
SMARCA2	9	overexpressed	hypomethylated	NA
SMTNL2	17	overexpressed	hypomethylated	NA
SNTB1	8	overexpressed	hypomethylated	NA
SNX10	7	overexpressed	hypomethylated	NA
SNX2	5	overexpressed	hypomethylated	NA
SNX29	16	overexpressed	hypomethylated	NA
SOGA1	20	overexpressed	hypomethylated	NA
SPIRE1	18	overexpressed	hypomethylated	NA
SSH2	17	overexpressed	hypomethylated	NA
STK3	8	overexpressed	hypomethylated	NA
STX2	12	overexpressed	hypomethylated	NA
SUFU	10	overexpressed	hypomethylated	NA
SULT1C4	2	overexpressed	hypomethylated	NA
SYNE2	14	overexpressed	hypomethylated	NA
SYT14	1	overexpressed	hypomethylated	NA
SYTL3	6	overexpressed	hypomethylated	NA
TACR3	4	overexpressed	hypomethylated	NA
TCF7L1	2	overexpressed	hypomethylated	NA
TCTN3	10	overexpressed	hypomethylated	NA
TDRD9	14	overexpressed	hypomethylated	NA
TFCP2L1	2	overexpressed	hypomethylated	NA
THEMIS2	1	overexpressed	hypomethylated	NA
TLE1	9	overexpressed	hypomethylated	NA
TLR5	1	overexpressed	hypomethylated	NA
TMCC3	12	overexpressed	hypomethylated	NA
TMEM189	20	overexpressed	hypomethylated	NA
TMOD1	9	overexpressed	hypomethylated	NA
TMTC4	13	overexpressed	hypomethylated	NA
TNFAIP6	2	overexpressed	hypomethylated	NA
TPD52L1	6	overexpressed	hypomethylated	NA
TSNARE1	8	overexpressed	hypomethylated	NA
TSPAN14	10	overexpressed	hypomethylated	NA
TTPAL	20	overexpressed	hypomethylated	NA
UBR5	8	overexpressed	hypomethylated	NA
UPP1	7	overexpressed	hypomethylated	NA
USP25	21	overexpressed	hypomethylated	NA
USP34	2	overexpressed	hypomethylated	NA
VAV2	9	overexpressed	hypomethylated	NA
WARS	14	overexpressed	hypomethylated	NA
WDR91	7	overexpressed	hypomethylated	NA
WNK1	12	overexpressed	hypomethylated	NA
WWC1	5	overexpressed	hypomethylated	NA
WWTR1	3	overexpressed	hypomethylated	NA
XDH	2	overexpressed	hypomethylated	NA
ZBTB24	6	overexpressed	hypomethylated	NA
ZC3HAV1	7	overexpressed	hypomethylated	NA
ZFHX3	16	overexpressed	hypomethylated	NA
ZNF572	8	overexpressed	hypomethylated	NA
ZNF618	9	overexpressed	hypomethylated	NA
ZNRF3	22	overexpressed	hypomethylated	NA
C17orf53	17	overexpressed	hemimethylated	genomic gain
CSE1L	20	overexpressed	hemimethylated	genomic gain
FAM20A	17	overexpressed	hypomethylated, hemimethylated	genomic gain
LAMB1	7	overexpressed	hypermethylated, hypomethylated, hemimethylated	genomic gain
LINC00284	13	overexpressed	hemimethylated	genomic gain
LINC01482	17	overexpressed	hemimethylated	genomic gain
RUNDC3A-AS1	17	overexpressed	hypermethylated, hemimethylated	genomic gain
ABCC11	16	underexpressed	hypermethylated	NA
ABCC13	21	underexpressed	hypermethylated	NA
ABCG2	4	underexpressed	hypermethylated	NA
ABCG5	2	underexpressed	hypermethylated	NA
ABCG8	2	underexpressed	hypermethylated	NA
ABHD2	15	underexpressed	hypermethylated	NA
ABLIM1	10	underexpressed	hypermethylated	NA
ABLIM2	4	underexpressed	hypermethylated	NA
ACAT2	6	underexpressed	hypermethylated	NA
ACOX1	17	underexpressed	hypermethylated	NA
ACOX2	3	underexpressed	hypermethylated	NA
ACSL5	10	underexpressed	hypermethylated	NA
ACSL6	5	underexpressed	hypermethylated	NA
ACSS1	20	underexpressed	hypermethylated	NA
ACSS2	20	underexpressed	hypermethylated	NA
ACTA2	10	underexpressed	hypermethylated	NA
ACTG2	2	underexpressed	hypermethylated	NA
ADAM8	10	underexpressed	hypermethylated	NA
ADD3-AS1	10	underexpressed	hypermethylated	NA
ADH1B	4	underexpressed	hypermethylated	NA
ADH1C	4	underexpressed	hypermethylated	NA
ADIPOR2	12	underexpressed	hypermethylated	NA
ADRA2A	10	underexpressed	hypermethylated	NA
ADRB1	10	underexpressed	hypermethylated	NA
ADTRP	6	underexpressed	hypermethylated	NA
AFAP1L2	10	underexpressed	hypermethylated	NA
AGFG2	7	underexpressed	hypermethylated	NA
AGMAT	1	underexpressed	hypermethylated	NA
AGR2	7	underexpressed	hypermethylated	NA
AIFM2	10	underexpressed	hypermethylated	NA
AKR7A3	1	underexpressed	hypermethylated	NA
ALDH3A2	17	underexpressed	hypermethylated	NA
AMFR	16	underexpressed	hypermethylated	NA
ANG	14	underexpressed	hypermethylated	NA
ANO1	11	underexpressed	hypermethylated	NA
ANXA13	8	underexpressed	hypermethylated	NA
ANXA2	15	underexpressed	hypermethylated	NA
AP1S3	2	underexpressed	hypermethylated	NA
APOA1	11	underexpressed	hypermethylated	NA
APOL3	22	underexpressed	hypermethylated	NA
AQP10	1	underexpressed	hypermethylated	NA
AQP3	9	underexpressed	hypermethylated	NA
ARFGEF3	6	underexpressed	hypermethylated	NA
ARHGAP18	6	underexpressed	hypermethylated	NA
ARHGAP26	5	underexpressed	hypermethylated	NA
ARHGAP27	17	underexpressed	hypermethylated	NA
ARHGEF38	4	underexpressed	hypermethylated	NA
ARRB1	11	underexpressed	hypermethylated	NA
ARSJ	4	underexpressed	hypermethylated	NA
ASPA	17	underexpressed	hypermethylated	NA
ATOX1	5	underexpressed	hypermethylated	NA
ATP13A4	3	underexpressed	hypermethylated	NA
ATP1B1	1	underexpressed	hypermethylated	NA
ATP1B2	17	underexpressed	hypermethylated	NA
ATP2A3	17	underexpressed	hypermethylated	NA
ATP8B1	18	underexpressed	hypermethylated	NA
AXL	19	underexpressed	hypermethylated	NA
B3GALT5	21	underexpressed	hypermethylated	NA
B3GNT7	2	underexpressed	hypermethylated	NA
B3GNT9	16	underexpressed	hypermethylated	NA
BAALC	8	underexpressed	hypermethylated	NA
BACE2	21	underexpressed	hypermethylated	NA
BAIAP2L1	7	underexpressed	hypermethylated	NA
BATF	14	underexpressed	hypermethylated	NA
BCAS1	20	underexpressed	hypermethylated	NA
BCL11B	14	underexpressed	hypermethylated	NA
BTNL8	5	underexpressed	hypermethylated	NA
C15orf62	15	underexpressed	hypermethylated	NA
C2orf72	2	underexpressed	hypermethylated	NA
C3orf52	3	underexpressed	hypermethylated	NA
C4BPB	1	underexpressed	hypermethylated	NA
CA14	1	underexpressed	hypermethylated	NA
CA9	9	underexpressed	hypermethylated	NA
CACNA1A	19	underexpressed	hypermethylated	NA
CACNA1D	3	underexpressed	hypermethylated	NA
CACNA2D4	12	underexpressed	hypermethylated	NA
CACNB4	2	underexpressed	hypermethylated	NA
CALML4	15	underexpressed	hypermethylated	NA
CAMK2G	10	underexpressed	hypermethylated	NA
CANT1	17	underexpressed	hypermethylated	NA
CAPN2	1	underexpressed	hypermethylated	NA
CAPN5	11	underexpressed	hypermethylated	NA
CAPN8	1	underexpressed	hypermethylated	NA
CCDC3	10	underexpressed	hypermethylated	NA
CCDC34	11	underexpressed	hypermethylated	NA
CCDC68	18	underexpressed	hypermethylated	NA
CCL24	7	underexpressed	hypermethylated	NA
CCL28	5	underexpressed	hypermethylated	NA
CCND2	12	underexpressed	hypermethylated	NA
CCRL2	3	underexpressed	hypermethylated	NA
CD82	11	underexpressed	hypermethylated	NA
CDC42BPA	1	underexpressed	hypermethylated	NA
CDC42EP1	22	underexpressed	hypermethylated	NA
CDC42EP5	19	underexpressed	hypermethylated	NA
CDH26	20	underexpressed	hypermethylated	NA
CDHR2	5	underexpressed	hypermethylated	NA
CDHR5	11	underexpressed	hypermethylated	NA
CDX1	5	underexpressed	hypermethylated	NA
CDX2	13	underexpressed	hypermethylated	NA
CERS6	2	underexpressed	hypermethylated	NA
CES2	16	underexpressed	hypermethylated	NA
CFTR	7	underexpressed	hypermethylated	NA
CGNL1	15	underexpressed	hypermethylated	NA
CHRNA7	15	underexpressed	hypermethylated	NA
CLCA1	1	underexpressed	hypermethylated	NA
CLDN10-AS1	13	underexpressed	hypermethylated	NA
CLDN11	3	underexpressed	hypermethylated	NA
CLDN12	7	underexpressed	hypermethylated	NA
CLIC6	21	underexpressed	hypermethylated	NA
CLIP2	7	underexpressed	hypermethylated	NA
CLMN	14	underexpressed	hypermethylated	genomic gain
CLTB	5	underexpressed	hypermethylated	NA
CMBL	5	underexpressed	hypermethylated	NA
CNN1	19	underexpressed	hypermethylated	NA
CNTNAP2	7	underexpressed	hypermethylated	NA
CORO7	16	underexpressed	hypermethylated	NA
CPEB4	5	underexpressed	hypermethylated	NA
CPS1	2	underexpressed	hypermethylated	NA
CRB1	1	underexpressed	hypermethylated	NA
CREB3L1	11	underexpressed	hypermethylated	NA
CREG2	2	underexpressed	hypermethylated	NA
CTDSPL	3	underexpressed	hypermethylated	NA
CTNNB1	3	underexpressed	hypermethylated	NA
CTNNBIP1	1	underexpressed	hypermethylated	NA
CTSE	1	underexpressed	hypermethylated	NA
CUEDC1	17	underexpressed	hypermethylated	NA
CXADR	21	underexpressed	hypermethylated	NA
CYP11A1	15	underexpressed	hypermethylated	NA
CYP4B1	1	underexpressed	hypermethylated	NA
CYP4X1	1	underexpressed	hypermethylated	NA
CYSTM1	5	underexpressed	hypermethylated	NA
DAGLA	11	underexpressed	hypermethylated	NA
DAP	5	underexpressed	hypermethylated	NA
DAPK2	15	underexpressed	hypermethylated	NA
DDAH1	1	underexpressed	hypermethylated	NA
DDC	7	underexpressed	hypermethylated	NA
DGAT1	8	underexpressed	hypermethylated	NA
DHRS3	1	underexpressed	hypermethylated	NA
DNMBP	10	underexpressed	hypermethylated	NA
DTX4	11	underexpressed	hypermethylated	NA
EDEM3	1	underexpressed	hypermethylated	NA
EEPD1	7	underexpressed	hypermethylated	NA
EFHD2	1	underexpressed	hypermethylated	NA
EMP2	16	underexpressed	hypermethylated	NA
ENC1	5	underexpressed	hypermethylated	NA
ENGASE	17	underexpressed	hypermethylated	NA
ENPP6	4	underexpressed	hypermethylated	NA
ENTPD2	9	underexpressed	hypermethylated	NA
EPB41	1	underexpressed	hypermethylated	NA
EPHA1	7	underexpressed	hypermethylated	NA
EPHB3	3	underexpressed	hypermethylated	NA
EPHB4	7	underexpressed	hypermethylated	NA
EPS8	12	underexpressed	hypermethylated	NA
EPS8L3	1	underexpressed	hypermethylated	NA
ETFA	15	underexpressed	hypermethylated	NA
ETFB	19	underexpressed	hypermethylated	NA
ETV6	12	underexpressed	hypermethylated	NA
F5	1	underexpressed	hypermethylated	NA
FA2H	16	underexpressed	hypermethylated	NA
FADS2	11	underexpressed	hypermethylated	NA
FAIM2	12	underexpressed	hypermethylated	NA
FAM102A	9	underexpressed	hypermethylated	NA
FAM102B	1	underexpressed	hypermethylated	NA
FAM122A	9	underexpressed	hypermethylated	NA
FAM221A	7	underexpressed	hypermethylated	NA
FAM3B	21	underexpressed	hypermethylated	NA
FAM53B	10	underexpressed	hypermethylated	NA
FAM83E	19	underexpressed	hypermethylated	NA
FAT1	4	underexpressed	hypermethylated	NA
FAXDC2	5	underexpressed	hypermethylated	NA
FBP1	9	underexpressed	hypermethylated	NA
FCGRT	19	underexpressed	hypermethylated	NA
FCHO1	19	underexpressed	hypermethylated	NA
FDFT1	8	underexpressed	hypermethylated	NA
FER1L6	8	underexpressed	hypermethylated	NA
FERMT3	11	underexpressed	hypermethylated	NA
FGD5	3	underexpressed	hypermethylated	NA
FHDC1	4	underexpressed	hypermethylated	NA
FHL2	2	underexpressed	hypermethylated	NA
FMN1	15	underexpressed	hypermethylated	NA
FOXA1	14	underexpressed	hypermethylated	genomic gain
FOXA2	20	underexpressed	hypermethylated	NA
FOXA3	19	underexpressed	hypermethylated	NA
FOXN3	14	underexpressed	hypermethylated	NA
FOXS1	20	underexpressed	hypermethylated	NA
FUT2	19	underexpressed	hypermethylated	NA
FUT6	19	underexpressed	hypermethylated	NA
FUT8	14	underexpressed	hypermethylated	NA
FXYD3	19	underexpressed	hypermethylated	NA
FXYD5	19	underexpressed	hypermethylated	NA
GABRP	5	underexpressed	hypermethylated	NA
GAK	4	underexpressed	hypermethylated	NA
GALNT10	5	underexpressed	hypermethylated	NA
GALNT12	9	underexpressed	hypermethylated	NA
GALNT7	4	underexpressed	hypermethylated	NA
GAS2	11	underexpressed	hypermethylated	NA
GATA4	8	underexpressed	hypermethylated	NA
GATA6	18	underexpressed	hypermethylated	NA
GATM	15	underexpressed	hypermethylated	NA
GIPC2	1	underexpressed	hypermethylated	NA
GJB3	1	underexpressed	hypermethylated	NA
GLDN	15	underexpressed	hypermethylated	NA
GLI2	2	underexpressed	hypermethylated	NA
GMDS	6	underexpressed	hypermethylated	NA
GNA11	19	underexpressed	hypermethylated	NA
GNA14	9	underexpressed	hypermethylated	NA
GNAO1	16	underexpressed	hypermethylated	NA
GOLIM4	3	underexpressed	hypermethylated	NA
GPA33	1	underexpressed	hypermethylated	NA
GPSM2	1	underexpressed	hypermethylated	NA
GPSM3	6	underexpressed	hypermethylated	NA
GPX2	14	underexpressed	hypermethylated	NA
GRAMD1B	11	underexpressed	hypermethylated	NA
GREB1	2	underexpressed	hypermethylated	NA
GSDMB	17	underexpressed	hypermethylated	NA
GUCD1	22	underexpressed	hypermethylated	NA
HAAO	2	underexpressed	hypermethylated	NA
HADH	4	underexpressed	hypermethylated	NA
HDAC9	7	underexpressed	hypermethylated	NA
HEYL	1	underexpressed	hypermethylated	NA
HHLA2	3	underexpressed	hypermethylated	NA
HLA-A	6	underexpressed	hypermethylated	NA
HLA-C	6	underexpressed	hypermethylated	NA
HMGCS2	1	underexpressed	hypermethylated	NA
HMGN2P46	15	underexpressed	hypermethylated	NA
HNF4A	20	underexpressed	hypermethylated	NA
HOXB13	17	underexpressed	hypermethylated	NA
HPGDS	4	underexpressed	hypermethylated	NA
HSD17B2	16	underexpressed	hypermethylated	NA
IFI27	14	underexpressed	hypermethylated	NA
IHH	2	underexpressed	hypermethylated	NA
IL1RN	2	underexpressed	hypermethylated	NA
IL23R	1	underexpressed	hypermethylated	NA
ILVBL	19	underexpressed	hypermethylated	NA
INMT	7	underexpressed	hypermethylated	NA
IQCE	7	underexpressed	hypermethylated	NA
IQGAP2	5	underexpressed	hypermethylated	NA
IRF8	16	underexpressed	hypermethylated	NA
ISL1	5	underexpressed	hypermethylated	NA
ITGA6	2	underexpressed	hypermethylated	NA
ITGA9	3	underexpressed	hypermethylated	NA
JADE2	5	underexpressed	hypermethylated	NA
KALRN	3	underexpressed	hypermethylated	NA
KCND3	1	underexpressed	hypermethylated	NA
KCNH2	7	underexpressed	hypermethylated	NA
KCNK5	6	underexpressed	hypermethylated	NA
KCNMB2	3	underexpressed	hypermethylated	NA
KCNN4	19	underexpressed	hypermethylated	NA
KCNQ1	11	underexpressed	hypermethylated	NA
KIAA1324	1	underexpressed	hypermethylated	NA
KLC4	6	underexpressed	hypermethylated	NA
KLF2	19	underexpressed	hypermethylated	NA
KLF3	4	underexpressed	hypermethylated	NA
KLK1	19	underexpressed	hypermethylated	NA
KLK11	19	underexpressed	hypermethylated	NA
KPNA7	7	underexpressed	hypermethylated	NA
KRT8	12	underexpressed	hypermethylated	NA
LASP1	17	underexpressed	hypermethylated	NA
LCORL	4	underexpressed	hypermethylated	NA
LDLR	19	underexpressed	hypermethylated	NA
LDLRAD4	18	underexpressed	hypermethylated	NA
LDLRAP1	1	underexpressed	hypermethylated	NA
LFNG	7	underexpressed	hypermethylated	NA
LGALS2	22	underexpressed	hypermethylated	NA
LGALS4	19	underexpressed	hypermethylated	NA
LGALS8	1	underexpressed	hypermethylated	NA
LGALS9	17	underexpressed	hypermethylated	NA
LINC00299	2	underexpressed	hypermethylated	NA
LINC01133	1	underexpressed	hypermethylated	NA
LMO7	13	underexpressed	hypermethylated	NA
LMOD1	1	underexpressed	hypermethylated	NA
LONP2	16	underexpressed	hypermethylated	NA
LPIN1	2	underexpressed	hypermethylated	NA
LRCH1	13	underexpressed	hypermethylated	NA
LRCH4	7	underexpressed	hypermethylated	NA
LRIG1	3	underexpressed	hypermethylated	NA
LRIG3	12	underexpressed	hypermethylated	NA
LRMP	12	underexpressed	hypermethylated	NA
LRP5	11	underexpressed	hypermethylated	NA
LTF	3	underexpressed	hypermethylated	NA
LYSMD2	15	underexpressed	hypermethylated	NA
MADD	11	underexpressed	hypermethylated	NA
MAGI3	1	underexpressed	hypermethylated	NA
MALL	2	underexpressed	hypermethylated	NA
MAML3	4	underexpressed	hypermethylated	NA
MAN2A1	5	underexpressed	hypermethylated	NA
MAP3K13	3	underexpressed	hypermethylated	NA
MAPRE2	18	underexpressed	hypermethylated	NA
MARCKSL1	1	underexpressed	hypermethylated	NA
MARVELD3	16	underexpressed	hypermethylated	NA
MASP1	3	underexpressed	hypermethylated	NA
MAT2B	5	underexpressed	hypermethylated	NA
ME3	11	underexpressed	hypermethylated	NA
MEIS2	15	underexpressed	hypermethylated	NA
METTL7A	12	underexpressed	hypermethylated	NA
MGAM2	7	underexpressed	hypermethylated	NA
MICALL2	7	underexpressed	hypermethylated	NA
MLPH	2	underexpressed	hypermethylated	NA
MMP1	11	underexpressed	hypermethylated	NA
MOGAT3	7	underexpressed	hypermethylated	NA
MPP7	10	underexpressed	hypermethylated	NA
MST1R	3	underexpressed	hypermethylated	NA
MTMR11	1	underexpressed	hypermethylated	NA
MTUS1	8	underexpressed	hypermethylated	NA
MUC17	7	underexpressed	hypermethylated	NA
MUC2	11	underexpressed	hypermethylated	NA
MUC20	3	underexpressed	hypermethylated	NA
MUC3A	7	underexpressed	hypermethylated	NA
MUC6	11	underexpressed	hypermethylated	NA
MYO15B	17	underexpressed	hypermethylated	NA
MYO18A	17	underexpressed	hypermethylated	NA
MYO1D	17	underexpressed	hypermethylated	NA
MYO5B	18	underexpressed	hypermethylated	NA
MYO7A	11	underexpressed	hypermethylated	NA
MYRF	11	underexpressed	hypermethylated	NA
NAALADL1	11	underexpressed	hypermethylated	NA
NDE1	16	underexpressed	hypermethylated	NA
NDRG2	14	underexpressed	hypermethylated	NA
NECAP1	12	underexpressed	hypermethylated	NA
NENF	1	underexpressed	hypermethylated	NA
NEO1	15	underexpressed	hypermethylated	NA
NEUROD1	2	underexpressed	hypermethylated	NA
NFE2L3	7	underexpressed	hypermethylated	NA
NFIA	1	underexpressed	hypermethylated	NA
NFIB	9	underexpressed	hypermethylated	NA
NFIX	19	underexpressed	hypermethylated	NA
NGEF	2	underexpressed	hypermethylated	NA
NOL4L	20	underexpressed	hypermethylated	NA
NOSTRIN	2	underexpressed	hypermethylated	NA
NPC1L1	7	underexpressed	hypermethylated	NA
NPFFR1	10	underexpressed	hypermethylated	NA
NR0B2	1	underexpressed	hypermethylated	NA
NR1I2	3	underexpressed	hypermethylated	NA
NR3C2	4	underexpressed	hypermethylated	NA
NYNRIN	14	underexpressed	hypermethylated	NA
OARD1	6	underexpressed	hypermethylated	NA
OGDH	7	underexpressed	hypermethylated	NA
OPN3	1	underexpressed	hypermethylated	NA
ORMDL3	17	underexpressed	hypermethylated	NA
OSBPL7	17	underexpressed	hypermethylated	NA
PADI2	1	underexpressed	hypermethylated	NA
PAK1	11	underexpressed	hypermethylated	NA
PAPSS2	10	underexpressed	hypermethylated	NA
PAQR5	15	underexpressed	hypermethylated	NA
PAQR8	6	underexpressed	hypermethylated	NA
PARM1	4	underexpressed	hypermethylated	NA
PARP12	7	underexpressed	hypermethylated	NA
PARP15	3	underexpressed	hypermethylated	NA
PBX1	1	underexpressed	hypermethylated	NA
PCDH1	5	underexpressed	hypermethylated	NA
PCSK7	11	underexpressed	hypermethylated	NA
PCYT2	17	underexpressed	hypermethylated	NA
PDCD4	10	underexpressed	hypermethylated	NA
PDE11A	2	underexpressed	hypermethylated	NA
PDX1	13	underexpressed	hypermethylated	NA
PEAK1	15	underexpressed	hypermethylated	NA
PFKFB2	1	underexpressed	hypermethylated	NA
PIGR	1	underexpressed	hypermethylated	NA
PIK3C2B	1	underexpressed	hypermethylated	NA
PIK3C2G	12	underexpressed	hypermethylated	NA
PIK3R3	1	underexpressed	hypermethylated	NA
PKDCC	2	underexpressed	hypermethylated	NA
PLA2G12B	10	underexpressed	hypermethylated	NA
PLA2G1B	12	underexpressed	hypermethylated	NA
PLAC8	4	underexpressed	hypermethylated	NA
PLAT	8	underexpressed	hypermethylated	NA
PLB1	2	underexpressed	hypermethylated	NA
PLCB3	11	underexpressed	hypermethylated	NA
PLD1	3	underexpressed	hypermethylated	NA
PLEKHA6	1	underexpressed	hypermethylated	NA
PLEKHB1	11	underexpressed	hypermethylated	NA
PLEKHG6	12	underexpressed	hypermethylated	NA
PLS1	3	underexpressed	hypermethylated	NA
PLXNA2	1	underexpressed	hypermethylated	NA
POLR3GL	1	underexpressed	hypermethylated	NA
PPARA	22	underexpressed	hypermethylated	NA
PPARG	3	underexpressed	hypermethylated	NA
PPFIBP2	11	underexpressed	hypermethylated	NA
PPP1R12B	1	underexpressed	hypermethylated	NA
PPP1R14D	15	underexpressed	hypermethylated	NA
PPP1R1B	17	underexpressed	hypermethylated	NA
PPP3CA	4	underexpressed	hypermethylated	NA
PRDM16	1	underexpressed	hypermethylated	NA
PREP	6	underexpressed	hypermethylated	NA
PRKCA	17	underexpressed	hypermethylated	NA
PROK1	1	underexpressed	hypermethylated	NA
PRSS23	11	underexpressed	hypermethylated	genomic gain
PTCH1	9	underexpressed	hypermethylated	NA
PTGDR	14	underexpressed	hypermethylated	NA
PTPRE	10	underexpressed	hypermethylated	NA
PTPRN2	7	underexpressed	hypermethylated	NA
PTPRO	12	underexpressed	hypermethylated	NA
PYCARD	16	underexpressed	hypermethylated	NA
RAB25	1	underexpressed	hypermethylated	NA
RABGAP1L	1	underexpressed	hypermethylated	NA
RAP1GAP	1	underexpressed	hypermethylated	NA
RAPGEF5	7	underexpressed	hypermethylated	NA
RASSF3	12	underexpressed	hypermethylated	NA
RAVER2	1	underexpressed	hypermethylated	NA
RBFOX1	16	underexpressed	hypermethylated	NA
RBM20	10	underexpressed	hypermethylated	NA
RBP2	3	underexpressed	hypermethylated	NA
RCAN1	21	underexpressed	hypermethylated	NA
REC8	14	underexpressed	hypermethylated	NA
REEP6	19	underexpressed	hypermethylated	NA
REG4	1	underexpressed	hypermethylated	NA
RETNLB	3	underexpressed	hypermethylated	NA
RFFL	17	underexpressed	hypermethylated	NA
RGS22	8	underexpressed	hypermethylated	NA
RHOBTB1	10	underexpressed	hypermethylated	NA
RINL	19	underexpressed	hypermethylated	NA
RNF19B	1	underexpressed	hypermethylated	NA
RRN3P2	16	underexpressed	hypermethylated	NA
RUNX3	1	underexpressed	hypermethylated	NA
S100A16	1	underexpressed	hypermethylated	NA
SAMD13	1	underexpressed	hypermethylated	NA
SCARA5	8	underexpressed	hypermethylated	NA
SCOC	4	underexpressed	hypermethylated	NA
SCTR	2	underexpressed	hypermethylated	NA
SCUBE1	22	underexpressed	hypermethylated	NA
SDCBP2	20	underexpressed	hypermethylated	NA
SEL1L3	4	underexpressed	hypermethylated	NA
SELENBP1	1	underexpressed	hypermethylated	NA
SEMA4G	10	underexpressed	hypermethylated	NA
SERF2	15	underexpressed	hypermethylated	NA
SERPINB1	6	underexpressed	hypermethylated	NA
SERPINB6	6	underexpressed	hypermethylated	NA
SH2D7	15	underexpressed	hypermethylated	NA
SH3BGRL2	6	underexpressed	hypermethylated	NA
SH3BP4	2	underexpressed	hypermethylated	NA
SH3RF1	4	underexpressed	hypermethylated	NA
SH3RF2	5	underexpressed	hypermethylated	NA
SIDT1	3	underexpressed	hypermethylated	NA
SLC16A1	1	underexpressed	hypermethylated	NA
SLC17A4	6	underexpressed	hypermethylated	NA
SLC22A18AS	11	underexpressed	hypermethylated	NA
SLC22A23	6	underexpressed	hypermethylated	NA
SLC26A3	7	underexpressed	hypermethylated	genomic gain
SLC26A9	1	underexpressed	hypermethylated	NA
SLC29A3	10	underexpressed	hypermethylated	NA
SLC35G1	10	underexpressed	hypermethylated	NA
SLC37A1	21	underexpressed	hypermethylated	NA
SLC39A5	12	underexpressed	hypermethylated	NA
SLC44A4	6	underexpressed	hypermethylated	NA
SLC45A3	1	underexpressed	hypermethylated	NA
SLC4A4	4	underexpressed	hypermethylated	NA
SLC4A8	12	underexpressed	hypermethylated	NA
SLC5A1	22	underexpressed	hypermethylated	NA
SLC7A9	19	underexpressed	hypermethylated	NA
SLC9A3R1	17	underexpressed	hypermethylated	NA
SLC9C1	3	underexpressed	hypermethylated	NA
SMAGP	12	underexpressed	hypermethylated	NA
SMAP2	1	underexpressed	hypermethylated	NA
SMIM14	4	underexpressed	hypermethylated	NA
SMIM22	16	underexpressed	hypermethylated	NA
SMOC2	6	underexpressed	hypermethylated	NA
SMPD3	16	underexpressed	hypermethylated	NA
SNORA66	1	underexpressed	hypermethylated	NA
SNX8	7	underexpressed	hypermethylated	NA
SORBS1	10	underexpressed	hypermethylated	NA
SORD	15	underexpressed	hypermethylated	NA
SOX9	17	underexpressed	hypermethylated	NA
SPATA13	13	underexpressed	hypermethylated	NA
SPDEF	6	underexpressed	hypermethylated	NA
SPIB	19	underexpressed	hypermethylated	NA
SPINK4	9	underexpressed	hypermethylated	NA
SPTBN1	2	underexpressed	hypermethylated	NA
SRI	7	underexpressed	hypermethylated	NA
SSBP3	1	underexpressed	hypermethylated	NA
ST14	11	underexpressed	hypermethylated	NA
STAB1	3	underexpressed	hypermethylated	NA
STAG3	7	underexpressed	hypermethylated	NA
STAR	8	underexpressed	hypermethylated	NA
STARD3	17	underexpressed	hypermethylated	NA
STARD5	15	underexpressed	hypermethylated	NA
STEAP2	7	underexpressed	hypermethylated	NA
STEAP2-AS1	7	underexpressed	hypermethylated	NA
STEAP4	7	underexpressed	hypermethylated	NA
STRA6	15	underexpressed	hypermethylated	NA
STX1A	7	underexpressed	hypermethylated	NA
STYK1	12	underexpressed	hypermethylated	NA
SULT1A1	16	underexpressed	hypermethylated	NA
SULT1B1	4	underexpressed	hypermethylated	NA
SULT1C2	2	underexpressed	hypermethylated	NA
SUSD6	14	underexpressed	hypermethylated	NA
SYBU	8	underexpressed	hypermethylated	NA
SYNJ2	6	underexpressed	hypermethylated	NA
SYT13	11	underexpressed	hypermethylated	NA
SYTL2	11	underexpressed	hypermethylated	NA
TBX4	17	underexpressed	hypermethylated	NA
TCF3	19	underexpressed	hypermethylated	NA
TCF7L2	10	underexpressed	hypermethylated	NA
TFF1	21	underexpressed	hypermethylated	NA
TFF2	21	underexpressed	hypermethylated	NA
TFF3	21	underexpressed	hypermethylated	NA
THRA	17	underexpressed	hypermethylated	NA
THYN1	11	underexpressed	hypermethylated	NA
TIPARP	3	underexpressed	hypermethylated	NA
TM4SF5	17	underexpressed	hypermethylated	NA
TM9SF3	10	underexpressed	hypermethylated	NA
TMC5	16	underexpressed	hypermethylated	NA
TMEM120A	7	underexpressed	hypermethylated	NA
TMEM219	16	underexpressed	hypermethylated	NA
TMEM229A	7	underexpressed	hypermethylated	NA
TMEM229B	14	underexpressed	hypermethylated	NA
TMEM246	9	underexpressed	hypermethylated	NA
TMEM44	3	underexpressed	hypermethylated	NA
TMEM51	1	underexpressed	hypermethylated	NA
TMEM54	1	underexpressed	hypermethylated	NA
TMEM8B	9	underexpressed	hypermethylated	NA
TMEM97	17	underexpressed	hypermethylated	NA
TMEM98	17	underexpressed	hypermethylated	NA
TMPRSS2	21	underexpressed	hypermethylated	NA
TNFRSF11A	18	underexpressed	hypermethylated	NA
TNFSF15	9	underexpressed	hypermethylated	NA
TOLLIP	11	underexpressed	hypermethylated	NA
TOR4A	9	underexpressed	hypermethylated	NA
TP53I3	2	underexpressed	hypermethylated	NA
TP63	3	underexpressed	hypermethylated	NA
TPM1	15	underexpressed	hypermethylated	NA
TRAF3IP2	6	underexpressed	hypermethylated	NA
TRERF1	6	underexpressed	hypermethylated	NA
TRIM14	9	underexpressed	hypermethylated	NA
TRIM15	6	underexpressed	hypermethylated	NA
TRIM3	11	underexpressed	hypermethylated	NA
TRIM31	6	underexpressed	hypermethylated	NA
TRIM4	7	underexpressed	hypermethylated	NA
TRIM47	17	underexpressed	hypermethylated	NA
TRIM54	2	underexpressed	hypermethylated	NA
TRIM65	17	underexpressed	hypermethylated	NA
TRIP6	7	underexpressed	hypermethylated	NA
TRPV2	17	underexpressed	hypermethylated	NA
TSC22D4	7	underexpressed	hypermethylated	NA
TSHZ2	20	underexpressed	hypermethylated	NA
TSPAN3	15	underexpressed	hypermethylated	NA
TTC39A	1	underexpressed	hypermethylated	NA
TTC39A-AS1	1	underexpressed	hypermethylated	NA
TTLL6	17	underexpressed	hypermethylated	NA
TTR	18	underexpressed	hypermethylated	NA
TXNRD1	12	underexpressed	hypermethylated	NA
UGT1A10	2	underexpressed	hypermethylated	NA
UGT8	4	underexpressed	hypermethylated	NA
VDAC1	5	underexpressed	hypermethylated	NA
VILL	3	underexpressed	hypermethylated	NA
VIPR1	3	underexpressed	hypermethylated	NA
VOPP1	7	underexpressed	hypermethylated	NA
VSIG10L	19	underexpressed	hypermethylated	NA
VSIG2	11	underexpressed	hypermethylated	NA
VWA2	10	underexpressed	hypermethylated	NA
WFS1	4	underexpressed	hypermethylated	NA
WNK4	17	underexpressed	hypermethylated	NA
XPNPEP1	10	underexpressed	hypermethylated	NA
YPEL2	17	underexpressed	hypermethylated	NA
ZBTB18	1	underexpressed	hypermethylated	NA
ZBTB42	14	underexpressed	hypermethylated	NA
ZBTB7B	1	underexpressed	hypermethylated	NA
ZG16	16	underexpressed	hypermethylated	NA
ZG16B	16	underexpressed	hypermethylated	NA
ZNF219	14	underexpressed	hypermethylated	NA
ZNF703	8	underexpressed	hypermethylated	NA
ZNF710	15	underexpressed	hypermethylated	NA
a Gene expression log2ratio greater than 0.58 (i.e. 1.5 fold change) are indicated by overexpression and less than -0.58 (i.e. 1.5 fold change) are indicated by underexpression.
bDNA methylation delta beta value greater than 0.2 are indicated by hypermethylation and less than -0.2 by hypomethylation
cDNA copy number alteration values greater than 0.3 are indicated by genomic gain and less than -0.3 by genomic loss.

## Sheet: EC case vs CCC control
Gene symbol	Chromosome	Gene expressiona	DNA methylationb	DNA copy number alterationc
ABHD2	15	overexpressed	hypomethylated	NA
ABLIM1	10	overexpressed	hypomethylated	NA
ABR	17	overexpressed	hypomethylated	NA
ACOX2	3	overexpressed	hypomethylated	NA
ACSBG1	15	overexpressed	hypomethylated	NA
ACSL5	10	overexpressed	hypomethylated	NA
ADAM15	1	overexpressed	hypomethylated	NA
ADCY1	7	overexpressed	hypomethylated	NA
ADD3-AS1	10	overexpressed	hypomethylated	NA
ADRB1	10	overexpressed	hypomethylated	NA
AFF3	2	overexpressed	hypomethylated	NA
AGMAT	1	overexpressed	hypomethylated	NA
AIFM2	10	overexpressed	hypomethylated	NA
ALDH3A1	17	overexpressed	hypomethylated	NA
ALDH3A2	17	overexpressed	hypomethylated	NA
ANKDD1A	15	overexpressed	hypomethylated	NA
ANO1	11	overexpressed	hypomethylated	NA
AP1S3	2	overexpressed	hypomethylated	NA
AQP5	12	overexpressed	hypomethylated	NA
ARHGAP26	5	overexpressed	hypomethylated	NA
ARHGEF2	1	overexpressed	hypomethylated	NA
ARHGEF3	3	overexpressed	hypomethylated	NA
ARSJ	4	overexpressed	hypomethylated	NA
ARTN	1	overexpressed	hypomethylated	NA
ATOH8	2	overexpressed	hypomethylated	NA
ATP6V0E2	7	overexpressed	hypomethylated	NA
ATP8B1	18	overexpressed	hypomethylated	NA
ATPAF1	1	overexpressed	hypomethylated	NA
AUTS2	7	overexpressed	hypomethylated	NA
AXIN2	17	overexpressed	hypomethylated	NA
B3GNT9	16	overexpressed	hypomethylated	NA
BACE2	21	overexpressed	hypomethylated	NA
BAMBI	10	overexpressed	hypomethylated	NA
BCDIN3D-AS1	12	overexpressed	hypomethylated	NA
BCL2L14	12	overexpressed	hypomethylated	NA
BCL6	3	overexpressed	hypomethylated	NA
BEST3	12	overexpressed	hypomethylated	NA
C15orf62	15	overexpressed	hypomethylated	NA
C1D	2	overexpressed	hypomethylated	NA
C1GALT1	7	overexpressed	hypomethylated	NA
C4BPB	1	overexpressed	hypomethylated	NA
C9orf152	9	overexpressed	hypomethylated	NA
CA14	1	overexpressed	hypomethylated	NA
CABLES1	18	overexpressed	hypomethylated	NA
CACNA1E	1	overexpressed	hypomethylated	NA
CALML4	15	overexpressed	hypomethylated	NA
CAMKK1	17	overexpressed	hypomethylated	NA
CAPN8	1	overexpressed	hypomethylated	NA
CCDC146	7	overexpressed	hypomethylated	NA
CCDC60	12	overexpressed	hypomethylated	NA
CDC42EP1	22	overexpressed	hypomethylated	NA
CDH20	18	overexpressed	hypomethylated	NA
CDK2AP1	12	overexpressed	hypomethylated	NA
CDX2	13	overexpressed	hypomethylated	NA
CEP41	7	overexpressed	hypomethylated	NA
CERK	22	overexpressed	hypomethylated	NA
CGNL1	15	overexpressed	hypomethylated	NA
CHN1	2	overexpressed	hypomethylated	NA
CHRM3	1	overexpressed	hypomethylated	NA
CHST10	2	overexpressed	hypomethylated	NA
CLDN12	7	overexpressed	hypomethylated	NA
CLMN	14	overexpressed	hypomethylated	genomic gain
COA6	1	overexpressed	hypomethylated	NA
COLGALT2	1	overexpressed	hypomethylated	NA
CREB3L4	1	overexpressed	hypomethylated	NA
CRTAC1	10	overexpressed	hypomethylated	NA
CRY1	12	overexpressed	hypomethylated	NA
CTSH	15	overexpressed	hypomethylated	NA
CXADR	21	overexpressed	hypomethylated	NA
CYP4B1	1	overexpressed	hypomethylated	NA
CYP4F12	19	overexpressed	hypomethylated	NA
CYP4X1	1	overexpressed	hypomethylated	NA
DAPK2	15	overexpressed	hypomethylated	NA
DHRS3	1	overexpressed	hypomethylated	NA
DIS3L	15	overexpressed	hypomethylated	NA
DKK4	8	overexpressed	hypomethylated	NA
DUSP23	1	overexpressed	hypomethylated	NA
EDN3	20	overexpressed	hypomethylated	NA
EEPD1	7	overexpressed	hypomethylated	NA
EHF	11	overexpressed	hypomethylated	NA
ELN	7	overexpressed	hypomethylated	NA
EML4	2	overexpressed	hypomethylated	NA
EMP2	16	overexpressed	hypomethylated	NA
EMX2	10	overexpressed	hypomethylated	NA
ENPP3	6	overexpressed	hypomethylated	NA
EPHA4	2	overexpressed	hypomethylated	NA
ESR1	6	overexpressed	hypomethylated	NA
ETV5	3	overexpressed	hypomethylated	NA
ETV6	12	overexpressed	hypomethylated	NA
EVA1A	2	overexpressed	hypomethylated	NA
EXPH5	11	overexpressed	hypomethylated	NA
FADS2	11	overexpressed	hypomethylated	NA
FAIM2	12	overexpressed	hypomethylated	NA
FAM221A	7	overexpressed	hypomethylated	NA
FAM53B	10	overexpressed	hypomethylated	NA
FAM81A	15	overexpressed	hypomethylated	NA
FANCF	11	overexpressed	hypomethylated	NA
FERMT1	20	overexpressed	hypomethylated	NA
FGFRL1	4	overexpressed	hypomethylated	NA
FKBP5	6	overexpressed	hypomethylated	NA
FOXP4	6	overexpressed	hypomethylated	NA
FSTL4	5	overexpressed	hypomethylated	NA
FZD10	12	overexpressed	hypomethylated	NA
GAD1	2	overexpressed	hypomethylated	NA
GALNT12	9	overexpressed	hypomethylated	NA
GFRA1	10	overexpressed	hypomethylated	NA
GGT6	17	overexpressed	hypomethylated	NA
GLDN	15	overexpressed	hypomethylated	NA
GNAO1	16	overexpressed	hypomethylated	NA
GPD2	2	overexpressed	hypomethylated	NA
GPR161	1	overexpressed	hypomethylated	NA
GREB1	2	overexpressed	hypomethylated	NA
GREM2	1	overexpressed	hypomethylated	NA
HABP4	9	overexpressed	hypomethylated	NA
HAS2	8	overexpressed	hypomethylated	NA
HDAC9	7	overexpressed	hypomethylated	NA
HIP1	7	overexpressed	hypomethylated	NA
HOMER2	15	overexpressed	hypomethylated	NA
IFNGR1	6	overexpressed	hypomethylated	NA
IL17RD	3	overexpressed	hypomethylated	NA
IL20RA	6	overexpressed	hypomethylated	NA
INPP5J	22	overexpressed	hypomethylated	NA
IPO9	1	overexpressed	hypomethylated	NA
ITPKB	1	overexpressed	hypomethylated	NA
KCNH2	7	overexpressed	hypomethylated	NA
KCNH8	3	overexpressed	hypomethylated	NA
KCNIP3	2	overexpressed	hypomethylated	NA
KCNJ12	17	overexpressed	hypomethylated	NA
KCNN3	1	overexpressed	hypomethylated	NA
KCNN4	19	overexpressed	hypomethylated	NA
KCTD14	11	overexpressed	hypomethylated	NA
KIAA0040	1	overexpressed	hypomethylated	NA
KIAA1324	1	overexpressed	hypomethylated	NA
KRT23	17	overexpressed	hypomethylated	NA
LDLRAD4	18	overexpressed	hypomethylated	NA
LDLRAP1	1	overexpressed	hypomethylated	NA
LEF1-AS1	4	overexpressed	hypomethylated	NA
LIFR-AS1	5	overexpressed	hypomethylated	NA
LINC01132	1	overexpressed	hypomethylated	NA
LINC01170	5	overexpressed	hypomethylated	NA
LINC01354	1	overexpressed	hypomethylated	NA
LINGO1	15	overexpressed	hypomethylated	NA
LMCD1-AS1	3	overexpressed	hypomethylated	NA
LONRF2	2	overexpressed	hypomethylated	NA
LPAR3	1	overexpressed	hypomethylated	NA
LRIG1	3	overexpressed	hypomethylated	NA
LRIG3	12	overexpressed	hypomethylated	NA
LRP8	1	overexpressed	hypomethylated	NA
LRRC2	3	overexpressed	hypomethylated	NA
LRRC32	11	overexpressed	hypomethylated	NA
LRRC4	7	overexpressed	hypomethylated	NA
LRRC42	1	overexpressed	hypomethylated	NA
LTBP3	11	overexpressed	hypomethylated	NA
LYST	1	overexpressed	hypomethylated	NA
MADD	11	overexpressed	hypomethylated	NA
MALT1	18	overexpressed	hypomethylated	NA
MAML3	4	overexpressed	hypomethylated	NA
MAP2	2	overexpressed	hypomethylated	NA
MAPRE3	2	overexpressed	hypomethylated	NA
MAPT	17	overexpressed	hypomethylated	NA
MB	22	overexpressed	hypomethylated	NA
MEIS1	2	overexpressed	hypomethylated	NA
METAP1D	2	overexpressed	hypomethylated	NA
MEX3A	1	overexpressed	hypomethylated	NA
MGAT5	2	overexpressed	hypomethylated	NA
MLPH	2	overexpressed	hypomethylated	NA
MPPED2	11	overexpressed	hypomethylated	NA
MTURN	7	overexpressed	hypomethylated	NA
MUC6	11	overexpressed	hypomethylated	NA
NET1	10	overexpressed	hypomethylated	NA
NFIA	1	overexpressed	hypomethylated	NA
NFIX	19	overexpressed	hypomethylated	NA
NKD1	16	overexpressed	hypomethylated	NA
NOL4L	20	overexpressed	hypomethylated	NA
NOTUM	17	overexpressed	hypomethylated	NA
NRAP	10	overexpressed	hypomethylated	NA
NSUN7	4	overexpressed	hypomethylated	NA
NYNRIN	14	overexpressed	hypomethylated	NA
OPN3	1	overexpressed	hypomethylated	NA
OSBPL7	17	overexpressed	hypomethylated	NA
PAK1	11	overexpressed	hypomethylated	NA
PAQR8	6	overexpressed	hypomethylated	NA
PART1	5	overexpressed	hypomethylated	NA
PBX1	1	overexpressed	hypomethylated	NA
PCDH7	4	overexpressed	hypomethylated	NA
PDCD4	10	overexpressed	hypomethylated	NA
PDE3A	12	overexpressed	hypomethylated	NA
PDE6B	4	overexpressed	hypomethylated	NA
PEA15	1	overexpressed	hypomethylated	NA
PEBP4	8	overexpressed	hypomethylated	NA
PGM2L1	11	overexpressed	hypomethylated	NA
PGR	11	overexpressed	hypomethylated	NA
PIK3CD-AS2	1	overexpressed	hypomethylated	NA
PIK3R3	1	overexpressed	hypomethylated	NA
PLA2G3	22	overexpressed	hypomethylated	NA
PLA2G4A	1	overexpressed	hypomethylated	NA
PLAT	8	overexpressed	hypomethylated	NA
PLB1	2	overexpressed	hypomethylated	NA
PLCE1	10	overexpressed	hypomethylated	NA
PLEKHB1	11	overexpressed	hypomethylated	NA
PLEKHS1	10	overexpressed	hypomethylated	NA
PLXNA2	1	overexpressed	hypomethylated	NA
PLXNA4	7	overexpressed	hypomethylated	NA
PODXL	7	overexpressed	hypomethylated	NA
PPM1H	12	overexpressed	hypomethylated	NA
PPP1R1B	17	overexpressed	hypomethylated	NA
PRKAG2	7	overexpressed	hypomethylated	NA
PRTG	15	overexpressed	hypomethylated	NA
PTPRG	3	overexpressed	hypomethylated	NA
PTPRO	12	overexpressed	hypomethylated	NA
PYCARD	16	overexpressed	hypomethylated	NA
RAB11FIP2	10	overexpressed	hypomethylated	NA
RAB25	1	overexpressed	hypomethylated	NA
RASGRF1	15	overexpressed	hypomethylated	NA
RASSF10	11	overexpressed	hypomethylated	NA
RBM20	10	overexpressed	hypomethylated	NA
RBM24	6	overexpressed	hypomethylated	NA
REC8	14	overexpressed	hypomethylated	NA
RGL1	1	overexpressed	hypomethylated	NA
RHEB	7	overexpressed	hypomethylated	NA
RMST	12	overexpressed	hypomethylated	NA
RNF175	4	overexpressed	hypomethylated	NA
RNF39	6	overexpressed	hypomethylated	NA
ROCK2	2	overexpressed	hypomethylated	NA
ROR1	1	overexpressed	hypomethylated	NA
ROR2	9	overexpressed	hypomethylated	NA
RUNX2	6	overexpressed	hypomethylated	NA
RUNX3	1	overexpressed	hypomethylated	NA
SALL2	14	overexpressed	hypomethylated	NA
SAMD13	1	overexpressed	hypomethylated	NA
SCARB2	4	overexpressed	hypomethylated	NA
SDK1	7	overexpressed	hypomethylated	NA
SEL1L3	4	overexpressed	hypomethylated	NA
SELENBP1	1	overexpressed	hypomethylated	NA
SEMA3A	7	overexpressed	hypomethylated	NA
SEMA3F	3	overexpressed	hypomethylated	NA
SH3BP4	2	overexpressed	hypomethylated	NA
SH3RF1	4	overexpressed	hypomethylated	NA
SH3RF2	5	overexpressed	hypomethylated	NA
SH3RF3	2	overexpressed	hypomethylated	NA
SIAH3	13	overexpressed	hypomethylated	NA
SLC15A2	3	overexpressed	hypomethylated	NA
SLC16A12	10	overexpressed	hypomethylated	NA
SLC16A13	17	overexpressed	hypomethylated	NA
SLC1A2	11	overexpressed	hypomethylated	NA
SLC22A23	6	overexpressed	hypomethylated	NA
SLC29A1	6	overexpressed	hypomethylated	NA
SLC44A4	6	overexpressed	hypomethylated	NA
SLC4A8	12	overexpressed	hypomethylated	NA
SLC5A1	22	overexpressed	hypomethylated	NA
SLC8A3	14	overexpressed	hypomethylated	NA
SLC9A3R1	17	overexpressed	hypomethylated	NA
SLCO2A1	3	overexpressed	hypomethylated	NA
SLIT3	5	overexpressed	hypomethylated	NA
SMAP2	1	overexpressed	hypomethylated	NA
SMPD3	16	overexpressed	hypomethylated	NA
SMYD2	1	overexpressed	hypomethylated	NA
SNORA38	6	overexpressed	hypomethylated	NA
SNTG2	2	overexpressed	hypomethylated	NA
SORBS1	10	overexpressed	hypomethylated	NA
SORBS2	4	overexpressed	hypomethylated	NA
SOX5	12	overexpressed	hypomethylated	NA
SPDEF	6	overexpressed	hypomethylated	NA
SPOCK1	5	overexpressed	hypomethylated	NA
STRA6	15	overexpressed	hypomethylated	NA
SULT1A1	16	overexpressed	hypomethylated	NA
SYBU	8	overexpressed	hypomethylated	NA
SYK	9	overexpressed	hypomethylated	NA
SYN3	22	overexpressed	hypomethylated	NA
SYT7	11	overexpressed	hypomethylated	NA
TACC1	8	overexpressed	hypomethylated	NA
TANC1	2	overexpressed	hypomethylated	NA
TCF3	19	overexpressed	hypomethylated	NA
TCF7	5	overexpressed	hypomethylated	NA
TENM4	11	overexpressed	hypomethylated	NA
TFF3	21	overexpressed	hypomethylated	NA
THRA	17	overexpressed	hypomethylated	NA
THSD4	15	overexpressed	hypomethylated	NA
TIPARP	3	overexpressed	hypomethylated	NA
TMEM150C	4	overexpressed	hypomethylated	NA
TMTC1	12	overexpressed	hypomethylated	NA
TNFRSF19	13	overexpressed	hypomethylated	NA
TNFSF15	9	overexpressed	hypomethylated	NA
TP53I3	2	overexpressed	hypomethylated	NA
TRAF3IP2	6	overexpressed	hypomethylated	NA
TRAF5	1	overexpressed	hypomethylated	NA
TRERF1	6	overexpressed	hypomethylated	NA
TRIP6	7	overexpressed	hypomethylated	NA
TSC22D1	13	overexpressed	hypomethylated	NA
TSHZ2	20	overexpressed	hypomethylated	NA
TTC39A-AS1	1	overexpressed	hypomethylated	NA
TTC9	14	overexpressed	hypomethylated	NA
TUSC8	13	overexpressed	hypomethylated	NA
UBXN10-AS1	1	overexpressed	hypomethylated	NA
UNC5B	10	overexpressed	hypomethylated	NA
USP54	10	overexpressed	hypomethylated	NA
USP6NL	10	overexpressed	hypomethylated	NA
VANGL1	1	overexpressed	hypomethylated	NA
VANGL2	1	overexpressed	hypomethylated	NA
VOPP1	7	overexpressed	hypomethylated	NA
VWA2	10	overexpressed	hypomethylated	NA
WFDC2	20	overexpressed	hypomethylated	NA
WFS1	4	overexpressed	hypomethylated	NA
XYLT1	16	overexpressed	hypomethylated	NA
ZBTB16	11	overexpressed	hypomethylated	NA
ZBTB42	14	overexpressed	hypomethylated	NA
ZCWPW1	7	overexpressed	hypomethylated	NA
ZDHHC2	8	overexpressed	hypomethylated	NA
ZKSCAN1	7	overexpressed	hypomethylated	NA
ZNF219	14	overexpressed	hypomethylated	NA
ZNF3	7	overexpressed	hypomethylated	NA
ZNF35	3	overexpressed	hypomethylated	NA
ZNF664	12	overexpressed	hypomethylated	NA
ZNF703	8	overexpressed	hypomethylated	NA
CLMN	14	overexpressed	hypermethylated, hypomethylated, hemimethylated	genomic gain
PFKFB2	1	overexpressed	hemimethylated	genomic gain
AAK1	2	underexpressed	hypermethylated	NA
ACTN4	19	underexpressed	hypermethylated	NA
ACVR1B	12	underexpressed	hypermethylated	NA
ADAM18	8	underexpressed	hypermethylated	NA
ADAMTS15	11	underexpressed	hypermethylated	NA
AKR1B15	7	underexpressed	hypermethylated	NA
AKT2	19	underexpressed	hypermethylated	genomic gain
AMOTL2	3	underexpressed	hypermethylated	NA
ANXA4	2	underexpressed	hypermethylated	NA
AP2A2	11	underexpressed	hypermethylated	NA
APBB1IP	10	underexpressed	hypermethylated	NA
ARHGAP8	22	underexpressed	hypermethylated	NA
ARID5B	10	underexpressed	hypermethylated	NA
ATF7IP2	16	underexpressed	hypermethylated	NA
ATG13	11	underexpressed	hypermethylated	NA
ATG5	6	underexpressed	hypermethylated	NA
ATP11A	13	underexpressed	hypermethylated	NA
ATP6V1A	3	underexpressed	hypermethylated	NA
ATP6V1B2	8	underexpressed	hypermethylated	NA
AVPI1	10	underexpressed	hypermethylated	NA
BICC1	10	underexpressed	hypermethylated	NA
C16orf74	16	underexpressed	hypermethylated	NA
C8orf31	8	underexpressed	hypermethylated	NA
CADPS	3	underexpressed	hypermethylated	NA
CDH1	16	underexpressed	hypermethylated	NA
CDKAL1	6	underexpressed	hypermethylated	NA
CDR2L	17	underexpressed	hypermethylated	NA
CDYL2	16	underexpressed	hypermethylated	NA
CLEC4E	12	underexpressed	hypermethylated	NA
CMIP	16	underexpressed	hypermethylated	NA
COL4A1	13	underexpressed	hypermethylated	NA
COL4A2	13	underexpressed	hypermethylated	NA
CREB3L2	7	underexpressed	hypermethylated	NA
CRLF3	17	underexpressed	hypermethylated	NA
CSF3R	1	underexpressed	hypermethylated	NA
CWF19L1	10	underexpressed	hypermethylated	NA
CYS1	2	underexpressed	hypermethylated	NA
DENND5B	12	underexpressed	hypermethylated	NA
DEPDC1B	5	underexpressed	hypermethylated	NA
DMTN	8	underexpressed	hypermethylated	NA
DNMT3B	20	underexpressed	hypermethylated	NA
DPPA2	3	underexpressed	hypermethylated	NA
DRAM1	12	underexpressed	hypermethylated	NA
EFR3A	8	underexpressed	hypermethylated	NA
EIF4E3	3	underexpressed	hypermethylated	NA
ELK4	1	underexpressed	hypermethylated	NA
ENTPD5	14	underexpressed	hypermethylated	NA
EPAS1	2	underexpressed	hypermethylated	NA
EPB41L1	20	underexpressed	hypermethylated	NA
EPSTI1	13	underexpressed	hypermethylated	NA
F2	11	underexpressed	hypermethylated	NA
FAM149A	4	underexpressed	hypermethylated	NA
FAM20A	17	underexpressed	hypermethylated	NA
FAM49B	8	underexpressed	hypermethylated	NA
FBXO46	19	underexpressed	hypermethylated	NA
FBXO8	4	underexpressed	hypermethylated	NA
FNBP1	9	underexpressed	hypermethylated	NA
FNDC3B	3	underexpressed	hypermethylated	NA
FOLR3	11	underexpressed	hypermethylated	NA
FOXO1	13	underexpressed	hypermethylated	NA
FRYL	4	underexpressed	hypermethylated	NA
FUT4	11	underexpressed	hypermethylated	NA
FXYD2	11	underexpressed	hypermethylated	NA
GABARAPL1	12	underexpressed	hypermethylated	NA
GALNT11	7	underexpressed	hypermethylated	NA
GLIS3	9	underexpressed	hypermethylated	NA
GLRX	5	underexpressed	hypermethylated	NA
GNA13	17	underexpressed	hypermethylated	genomic gain
GNE	9	underexpressed	hypermethylated	NA
GPRIN3	4	underexpressed	hypermethylated	NA
HAVCR1	5	underexpressed	hypermethylated	NA
HECW2	2	underexpressed	hypermethylated	NA
HHLA2	3	underexpressed	hypermethylated	NA
HIF1A	14	underexpressed	hypermethylated	NA
HM13	20	underexpressed	hypermethylated	NA
IL20RB	3	underexpressed	hypermethylated	NA
IL4R	16	underexpressed	hypermethylated	NA
IQCK	16	underexpressed	hypermethylated	NA
ITCH	20	underexpressed	hypermethylated	NA
ITGA5	12	underexpressed	hypermethylated	NA
ITGB3	17	underexpressed	hypermethylated	NA
KCNG3	2	underexpressed	hypermethylated	NA
KIAA0355	19	underexpressed	hypermethylated	NA
KIFC3	16	underexpressed	hypermethylated	NA
KSR1	17	underexpressed	hypermethylated	NA
LAMB4	7	underexpressed	hypermethylated	NA
LBP	20	underexpressed	hypermethylated	NA
LETM2	8	underexpressed	hypermethylated	NA
LINC01518	10	underexpressed	hypermethylated	NA
MACROD2	20	underexpressed	hypermethylated	NA
MAP3K8	10	underexpressed	hypermethylated	NA
MAPK8IP3	16	underexpressed	hypermethylated	NA
MFHAS1	8	underexpressed	hypermethylated	NA
MGLL	3	underexpressed	hypermethylated	NA
MICAL3	22	underexpressed	hypermethylated	NA
MITF	3	underexpressed	hypermethylated	NA
MLLT10	10	underexpressed	hypermethylated	NA
MMD	17	underexpressed	hypermethylated	NA
MOGAT1	2	underexpressed	hypermethylated	NA
MRAS	3	underexpressed	hypermethylated	NA
MTF1	1	underexpressed	hypermethylated	NA
MUC22	6	underexpressed	hypermethylated	NA
NBN	8	underexpressed	hypermethylated	NA
NCOA7	6	underexpressed	hypermethylated	NA
NDRG1	8	underexpressed	hypermethylated	NA
OSGIN2	8	underexpressed	hypermethylated	NA
PCED1B	12	underexpressed	hypermethylated	NA
PDZD2	5	underexpressed	hypermethylated	NA
PFKP	10	underexpressed	hypermethylated	NA
PHACTR2	6	underexpressed	hypermethylated	NA
PHACTR4	1	underexpressed	hypermethylated	NA
PHLDB1	11	underexpressed	hypermethylated	NA
PIWIL4	11	underexpressed	hypermethylated	NA
PKNOX1	21	underexpressed	hypermethylated	NA
PPP1R13B	14	underexpressed	hypermethylated	NA
PPP1R3B	8	underexpressed	hypermethylated	NA
PRR5	22	underexpressed	hypermethylated	NA
PTH1R	3	underexpressed	hypermethylated	NA
PTPRM	18	underexpressed	hypermethylated	NA
PVT1	8	underexpressed	hypermethylated	genomic gain
PYGL	14	underexpressed	hypermethylated	NA
RAB2A	8	underexpressed	hypermethylated	NA
RAD54L2	3	underexpressed	hypermethylated	NA
RAI14	5	underexpressed	hypermethylated	NA
RBMS2	12	underexpressed	hypermethylated	NA
RBPMS	8	underexpressed	hypermethylated	NA
RHOF	12	underexpressed	hypermethylated	NA
RNF19A	8	underexpressed	hypermethylated	NA
RYR1	19	underexpressed	hypermethylated	NA
SDC2	8	underexpressed	hypermethylated	NA
SEMA6A	5	underexpressed	hypermethylated	NA
SEMA7A	15	underexpressed	hypermethylated	NA
SESTD1	2	underexpressed	hypermethylated	NA
SFTA2	6	underexpressed	hypermethylated	NA
SLC16A5	17	underexpressed	hypermethylated	NA
SLC43A3	11	underexpressed	hypermethylated	NA
SLC45A4	8	underexpressed	hypermethylated	NA
SLC7A2	8	underexpressed	hypermethylated	NA
SLC7A9	19	underexpressed	hypermethylated	NA
SLC8A1	2	underexpressed	hypermethylated	NA
SLPI	20	underexpressed	hypermethylated	NA
SMURF1	7	underexpressed	hypermethylated	NA
SNX10	7	underexpressed	hypermethylated	NA
SNX2	5	underexpressed	hypermethylated	NA
SNX24	5	underexpressed	hypermethylated	NA
SNX29	16	underexpressed	hypermethylated	NA
SOGA1	20	underexpressed	hypermethylated	genomic gain
SPTLC2	14	underexpressed	hypermethylated	NA
SRGAP1	12	underexpressed	hypermethylated	NA
SUFU	10	underexpressed	hypermethylated	NA
SYNE2	14	underexpressed	hypermethylated	NA
SYNJ1	21	underexpressed	hypermethylated	NA
TACR3	4	underexpressed	hypermethylated	NA
TBX15	1	underexpressed	hypermethylated	NA
TDRD9	14	underexpressed	hypermethylated	NA
TGFBR2	3	underexpressed	hypermethylated	NA
TGOLN2	2	underexpressed	hypermethylated	NA
THEMIS2	1	underexpressed	hypermethylated	NA
TLE1	9	underexpressed	hypermethylated	NA
TMCC3	12	underexpressed	hypermethylated	NA
TMEM245	9	underexpressed	hypermethylated	NA
TPCN1	12	underexpressed	hypermethylated	NA
TPD52	8	underexpressed	hypermethylated	NA
TRABD2B	1	underexpressed	hypermethylated	NA
UBE2Z	17	underexpressed	hypermethylated	NA
USP25	21	underexpressed	hypermethylated	NA
VMP1	17	underexpressed	hypermethylated	NA
WARS	14	underexpressed	hypermethylated	NA
WNK1	12	underexpressed	hypermethylated	NA
WNT7A	3	underexpressed	hypermethylated	NA
WWC2	4	underexpressed	hypermethylated	NA
WWP2	16	underexpressed	hypermethylated	NA
WWTR1	3	underexpressed	hypermethylated	NA
ZBTB24	6	underexpressed	hypermethylated	NA
ZC3HAV1	7	underexpressed	hypermethylated	NA
ZDHHC7	16	underexpressed	hypermethylated	NA
SYTL3	6	underexpressed	hypomethylated, hemimethylated	genomic loss
a Gene expression log2ratio greater than 0.58 (i.e. 1.5 fold change) are indicated by overexpression and less than -0.58 (i.e. 1.5 fold change) are indicated by underexpression.
bDNA methylation delta beta value greater than 0.2 are indicated by hypermethylation and less than -0.2 by hypomethylation
cDNA copy number alteration values greater than 0.3 are indicated by genomic gain and less than -0.3 by genomic loss.

## Sheet: EC case vs MC control
Gene symbol	Chromosome	Gene expressiona	DNA methylationb	DNA copy number alterationc
ARHGEF3	3	overexpressed	hypomethylated	NA
CADM1	11	overexpressed	hypomethylated	NA
CDH2	18	overexpressed	hypomethylated	NA
CSRP2	12	overexpressed	hypomethylated	NA
EMX2	10	overexpressed	hypomethylated	NA
EYA4	6	overexpressed	hypomethylated	NA
FZD10-AS1	12	overexpressed	hypomethylated	NA
GRIK3	1	overexpressed	hypomethylated	NA
IL17RD	3	overexpressed	hypomethylated	NA
KIF26B	1	overexpressed	hypomethylated	NA
LGR6	1	overexpressed	hypomethylated	NA
MALT1	18	overexpressed	hypomethylated	NA
MAP2	2	overexpressed	hypomethylated	NA
MOCS1	6	overexpressed	hypomethylated	NA
PRTG	15	overexpressed	hypomethylated	NA
RCN2	15	overexpressed	hypomethylated	NA
RIMS2	8	overexpressed	hypomethylated	NA
RNF144A	2	overexpressed	hypomethylated	NA
SALL2	14	overexpressed	hypomethylated	NA
SPOCK1	5	overexpressed	hypomethylated	NA
TENM3	4	overexpressed	hypomethylated	NA
TNFRSF19	13	overexpressed	hypomethylated	NA
TNFSF8	9	overexpressed	hypomethylated	NA
UNC5C	4	overexpressed	hypomethylated	NA
XKR4	8	overexpressed	hypomethylated	NA
ZNRF3	22	overexpressed	hypomethylated	NA
BMP7	20	overexpressed	hemimethylated	genomic gain
ABCG2	4	underexpressed	hypermethylated	NA
ADAP1	7	underexpressed	hypermethylated	NA
ADIRF	10	underexpressed	hypermethylated	NA
ANKDD1B	5	underexpressed	hypermethylated	NA
ANXA11	10	underexpressed	hypermethylated	NA
ARL14	3	underexpressed	hypermethylated	NA
BTNL8	5	underexpressed	hypermethylated	NA
C1QTNF1	17	underexpressed	hypermethylated	NA
CAPN2	1	underexpressed	hypermethylated	NA
CAPN5	11	underexpressed	hypermethylated	NA
CCL24	7	underexpressed	hypermethylated	NA
CDHR2	5	underexpressed	hypermethylated	NA
CES2	16	underexpressed	hypermethylated	NA
CMIP	16	underexpressed	hypermethylated	NA
CTIF	18	underexpressed	hypermethylated	NA
CYP11A1	15	underexpressed	hypermethylated	NA
DDC	7	underexpressed	hypermethylated	NA
EFHD2	1	underexpressed	hypermethylated	NA
EPB41L1	20	underexpressed	hypermethylated	NA
FER1L4	20	underexpressed	hypermethylated	NA
FER1L6	8	underexpressed	hypermethylated	NA
FGFR4	5	underexpressed	hypermethylated	NA
FOXA3	19	underexpressed	hypermethylated	NA
GATA4	8	underexpressed	hypermethylated	NA
GLRX	5	underexpressed	hypermethylated	NA
GNA11	19	underexpressed	hypermethylated	NA
HHLA2	3	underexpressed	hypermethylated	NA
IL23R	1	underexpressed	hypermethylated	NA
IL32	16	underexpressed	hypermethylated	NA
IQGAP2	5	underexpressed	hypermethylated	NA
KMO	1	underexpressed	hypermethylated	NA
LMO7	13	underexpressed	hypermethylated	NA
MAP3K14	17	underexpressed	hypermethylated	NA
MCU	10	underexpressed	hypermethylated	NA
MST1R	3	underexpressed	hypermethylated	NA
MYO18A	17	underexpressed	hypermethylated	NA
NAT8	2	underexpressed	hypermethylated	NA
NBL1	1	underexpressed	hypermethylated	NA
NHSL1	6	underexpressed	hypermethylated	NA
PLEKHA6	1	underexpressed	hypermethylated	NA
PLEKHA7	11	underexpressed	hypermethylated	NA
RBP2	3	underexpressed	hypermethylated	NA
SCTR	2	underexpressed	hypermethylated	NA
SDCBP2	20	underexpressed	hypermethylated	NA
SH3RF1	4	underexpressed	hypermethylated	NA
SLC39A14	8	underexpressed	hypermethylated	NA
SLC45A3	1	underexpressed	hypermethylated	NA
STAR	8	underexpressed	hypermethylated	NA
SUCNR1	3	underexpressed	hypermethylated	NA
TBXAS1	7	underexpressed	hypermethylated	NA
TFF3	21	underexpressed	hypermethylated	NA
TMEM97	17	underexpressed	hypermethylated	NA
VILL	3	underexpressed	hypermethylated	NA
VSIG2	11	underexpressed	hypermethylated	NA
ZDHHC7	16	underexpressed	hypermethylated	NA
ZFPM1	16	underexpressed	hypermethylated	NA
a Gene expression log2ratio greater than 0.58 (i.e. 1.5 fold change) are indicated by overexpression and less than -0.58 (i.e. 1.5 fold change) are indicated by underexpression.
bDNA methylation delta beta value greater than 0.2 are indicated by hypermethylation and less than -0.2 by hypomethylation
cDNA copy number alteration values greater than 0.3 are indicated by genomic gain and less than -0.3 by genomic loss.

## Sheet: HGSC case vs CCC control
Gene symbol	Chromosome	Gene expressiona	DNA methylationb	DNA copy number alterationc
AADAC	3	overexpressed	hypomethylated	NA
ABAT	16	overexpressed	hypomethylated	NA
ABCA17P	16	overexpressed	hypomethylated	NA
ABCB9	12	overexpressed	hypomethylated	NA
ABCC4	13	overexpressed	hypomethylated	NA
ABLIM2	4	overexpressed	hypomethylated	NA
ACBD7	10	overexpressed	hypomethylated	NA
ACOX2	3	overexpressed	hypomethylated	NA
ACP6	1	overexpressed	hypomethylated	NA
ACSL5	10	overexpressed	hypomethylated	NA
ACSS1	20	overexpressed	hypomethylated	NA
ACTR1B	2	overexpressed	hypomethylated	NA
ADAM12	10	overexpressed	hypomethylated	NA
ADAM8	10	overexpressed	hypomethylated	NA
ADAMTS17	15	overexpressed	hypomethylated	NA
ADAMTS3	4	overexpressed	hypomethylated	NA
ADCK2	7	overexpressed	hypomethylated	NA
ADCY8	8	overexpressed	hypomethylated	NA
ADGRL3	4	overexpressed	hypomethylated	NA
ADORA1	1	overexpressed	hypomethylated	NA
ADRA2C	4	overexpressed	hypomethylated	NA
AFAP1L2	10	overexpressed	hypomethylated	NA
AGAP3	7	overexpressed	hypomethylated	NA
AGFG2	7	overexpressed	hypomethylated	NA
AGPAT1	6	overexpressed	hypomethylated	NA
AHDC1	1	overexpressed	hypomethylated	NA
AIFM2	10	overexpressed	hypomethylated	NA
AKAP6	14	overexpressed	hypomethylated	NA
AKAP8L	19	overexpressed	hypomethylated	NA
AKT1	14	overexpressed	hypomethylated	NA
ALDH1A2	15	overexpressed	hypomethylated	NA
ALDH3A1	17	overexpressed	hypomethylated	NA
ALDH3A2	17	overexpressed	hypomethylated	NA
ALKBH2	12	overexpressed	hypomethylated	NA
ALKBH3	11	overexpressed	hypomethylated	NA
ALOX5AP	13	overexpressed	hypomethylated	NA
ALPL	1	overexpressed	hypomethylated	NA
ALX1	12	overexpressed	hypomethylated	NA
ALX4	11	overexpressed	hypomethylated	NA
ANKDD1A	15	overexpressed	hypomethylated	NA
ANKH	5	overexpressed	hypomethylated	NA
ANKRD16	10	overexpressed	hypomethylated	NA
ANKRD44	2	overexpressed	hypomethylated	NA
ANKRD65	1	overexpressed	hypomethylated	NA
ANKS1B	12	overexpressed	hypomethylated	NA
ANO1	11	overexpressed	hypomethylated	NA
ANO3	11	overexpressed	hypomethylated	NA
ANPEP	15	overexpressed	hypomethylated	NA
ANXA9	1	overexpressed	hypomethylated	NA
APH1A	1	overexpressed	hypomethylated	NA
APOA1	11	overexpressed	hypomethylated	NA
APOLD1	12	overexpressed	hypomethylated	NA
AQP5	12	overexpressed	hypomethylated	NA
AQP6	12	overexpressed	hypomethylated	NA
ARGLU1	13	overexpressed	hypomethylated	NA
ARHGAP26	5	overexpressed	hypomethylated	NA
ARHGAP26-AS1	5	overexpressed	hypomethylated	NA
ARHGAP26-IT1	5	overexpressed	hypomethylated	NA
ARHGEF17	11	overexpressed	hypomethylated	NA
ARHGEF19	1	overexpressed	hypomethylated	NA
ARHGEF2	1	overexpressed	hypomethylated	NA
ARHGEF39	9	overexpressed	hypomethylated	NA
ARL4C	2	overexpressed	hypomethylated	NA
ASB6	9	overexpressed	hypomethylated	NA
ATOH8	2	overexpressed	hypomethylated	NA
ATP1B2	17	overexpressed	hypomethylated	NA
ATP2B4	1	overexpressed	hypomethylated	NA
ATP6V0E2	7	overexpressed	hypomethylated	NA
ATP6V0E2-AS1	7	overexpressed	hypomethylated	NA
ATP6V1B1	2	overexpressed	hypomethylated	NA
ATP8A1	4	overexpressed	hypomethylated	NA
ATPAF1	1	overexpressed	hypomethylated	NA
AUTS2	7	overexpressed	hypomethylated	NA
AXIN2	17	overexpressed	hypomethylated	NA
AXL	19	overexpressed	hypomethylated	NA
B4GALT2	1	overexpressed	hypomethylated	NA
BACE1	11	overexpressed	hypomethylated	NA
BACH2	6	overexpressed	hypomethylated	NA
BARD1	2	overexpressed	hypomethylated	NA
BBOX1	11	overexpressed	hypomethylated	NA
BBOX1-AS1	11	overexpressed	hypomethylated	NA
BCDIN3D-AS1	12	overexpressed	hypomethylated	NA
BCL11A	2	overexpressed	hypomethylated	NA
BCL2L14	12	overexpressed	hypomethylated	NA
BCL6	3	overexpressed	hypomethylated	NA
BEND3	6	overexpressed	hypomethylated	NA
BEST4	1	overexpressed	hypomethylated	NA
BHLHE41	12	overexpressed	hypomethylated	NA
BIRC5	17	overexpressed	hypomethylated	NA
BLOC1S1	12	overexpressed	hypomethylated	NA
BNIPL	1	overexpressed	hypomethylated	NA
BOC	3	overexpressed	hypomethylated	NA
BTNL9	5	overexpressed	hypomethylated	NA
BUB1B	15	overexpressed	hypomethylated	NA
BVES	6	overexpressed	hypomethylated	NA
C10orf25	10	overexpressed	hypomethylated	NA
C10orf82	10	overexpressed	hypomethylated	NA
C11orf74	11	overexpressed	hypomethylated	NA
C14orf93	14	overexpressed	hypomethylated	NA
C15orf62	15	overexpressed	hypomethylated	NA
C16orf89	16	overexpressed	hypomethylated	NA
C19orf57	19	overexpressed	hypomethylated	NA
C1orf198	1	overexpressed	hypomethylated	NA
C2	6	overexpressed	hypomethylated	NA
C20orf85	20	overexpressed	hypomethylated	NA
C2orf73	2	overexpressed	hypomethylated	NA
C6orf132	6	overexpressed	hypomethylated	NA
C6orf136	6	overexpressed	hypomethylated	NA
C9orf152	9	overexpressed	hypomethylated	NA
CA13	8	overexpressed	hypomethylated	NA
CA14	1	overexpressed	hypomethylated	NA
CA3	8	overexpressed	hypomethylated	NA
CA9	9	overexpressed	hypomethylated	NA
CABLES1	18	overexpressed	hypomethylated	NA
CABP7	22	overexpressed	hypomethylated	NA
CACHD1	1	overexpressed	hypomethylated	NA
CACNA1A	19	overexpressed	hypomethylated	genomic gain
CACNA1B	9	overexpressed	hypomethylated	NA
CACNA1E	1	overexpressed	hypomethylated	NA
CACNA2D4	12	overexpressed	hypomethylated	NA
CACNB1	17	overexpressed	hypomethylated	genomic gain
CADM3	1	overexpressed	hypomethylated	NA
CALN1	7	overexpressed	hypomethylated	NA
CAMKK1	17	overexpressed	hypomethylated	NA
CAP2	6	overexpressed	hypomethylated	NA
CAPN8	1	overexpressed	hypomethylated	NA
CARD9	9	overexpressed	hypomethylated	NA
CARHSP1	16	overexpressed	hypomethylated	NA
CASQ1	1	overexpressed	hypomethylated	NA
CBX2	17	overexpressed	hypomethylated	NA
CCDC136	7	overexpressed	hypomethylated	NA
CCDC146	7	overexpressed	hypomethylated	NA
CCDC15	11	overexpressed	hypomethylated	NA
CCDC162P	6	overexpressed	hypomethylated	NA
CCDC24	1	overexpressed	hypomethylated	NA
CCDC3	10	overexpressed	hypomethylated	NA
CCDC34	11	overexpressed	hypomethylated	NA
CCDC6	10	overexpressed	hypomethylated	NA
CCDC60	12	overexpressed	hypomethylated	NA
CCDC8	19	overexpressed	hypomethylated	NA
CCDC81	11	overexpressed	hypomethylated	NA
CCDC85C	14	overexpressed	hypomethylated	NA
CCDC89	11	overexpressed	hypomethylated	NA
CCNA1	13	overexpressed	hypomethylated	NA
CD1C	1	overexpressed	hypomethylated	NA
CD82	11	overexpressed	hypomethylated	NA
CDC14A	1	overexpressed	hypomethylated	NA
CDC42EP1	22	overexpressed	hypomethylated	NA
CDC42EP4	17	overexpressed	hypomethylated	NA
CDH12	5	overexpressed	hypomethylated	NA
CDH2	18	overexpressed	hypomethylated	NA
CDH22	20	overexpressed	hypomethylated	NA
CDH23	10	overexpressed	hypomethylated	NA
CDH24	14	overexpressed	hypomethylated	NA
CDK14	7	overexpressed	hypomethylated	NA
CDK2AP1	12	overexpressed	hypomethylated	NA
CDK4	12	overexpressed	hypomethylated	NA
CDK5	7	overexpressed	hypomethylated	NA
CDK6	7	overexpressed	hypomethylated	NA
CDON	11	overexpressed	hypomethylated	NA
CDSN	6	overexpressed	hypomethylated	NA
CELF4	18	overexpressed	hypomethylated	genomic gain
CENPH	5	overexpressed	hypomethylated	NA
CEP131	17	overexpressed	hypomethylated	NA
CEP164	11	overexpressed	hypomethylated	NA
CEP41	7	overexpressed	hypomethylated	NA
CERS3	15	overexpressed	hypomethylated	NA
CFB	6	overexpressed	hypomethylated	NA
CHN1	2	overexpressed	hypomethylated	NA
CHST9	18	overexpressed	hypomethylated	NA
CIITA	16	overexpressed	hypomethylated	NA
CIPC	14	overexpressed	hypomethylated	NA
CKB	14	overexpressed	hypomethylated	NA
CLDN9	16	overexpressed	hypomethylated	NA
CLIC5	6	overexpressed	hypomethylated	NA
CLMN	14	overexpressed	hypomethylated	genomic gain
CLPB	11	overexpressed	hypomethylated	NA
CLVS1	8	overexpressed	hypomethylated	NA
CNTFR	9	overexpressed	hypomethylated	NA
CNTN2	1	overexpressed	hypomethylated	NA
CNTN5	11	overexpressed	hypomethylated	NA
CNTRL	9	overexpressed	hypomethylated	NA
COA6	1	overexpressed	hypomethylated	NA
COCH	14	overexpressed	hypomethylated	NA
COL11A2	6	overexpressed	hypomethylated	NA
COL13A1	10	overexpressed	hypomethylated	NA
COL14A1	8	overexpressed	hypomethylated	genomic gain
COL22A1	8	overexpressed	hypomethylated	NA
COL9A1	6	overexpressed	hypomethylated	NA
COLGALT2	1	overexpressed	hypomethylated	NA
COMMD6	13	overexpressed	hypomethylated	NA
CORO1A	16	overexpressed	hypomethylated	NA
CPE	4	overexpressed	hypomethylated	NA
CPLX2	5	overexpressed	hypomethylated	NA
CPNE4	3	overexpressed	hypomethylated	NA
CRABP2	1	overexpressed	hypomethylated	NA
CRB2	9	overexpressed	hypomethylated	NA
CRIP2	14	overexpressed	hypomethylated	NA
CRLF1	19	overexpressed	hypomethylated	NA
CRTAC1	10	overexpressed	hypomethylated	NA
CRTC1	19	overexpressed	hypomethylated	NA
CRYBB3	22	overexpressed	hypomethylated	NA
CRYBG3	3	overexpressed	hypomethylated	NA
CSF1	1	overexpressed	hypomethylated	NA
CSMD2	1	overexpressed	hypomethylated	NA
CSRP1	1	overexpressed	hypomethylated	NA
CT62	15	overexpressed	hypomethylated	NA
CTNNBIP1	1	overexpressed	hypomethylated	NA
CUTA	6	overexpressed	hypomethylated	NA
CXADR	21	overexpressed	hypomethylated	NA
CYHR1	8	overexpressed	hypomethylated	NA
CYP4B1	1	overexpressed	hypomethylated	NA
CYP4F12	19	overexpressed	hypomethylated	NA
CYP4X1	1	overexpressed	hypomethylated	NA
DAAM2	6	overexpressed	hypomethylated	NA
DAB1	1	overexpressed	hypomethylated	NA
DAPK2	15	overexpressed	hypomethylated	NA
DAPL1	2	overexpressed	hypomethylated	NA
DBNDD2	20	overexpressed	hypomethylated	NA
DCAF15	19	overexpressed	hypomethylated	NA
DCLK2	4	overexpressed	hypomethylated	NA
DCLRE1C	10	overexpressed	hypomethylated	NA
DDAH2	6	overexpressed	hypomethylated	NA
DDR1	6	overexpressed	hypomethylated	NA
DDX11	12	overexpressed	hypomethylated	NA
DDX39A	19	overexpressed	hypomethylated	NA
DES	2	overexpressed	hypomethylated	NA
DGKG	3	overexpressed	hypomethylated	NA
DHRS3	1	overexpressed	hypomethylated	NA
DISP1	1	overexpressed	hypomethylated	NA
DMBT1	10	overexpressed	hypomethylated	NA
DMKN	19	overexpressed	hypomethylated	NA
DNAH10	12	overexpressed	hypomethylated	NA
DNAJB5	9	overexpressed	hypomethylated	NA
DNM1P35	15	overexpressed	hypomethylated	NA
DOCK4	7	overexpressed	hypomethylated	NA
DOK5	20	overexpressed	hypomethylated	NA
DOK7	4	overexpressed	hypomethylated	NA
DTX4	11	overexpressed	hypomethylated	NA
DUSP2	2	overexpressed	hypomethylated	NA
DUSP22	6	overexpressed	hypomethylated	NA
DUSP23	1	overexpressed	hypomethylated	NA
E2F1	20	overexpressed	hypomethylated	NA
E2F2	1	overexpressed	hypomethylated	NA
EBF1	5	overexpressed	hypomethylated	NA
EBF4	20	overexpressed	hypomethylated	genomic gain
ECE2	3	overexpressed	hypomethylated	NA
EFEMP2	11	overexpressed	hypomethylated	NA
EFS	14	overexpressed	hypomethylated	NA
EHF	11	overexpressed	hypomethylated	genomic gain
EHHADH	3	overexpressed	hypomethylated	NA
EHMT2	6	overexpressed	hypomethylated	NA
ELN	7	overexpressed	hypomethylated	NA
ELOVL6	4	overexpressed	hypomethylated	NA
ELP5	17	overexpressed	hypomethylated	NA
EMP2	16	overexpressed	hypomethylated	NA
EMX2	10	overexpressed	hypomethylated	NA
EMX2OS	10	overexpressed	hypomethylated	NA
ENHO	9	overexpressed	hypomethylated	NA
EPHA1	7	overexpressed	hypomethylated	NA
EPHA4	2	overexpressed	hypomethylated	NA
EPHB1	3	overexpressed	hypomethylated	NA
EPYC	12	overexpressed	hypomethylated	NA
ERF	19	overexpressed	hypomethylated	NA
ERI3	1	overexpressed	hypomethylated	NA
ESR1	6	overexpressed	hypomethylated	NA
ESRRB	14	overexpressed	hypomethylated	NA
ETV4	17	overexpressed	hypomethylated	NA
ETV6	12	overexpressed	hypomethylated	NA
EVA1C	21	overexpressed	hypomethylated	NA
EVC2	4	overexpressed	hypomethylated	NA
EVPLL	17	overexpressed	hypomethylated	NA
EYA2	20	overexpressed	hypomethylated	NA
FADS2	11	overexpressed	hypomethylated	NA
FAH	15	overexpressed	hypomethylated	NA
FAIM2	12	overexpressed	hypomethylated	NA
FAM107A	3	overexpressed	hypomethylated	NA
FAM110B	8	overexpressed	hypomethylated	NA
FAM111B	11	overexpressed	hypomethylated	NA
FAM117B	2	overexpressed	hypomethylated	NA
FAM135B	8	overexpressed	hypomethylated	NA
FAM166B	9	overexpressed	hypomethylated	NA
FAM178B	2	overexpressed	hypomethylated	NA
FAM181A	14	overexpressed	hypomethylated	NA
FAM181A-AS1	14	overexpressed	hypomethylated	NA
FAM221A	7	overexpressed	hypomethylated	NA
FAM24B	10	overexpressed	hypomethylated	NA
FAM3B	21	overexpressed	hypomethylated	NA
FAM53B	10	overexpressed	hypomethylated	NA
FANCF	11	overexpressed	hypomethylated	NA
FASTK	7	overexpressed	hypomethylated	NA
FBN3	19	overexpressed	hypomethylated	NA
FBXL14	12	overexpressed	hypomethylated	NA
FBXO21	12	overexpressed	hypomethylated	NA
FBXW9	19	overexpressed	hypomethylated	NA
FCHO1	19	overexpressed	hypomethylated	NA
FER1L5	2	overexpressed	hypomethylated	NA
FER1L6	8	overexpressed	hypomethylated	NA
FES	15	overexpressed	hypomethylated	NA
FGD2	6	overexpressed	hypomethylated	NA
FGD5	3	overexpressed	hypomethylated	NA
FGFRL1	4	overexpressed	hypomethylated	NA
FILIP1	6	overexpressed	hypomethylated	NA
FLNC	7	overexpressed	hypomethylated	NA
FMN1	15	overexpressed	hypomethylated	NA
FMNL3	12	overexpressed	hypomethylated	NA
FMO2	1	overexpressed	hypomethylated	NA
FMO6P	1	overexpressed	hypomethylated	NA
FMOD	1	overexpressed	hypomethylated	NA
FN1	2	overexpressed	hypomethylated	NA
FOXA2	20	overexpressed	hypomethylated	NA
FOXL1	16	overexpressed	hypomethylated	NA
FOXN4	12	overexpressed	hypomethylated	NA
FOXO6	1	overexpressed	hypomethylated	NA
FOXP4	6	overexpressed	hypomethylated	NA
FRMD5	15	overexpressed	hypomethylated	NA
FRMD8	11	overexpressed	hypomethylated	NA
FSTL4	5	overexpressed	hypomethylated	NA
FTCD	21	overexpressed	hypomethylated	NA
FUT8	14	overexpressed	hypomethylated	NA
FXYD5	19	overexpressed	hypomethylated	NA
FXYD6	11	overexpressed	hypomethylated	NA
FYN	6	overexpressed	hypomethylated	NA
FZD2	17	overexpressed	hypomethylated	NA
FZD4	11	overexpressed	hypomethylated	NA
FZD7	2	overexpressed	hypomethylated	NA
GAB2	11	overexpressed	hypomethylated	NA
GABBR2	9	overexpressed	hypomethylated	NA
GABRB2	5	overexpressed	hypomethylated	NA
GAL3ST2	2	overexpressed	hypomethylated	NA
GAL3ST3	11	overexpressed	hypomethylated	NA
GAS2	11	overexpressed	hypomethylated	NA
GATA5	20	overexpressed	hypomethylated	NA
GATA6	18	overexpressed	hypomethylated	NA
GBP6	1	overexpressed	hypomethylated	NA
GDF9	5	overexpressed	hypomethylated	NA
GDPD5	11	overexpressed	hypomethylated	NA
GFRA2	8	overexpressed	hypomethylated	NA
GGT6	17	overexpressed	hypomethylated	NA
GJA4	1	overexpressed	hypomethylated	NA
GJA8	1	overexpressed	hypomethylated	NA
GJC2	1	overexpressed	hypomethylated	NA
GLB1L2	11	overexpressed	hypomethylated	NA
GLDN	15	overexpressed	hypomethylated	NA
GLI3	7	overexpressed	hypomethylated	NA
GLIPR2	9	overexpressed	hypomethylated	NA
GNAO1	16	overexpressed	hypomethylated	NA
GNB1L	22	overexpressed	hypomethylated	NA
GNL1	6	overexpressed	hypomethylated	NA
GNRH2	20	overexpressed	hypomethylated	NA
GPD2	2	overexpressed	hypomethylated	NA
GPR156	3	overexpressed	hypomethylated	NA
GPR161	1	overexpressed	hypomethylated	NA
GPR19	12	overexpressed	hypomethylated	NA
GPR20	8	overexpressed	hypomethylated	NA
GPSM2	1	overexpressed	hypomethylated	NA
GPSM3	6	overexpressed	hypomethylated	NA
GPT	8	overexpressed	hypomethylated	NA
GREB1	2	overexpressed	hypomethylated	NA
GRID2	4	overexpressed	hypomethylated	NA
GRIK4	11	overexpressed	hypomethylated	NA
GSN	9	overexpressed	hypomethylated	NA
GXYLT2	3	overexpressed	hypomethylated	genomic loss
HAS2	8	overexpressed	hypomethylated	NA
HAS2-AS1	8	overexpressed	hypomethylated	NA
HCAR1	12	overexpressed	hypomethylated	NA
HDAC7	12	overexpressed	hypomethylated	NA
HDAC9	7	overexpressed	hypomethylated	NA
HECW1	7	overexpressed	hypomethylated	NA
HIF3A	19	overexpressed	hypomethylated	NA
HINFP	11	overexpressed	hypomethylated	NA
HIP1	7	overexpressed	hypomethylated	NA
HIST1H1A	6	overexpressed	hypomethylated	NA
HLA-DOA	6	overexpressed	hypomethylated	NA
HLA-DOB	6	overexpressed	hypomethylated	NA
HLA-DQB1	6	overexpressed	hypomethylated	NA
HLA-DRA	6	overexpressed	hypomethylated	NA
HLA-F	6	overexpressed	hypomethylated	NA
HLA-G	6	overexpressed	hypomethylated	NA
HLA-L	6	overexpressed	hypomethylated	NA
HMGA1	6	overexpressed	hypomethylated	NA
HMGA2	12	overexpressed	hypomethylated	genomic gain
HOMER2	15	overexpressed	hypomethylated	NA
HPDL	1	overexpressed	hypomethylated	NA
HPSE2	10	overexpressed	hypomethylated	NA
HS3ST3B1	17	overexpressed	hypomethylated	NA
HSF2BP	21	overexpressed	hypomethylated	NA
HTR3A	11	overexpressed	hypomethylated	NA
ICAM4	19	overexpressed	hypomethylated	NA
IDH3B	20	overexpressed	hypomethylated	genomic gain
IFI27	14	overexpressed	hypomethylated	NA
IFI44	1	overexpressed	hypomethylated	NA
IGF2	11	overexpressed	hypomethylated	NA
IGFBP2	2	overexpressed	hypomethylated	NA
IL11RA	9	overexpressed	hypomethylated	NA
IL1RAP	3	overexpressed	hypomethylated	NA
ILVBL	19	overexpressed	hypomethylated	NA
IMPG2	3	overexpressed	hypomethylated	NA
INCENP	11	overexpressed	hypomethylated	NA
INPP5E	9	overexpressed	hypomethylated	NA
IQCA1	2	overexpressed	hypomethylated	NA
IQSEC3	12	overexpressed	hypomethylated	NA
IRS2	13	overexpressed	hypomethylated	NA
ISYNA1	19	overexpressed	hypomethylated	NA
ITGA7	12	overexpressed	hypomethylated	NA
ITLN1	1	overexpressed	hypomethylated	NA
ITM2C	2	overexpressed	hypomethylated	NA
ITPKB	1	overexpressed	hypomethylated	NA
ITPR2	12	overexpressed	hypomethylated	NA
JMJD4	1	overexpressed	hypomethylated	NA
KALRN	3	overexpressed	hypomethylated	NA
KCNA4	11	overexpressed	hypomethylated	NA
KCNB1	20	overexpressed	hypomethylated	NA
KCND3	1	overexpressed	hypomethylated	NA
KCNH2	7	overexpressed	hypomethylated	NA
KCNH3	12	overexpressed	hypomethylated	NA
KCNH8	3	overexpressed	hypomethylated	NA
KCNIP3	2	overexpressed	hypomethylated	NA
KCNMB2	3	overexpressed	hypomethylated	genomic gain
KCNN3	1	overexpressed	hypomethylated	NA
KCNQ5	6	overexpressed	hypomethylated	NA
KCNT1	9	overexpressed	hypomethylated	NA
KCNV1	8	overexpressed	hypomethylated	NA
KCTD14	11	overexpressed	hypomethylated	NA
KCTD6	3	overexpressed	hypomethylated	NA
KHDC1	6	overexpressed	hypomethylated	NA
KHDRBS3	8	overexpressed	hypomethylated	NA
KIAA1324	1	overexpressed	hypomethylated	NA
KIAA1549	7	overexpressed	hypomethylated	NA
KIF18A	11	overexpressed	hypomethylated	NA
KIF26B	1	overexpressed	hypomethylated	NA
KIF3C	2	overexpressed	hypomethylated	NA
KIF5C	2	overexpressed	hypomethylated	NA
KIF7	15	overexpressed	hypomethylated	NA
KLF13	15	overexpressed	hypomethylated	NA
KLF15	3	overexpressed	hypomethylated	NA
KLHDC3	6	overexpressed	hypomethylated	NA
KLHL14	18	overexpressed	hypomethylated	NA
KLHL26	19	overexpressed	hypomethylated	NA
KLK11	19	overexpressed	hypomethylated	NA
KLK5	19	overexpressed	hypomethylated	NA
KLRG2	7	overexpressed	hypomethylated	NA
KRT14	17	overexpressed	hypomethylated	NA
KRT18	12	overexpressed	hypomethylated	NA
KRT23	17	overexpressed	hypomethylated	NA
KRT4	12	overexpressed	hypomethylated	NA
KRT8	12	overexpressed	hypomethylated	NA
KRTCAP3	2	overexpressed	hypomethylated	NA
LACTB2-AS1	8	overexpressed	hypomethylated	NA
LAMP3	3	overexpressed	hypomethylated	NA
LCK	1	overexpressed	hypomethylated	NA
LDB1	10	overexpressed	hypomethylated	NA
LDLRAD4	18	overexpressed	hypomethylated	NA
LEF1	4	overexpressed	hypomethylated	NA
LEF1-AS1	4	overexpressed	hypomethylated	NA
LFNG	7	overexpressed	hypomethylated	NA
LGALS9	17	overexpressed	hypomethylated	NA
LGI4	19	overexpressed	hypomethylated	NA
LGR6	1	overexpressed	hypomethylated	NA
LIFR-AS1	5	overexpressed	hypomethylated	NA
LINC00299	2	overexpressed	hypomethylated	NA
LINC00476	9	overexpressed	hypomethylated	NA
LINC00578	3	overexpressed	hypomethylated	genomic gain
LINC00649	21	overexpressed	hypomethylated	NA
LINC00665	19	overexpressed	hypomethylated	NA
LINC01006	7	overexpressed	hypomethylated	NA
LINC01122	2	overexpressed	hypomethylated	NA
LINC01132	1	overexpressed	hypomethylated	NA
LINC01133	1	overexpressed	hypomethylated	NA
LINC01135	1	overexpressed	hypomethylated	NA
LINC01139	1	overexpressed	hypomethylated	NA
LINC01151	8	overexpressed	hypomethylated	NA
LINC01215	3	overexpressed	hypomethylated	NA
LINC01257	12	overexpressed	hypomethylated	NA
LINC01271	20	overexpressed	hypomethylated	NA
LINC01484	5	overexpressed	hypomethylated	NA
LINC01489	12	overexpressed	hypomethylated	NA
LINC01532	19	overexpressed	hypomethylated	NA
LINGO1	15	overexpressed	hypomethylated	NA
LIX1	5	overexpressed	hypomethylated	NA
LMCD1	3	overexpressed	hypomethylated	NA
LMCD1-AS1	3	overexpressed	hypomethylated	NA
LMNTD1	12	overexpressed	hypomethylated	NA
LONRF2	2	overexpressed	hypomethylated	NA
LOXL3	2	overexpressed	hypomethylated	NA
LOXL4	10	overexpressed	hypomethylated	NA
LPAR3	1	overexpressed	hypomethylated	NA
LPIN1	2	overexpressed	hypomethylated	NA
LRCH4	7	overexpressed	hypomethylated	NA
LRIG1	3	overexpressed	hypomethylated	NA
LRIG3	12	overexpressed	hypomethylated	NA
LRP4	11	overexpressed	hypomethylated	NA
LRP6	12	overexpressed	hypomethylated	NA
LRP8	1	overexpressed	hypomethylated	NA
LRRC17	7	overexpressed	hypomethylated	NA
LRRC32	11	overexpressed	hypomethylated	NA
LRRC4	7	overexpressed	hypomethylated	NA
LRRK1	15	overexpressed	hypomethylated	NA
LTBP3	11	overexpressed	hypomethylated	NA
LZTS2	10	overexpressed	hypomethylated	NA
LZTS3	20	overexpressed	hypomethylated	NA
MAG	19	overexpressed	hypomethylated	NA
MAMDC2	9	overexpressed	hypomethylated	NA
MAML3	4	overexpressed	hypomethylated	NA
MAP1B	5	overexpressed	hypomethylated	NA
MAPK4	18	overexpressed	hypomethylated	genomic gain
MAPK8IP1	11	overexpressed	hypomethylated	NA
MAZ	16	overexpressed	hypomethylated	NA
MB	22	overexpressed	hypomethylated	NA
MBOAT1	6	overexpressed	hypomethylated	NA
MCM7	7	overexpressed	hypomethylated	NA
ME3	11	overexpressed	hypomethylated	NA
MEAF6	1	overexpressed	hypomethylated	NA
MEIS1	2	overexpressed	hypomethylated	NA
MEIS2	15	overexpressed	hypomethylated	genomic gain
MEOX1	17	overexpressed	hypomethylated	NA
METAP1D	2	overexpressed	hypomethylated	NA
MEX3A	1	overexpressed	hypomethylated	NA
MFAP2	1	overexpressed	hypomethylated	NA
MGMT	10	overexpressed	hypomethylated	NA
MIR135B	1	overexpressed	hypomethylated	NA
MIR378A	5	overexpressed	hypomethylated	NA
MIR99AHG	21	overexpressed	hypomethylated	NA
MLIP	6	overexpressed	hypomethylated	NA
MLPH	2	overexpressed	hypomethylated	NA
MMACHC	1	overexpressed	hypomethylated	NA
MMRN2	10	overexpressed	hypomethylated	NA
MORC1	3	overexpressed	hypomethylated	NA
MPP7	10	overexpressed	hypomethylated	NA
MPPED2	11	overexpressed	hypomethylated	NA
MRAP2	6	overexpressed	hypomethylated	NA
MRPL14	6	overexpressed	hypomethylated	NA
MRPL4	19	overexpressed	hypomethylated	NA
MSI1	12	overexpressed	hypomethylated	NA
MTBP	8	overexpressed	hypomethylated	genomic gain
MTCH1	6	overexpressed	hypomethylated	NA
MUC4	3	overexpressed	hypomethylated	NA
MUC6	11	overexpressed	hypomethylated	NA
MXD4	4	overexpressed	hypomethylated	NA
MYBBP1A	17	overexpressed	hypomethylated	NA
MYBPC2	19	overexpressed	hypomethylated	NA
MYL9	20	overexpressed	hypomethylated	NA
MYLK2	20	overexpressed	hypomethylated	genomic gain
MYO3A	10	overexpressed	hypomethylated	NA
MYO7B	2	overexpressed	hypomethylated	NA
N4BP2L1	13	overexpressed	hypomethylated	NA
NAB1	2	overexpressed	hypomethylated	NA
NAT8L	4	overexpressed	hypomethylated	NA
NCAM1	11	overexpressed	hypomethylated	NA
NCAPD2	12	overexpressed	hypomethylated	NA
NCAPG2	7	overexpressed	hypomethylated	NA
NDUFB9	8	overexpressed	hypomethylated	NA
NDUFC2	11	overexpressed	hypomethylated	NA
NECAB3	20	overexpressed	hypomethylated	NA
NEGR1	1	overexpressed	hypomethylated	NA
NEO1	15	overexpressed	hypomethylated	NA
NES	1	overexpressed	hypomethylated	NA
NET1	10	overexpressed	hypomethylated	NA
NEURL1B	5	overexpressed	hypomethylated	NA
NFATC2	20	overexpressed	hypomethylated	NA
NFATC4	14	overexpressed	hypomethylated	NA
NFIA	1	overexpressed	hypomethylated	NA
NFIX	19	overexpressed	hypomethylated	NA
NHP2	5	overexpressed	hypomethylated	NA
NIFK-AS1	2	overexpressed	hypomethylated	NA
NIPAL3	1	overexpressed	hypomethylated	NA
NLRP11	19	overexpressed	hypomethylated	NA
NMBR	6	overexpressed	hypomethylated	NA
NMNAT3	3	overexpressed	hypomethylated	NA
NOL4L	20	overexpressed	hypomethylated	NA
NPAS3	14	overexpressed	hypomethylated	NA
NPFFR1	10	overexpressed	hypomethylated	NA
NPR2	9	overexpressed	hypomethylated	NA
NPY2R	4	overexpressed	hypomethylated	NA
NQO1	16	overexpressed	hypomethylated	NA
NRAP	10	overexpressed	hypomethylated	NA
NRBP2	8	overexpressed	hypomethylated	NA
NREP	5	overexpressed	hypomethylated	NA
NRG3	10	overexpressed	hypomethylated	NA
NRIR	2	overexpressed	hypomethylated	NA
NRSN2	20	overexpressed	hypomethylated	genomic gain
NSUN6	10	overexpressed	hypomethylated	NA
NSUN7	4	overexpressed	hypomethylated	NA
NT5DC2	3	overexpressed	hypomethylated	NA
NTPCR	1	overexpressed	hypomethylated	NA
NTRK3	15	overexpressed	hypomethylated	NA
NUMA1	11	overexpressed	hypomethylated	NA
NXN	17	overexpressed	hypomethylated	NA
NXNL2	9	overexpressed	hypomethylated	NA
NXT1	20	overexpressed	hypomethylated	NA
NYNRIN	14	overexpressed	hypomethylated	NA
OARD1	6	overexpressed	hypomethylated	NA
OLFM1	9	overexpressed	hypomethylated	NA
OLFML2A	9	overexpressed	hypomethylated	NA
OLFML3	1	overexpressed	hypomethylated	NA
OLR1	12	overexpressed	hypomethylated	NA
OPCML	11	overexpressed	hypomethylated	NA
OSBPL7	17	overexpressed	hypomethylated	NA
OXCT1	5	overexpressed	hypomethylated	NA
PAK1	11	overexpressed	hypomethylated	NA
PALD1	10	overexpressed	hypomethylated	NA
PAN3-AS1	13	overexpressed	hypomethylated	NA
PAPPA2	1	overexpressed	hypomethylated	NA
PART1	5	overexpressed	hypomethylated	NA
PARVG	22	overexpressed	hypomethylated	NA
PBX1	1	overexpressed	hypomethylated	NA
PBX2	6	overexpressed	hypomethylated	NA
PCBP4	3	overexpressed	hypomethylated	NA
PCDH7	4	overexpressed	hypomethylated	NA
PCDHB5	5	overexpressed	hypomethylated	NA
PDE11A	2	overexpressed	hypomethylated	NA
PDE6B	4	overexpressed	hypomethylated	NA
PDGFD	11	overexpressed	hypomethylated	NA
PDLIM4	5	overexpressed	hypomethylated	NA
PDYN	20	overexpressed	hypomethylated	genomic gain
PEA15	1	overexpressed	hypomethylated	NA
PER3	1	overexpressed	hypomethylated	NA
PGLYRP4	1	overexpressed	hypomethylated	NA
PGM2L1	11	overexpressed	hypomethylated	NA
PHF19	9	overexpressed	hypomethylated	NA
PHGDH	1	overexpressed	hypomethylated	NA
PHOX2A	11	overexpressed	hypomethylated	NA
PIF1	15	overexpressed	hypomethylated	NA
PIGM	1	overexpressed	hypomethylated	NA
PIK3CD-AS2	1	overexpressed	hypomethylated	NA
PIK3R3	1	overexpressed	hypomethylated	NA
PINLYP	19	overexpressed	hypomethylated	NA
PIPOX	17	overexpressed	hypomethylated	NA
PKD1L1	7	overexpressed	hypomethylated	NA
PKIA	8	overexpressed	hypomethylated	NA
PLA2G3	22	overexpressed	hypomethylated	NA
PLAT	8	overexpressed	hypomethylated	NA
PLCE1	10	overexpressed	hypomethylated	NA
PLEKHA4	19	overexpressed	hypomethylated	NA
PLEKHB1	11	overexpressed	hypomethylated	NA
PLEKHO1	1	overexpressed	hypomethylated	NA
PLEKHO2	15	overexpressed	hypomethylated	NA
PLEKHS1	10	overexpressed	hypomethylated	NA
PLSCR4	3	overexpressed	hypomethylated	NA
PLXNA2	1	overexpressed	hypomethylated	NA
PNOC	8	overexpressed	hypomethylated	genomic loss
PODXL	7	overexpressed	hypomethylated	NA
POLR1E	9	overexpressed	hypomethylated	NA
POLR2I	19	overexpressed	hypomethylated	NA
PON1	7	overexpressed	hypomethylated	NA
POP7	7	overexpressed	hypomethylated	NA
POU2F3	11	overexpressed	hypomethylated	NA
PPARGC1B	5	overexpressed	hypomethylated	NA
PPM1E	17	overexpressed	hypomethylated	NA
PPP1R16A	8	overexpressed	hypomethylated	NA
PPP1R16B	20	overexpressed	hypomethylated	NA
PPP1R1B	17	overexpressed	hypomethylated	genomic gain
PPP2R2B	5	overexpressed	hypomethylated	NA
PRDM11	11	overexpressed	hypomethylated	NA
PRDX5	11	overexpressed	hypomethylated	NA
PRKAG2	7	overexpressed	hypomethylated	NA
PRKCI	3	overexpressed	hypomethylated	NA
PROCA1	17	overexpressed	hypomethylated	NA
PROKR2	20	overexpressed	hypomethylated	genomic gain
PRSS1	7	overexpressed	hypomethylated	NA
PRSS21	16	overexpressed	hypomethylated	NA
PRSS33	16	overexpressed	hypomethylated	NA
PSD2	5	overexpressed	hypomethylated	NA
PSORS1C1	6	overexpressed	hypomethylated	NA
PSRC1	1	overexpressed	hypomethylated	NA
PTCHD3	10	overexpressed	hypomethylated	NA
PTH2R	2	overexpressed	hypomethylated	NA
PTN	7	overexpressed	hypomethylated	NA
PTP4A3	8	overexpressed	hypomethylated	NA
PTPRG	3	overexpressed	hypomethylated	NA
PTPRO	12	overexpressed	hypomethylated	NA
PTRHD1	2	overexpressed	hypomethylated	NA
PUF60	8	overexpressed	hypomethylated	NA
PXYLP1	3	overexpressed	hypomethylated	NA
PYCARD	16	overexpressed	hypomethylated	NA
RAB11FIP2	10	overexpressed	hypomethylated	NA
RAB8A	19	overexpressed	hypomethylated	NA
RAD23A	19	overexpressed	hypomethylated	NA
RAD51AP1	12	overexpressed	hypomethylated	NA
RALGPS1	9	overexpressed	hypomethylated	NA
RANBP1	22	overexpressed	hypomethylated	NA
RAPGEF5	7	overexpressed	hypomethylated	NA
RARA	17	overexpressed	hypomethylated	NA
RARG	12	overexpressed	hypomethylated	NA
RASGEF1B	4	overexpressed	hypomethylated	NA
RASSF10	11	overexpressed	hypomethylated	NA
RASSF2	20	overexpressed	hypomethylated	genomic gain
RASSF9	12	overexpressed	hypomethylated	NA
RBFOX1	16	overexpressed	hypomethylated	NA
RBM20	10	overexpressed	hypomethylated	NA
RBM24	6	overexpressed	hypomethylated	NA
RBM38	20	overexpressed	hypomethylated	NA
RBMXL1	1	overexpressed	hypomethylated	NA
RBP1	3	overexpressed	hypomethylated	NA
RCN2	15	overexpressed	hypomethylated	NA
RDH5	12	overexpressed	hypomethylated	NA
REC8	14	overexpressed	hypomethylated	NA
REEP1	2	overexpressed	hypomethylated	NA
RERG	12	overexpressed	hypomethylated	NA
RFC3	13	overexpressed	hypomethylated	NA
RGS22	8	overexpressed	hypomethylated	NA
RHCG	15	overexpressed	hypomethylated	NA
RHEB	7	overexpressed	hypomethylated	NA
RHOU	1	overexpressed	hypomethylated	NA
RIC3	11	overexpressed	hypomethylated	NA
RIMS4	20	overexpressed	hypomethylated	NA
RMST	12	overexpressed	hypomethylated	NA
RNASEH2A	19	overexpressed	hypomethylated	NA
RNF139-AS1	8	overexpressed	hypomethylated	NA
RNF175	4	overexpressed	hypomethylated	NA
RNF212	4	overexpressed	hypomethylated	NA
RNF32	7	overexpressed	hypomethylated	NA
RNF39	6	overexpressed	hypomethylated	NA
RNF44	5	overexpressed	hypomethylated	NA
ROR1	1	overexpressed	hypomethylated	NA
ROR2	9	overexpressed	hypomethylated	NA
RPL22L1	3	overexpressed	hypomethylated	genomic gain
RPL30	8	overexpressed	hypomethylated	NA
RPL39L	3	overexpressed	hypomethylated	NA
RPS8	1	overexpressed	hypomethylated	NA
RSPO1	1	overexpressed	hypomethylated	NA
RUFY4	2	overexpressed	hypomethylated	NA
RUNX3	1	overexpressed	hypomethylated	NA
RXRG	1	overexpressed	hypomethylated	NA
S100A1	1	overexpressed	hypomethylated	NA
S100A14	1	overexpressed	hypomethylated	NA
S100A16	1	overexpressed	hypomethylated	NA
S100A2	1	overexpressed	hypomethylated	NA
S100A4	1	overexpressed	hypomethylated	NA
SACS	13	overexpressed	hypomethylated	NA
SALL2	14	overexpressed	hypomethylated	NA
SALL4	20	overexpressed	hypomethylated	NA
SAMD10	20	overexpressed	hypomethylated	NA
SAMD13	1	overexpressed	hypomethylated	NA
SAP30L-AS1	5	overexpressed	hypomethylated	NA
SCARA3	8	overexpressed	hypomethylated	NA
SCARA5	8	overexpressed	hypomethylated	genomic loss
SCG5	15	overexpressed	hypomethylated	NA
SCGB1D1	11	overexpressed	hypomethylated	NA
SCN1A	2	overexpressed	hypomethylated	NA
SCN2B	11	overexpressed	hypomethylated	NA
SCN5A	3	overexpressed	hypomethylated	NA
SCNN1D	1	overexpressed	hypomethylated	NA
SCRN1	7	overexpressed	hypomethylated	NA
SELENBP1	1	overexpressed	hypomethylated	NA
SEMA3A	7	overexpressed	hypomethylated	NA
SEMA3F	3	overexpressed	hypomethylated	NA
SEPHS1	10	overexpressed	hypomethylated	NA
SERINC4	15	overexpressed	hypomethylated	NA
SERTAD4	1	overexpressed	hypomethylated	NA
SFMBT2	10	overexpressed	hypomethylated	NA
SGCG	13	overexpressed	hypomethylated	NA
SH2D4B	10	overexpressed	hypomethylated	NA
SH3BP4	2	overexpressed	hypomethylated	NA
SH3RF1	4	overexpressed	hypomethylated	NA
SIAH3	13	overexpressed	hypomethylated	NA
SIM1	6	overexpressed	hypomethylated	NA
SLAIN1	13	overexpressed	hypomethylated	NA
SLC12A9	7	overexpressed	hypomethylated	NA
SLC13A5	17	overexpressed	hypomethylated	NA
SLC15A2	3	overexpressed	hypomethylated	NA
SLC15A3	11	overexpressed	hypomethylated	NA
SLC1A2	11	overexpressed	hypomethylated	NA
SLC1A3	5	overexpressed	hypomethylated	NA
SLC22A18	11	overexpressed	hypomethylated	NA
SLC22A23	6	overexpressed	hypomethylated	NA
SLC24A3	20	overexpressed	hypomethylated	NA
SLC26A9	1	overexpressed	hypomethylated	NA
SLC27A1	19	overexpressed	hypomethylated	NA
SLC29A1	6	overexpressed	hypomethylated	NA
SLC35F4	14	overexpressed	hypomethylated	NA
SLC44A4	6	overexpressed	hypomethylated	NA
SLC47A2	17	overexpressed	hypomethylated	NA
SLC4A8	12	overexpressed	hypomethylated	NA
SLC5A1	22	overexpressed	hypomethylated	NA
SLC6A9	1	overexpressed	hypomethylated	NA
SLC9A3R1	17	overexpressed	hypomethylated	NA
SLC9C2	1	overexpressed	hypomethylated	NA
SLCO3A1	15	overexpressed	hypomethylated	NA
SLIT3	5	overexpressed	hypomethylated	NA
SMAD6	15	overexpressed	hypomethylated	NA
SMIM22	16	overexpressed	hypomethylated	NA
SNCG	10	overexpressed	hypomethylated	NA
SNORA38	6	overexpressed	hypomethylated	NA
SNRPE	1	overexpressed	hypomethylated	NA
SNTG2	2	overexpressed	hypomethylated	NA
SNX31	8	overexpressed	hypomethylated	NA
SORBS1	10	overexpressed	hypomethylated	NA
SORL1	11	overexpressed	hypomethylated	NA
SORT1	1	overexpressed	hypomethylated	NA
SOX11	2	overexpressed	hypomethylated	NA
SOX5	12	overexpressed	hypomethylated	NA
SOX9-AS1	17	overexpressed	hypomethylated	NA
SP4	7	overexpressed	hypomethylated	NA
SPACA6P-AS	19	overexpressed	hypomethylated	NA
SPDEF	6	overexpressed	hypomethylated	NA
SPEG	2	overexpressed	hypomethylated	NA
SPOCK2	10	overexpressed	hypomethylated	NA
SPSB4	3	overexpressed	hypomethylated	NA
SPTBN2	11	overexpressed	hypomethylated	NA
SSBP3	1	overexpressed	hypomethylated	NA
SSUH2	3	overexpressed	hypomethylated	NA
ST3GAL2	16	overexpressed	hypomethylated	NA
ST6GAL1	3	overexpressed	hypomethylated	NA
ST6GALNAC5	1	overexpressed	hypomethylated	NA
ST8SIA6	10	overexpressed	hypomethylated	NA
STAG3	7	overexpressed	hypomethylated	NA
STK38L	12	overexpressed	hypomethylated	NA
STOML1	15	overexpressed	hypomethylated	NA
STON1	2	overexpressed	hypomethylated	NA
STON1-GTF2A1L	2	overexpressed	hypomethylated	NA
STON2	14	overexpressed	hypomethylated	NA
STRA6	15	overexpressed	hypomethylated	NA
SULF1	8	overexpressed	hypomethylated	NA
SULT1A1	16	overexpressed	hypomethylated	NA
SULT1A2	16	overexpressed	hypomethylated	NA
SUSD2	22	overexpressed	hypomethylated	NA
SUSD3	9	overexpressed	hypomethylated	NA
SV2C	5	overexpressed	hypomethylated	NA
SYBU	8	overexpressed	hypomethylated	NA
SYCE2	19	overexpressed	hypomethylated	NA
SYNDIG1	20	overexpressed	hypomethylated	NA
SYNGAP1	6	overexpressed	hypomethylated	NA
SYT11	1	overexpressed	hypomethylated	NA
SYT2	1	overexpressed	hypomethylated	NA
TACR1	2	overexpressed	hypomethylated	NA
TAP2	6	overexpressed	hypomethylated	NA
TARBP2	12	overexpressed	hypomethylated	NA
TCEA2	20	overexpressed	hypomethylated	NA
TCF23	2	overexpressed	hypomethylated	NA
TCF3	19	overexpressed	hypomethylated	NA
TCF7L2	10	overexpressed	hypomethylated	NA
TCP11	6	overexpressed	hypomethylated	NA
TDRD1	10	overexpressed	hypomethylated	NA
TEAD3	6	overexpressed	hypomethylated	NA
TECPR1	7	overexpressed	hypomethylated	NA
TECR	19	overexpressed	hypomethylated	NA
TENM4	11	overexpressed	hypomethylated	NA
TEX22	14	overexpressed	hypomethylated	NA
TEX41	2	overexpressed	hypomethylated	NA
TF	3	overexpressed	hypomethylated	NA
TFAP2C	20	overexpressed	hypomethylated	NA
TGIF2	20	overexpressed	hypomethylated	NA
TGM1	14	overexpressed	hypomethylated	NA
THBS3	1	overexpressed	hypomethylated	NA
THEM6	8	overexpressed	hypomethylated	NA
THRA	17	overexpressed	hypomethylated	NA
THRSP	11	overexpressed	hypomethylated	NA
THSD4	15	overexpressed	hypomethylated	NA
THY1	11	overexpressed	hypomethylated	NA
TIAM2	6	overexpressed	hypomethylated	NA
TIMM8B	11	overexpressed	hypomethylated	NA
TMC1	9	overexpressed	hypomethylated	NA
TMC3	15	overexpressed	hypomethylated	NA
TMCC1-AS1	3	overexpressed	hypomethylated	NA
TMCC2	1	overexpressed	hypomethylated	NA
TMEM108	3	overexpressed	hypomethylated	NA
TMEM120A	7	overexpressed	hypomethylated	NA
TMEM246	9	overexpressed	hypomethylated	NA
TMEM51-AS1	1	overexpressed	hypomethylated	NA
TMEM8B	9	overexpressed	hypomethylated	NA
TMPRSS3	21	overexpressed	hypomethylated	NA
TMPRSS7	3	overexpressed	hypomethylated	NA
TMTC1	12	overexpressed	hypomethylated	NA
TMTC2	12	overexpressed	hypomethylated	NA
TNFAIP8	5	overexpressed	hypomethylated	NA
TNFRSF19	13	overexpressed	hypomethylated	NA
TNFRSF8	1	overexpressed	hypomethylated	NA
TNFSF15	9	overexpressed	hypomethylated	NA
TNNT3	11	overexpressed	hypomethylated	NA
TNS1	2	overexpressed	hypomethylated	NA
TNXB	6	overexpressed	hypomethylated	NA
TOP1MT	8	overexpressed	hypomethylated	NA
TOR4A	9	overexpressed	hypomethylated	NA
TOX	8	overexpressed	hypomethylated	NA
TOX2	20	overexpressed	hypomethylated	NA
TP53I3	2	overexpressed	hypomethylated	NA
TP63	3	overexpressed	hypomethylated	genomic gain
TPM4	19	overexpressed	hypomethylated	NA
TPPP3	16	overexpressed	hypomethylated	NA
TPRG1-AS1	3	overexpressed	hypomethylated	NA
TRAF1	9	overexpressed	hypomethylated	NA
TRAF2	9	overexpressed	hypomethylated	NA
TRAF3IP2	6	overexpressed	hypomethylated	NA
TREM2	6	overexpressed	hypomethylated	NA
TRERF1	6	overexpressed	hypomethylated	NA
TRIM10	6	overexpressed	hypomethylated	NA
TRIM15	6	overexpressed	hypomethylated	NA
TRIM46	1	overexpressed	hypomethylated	NA
TRIM58	1	overexpressed	hypomethylated	NA
TRIM71	3	overexpressed	hypomethylated	NA
TRIP6	7	overexpressed	hypomethylated	NA
TRPV6	7	overexpressed	hypomethylated	NA
TSC22D4	7	overexpressed	hypomethylated	NA
TSHZ2	20	overexpressed	hypomethylated	NA
TTC39A-AS1	1	overexpressed	hypomethylated	NA
TTYH1	19	overexpressed	hypomethylated	NA
TUB	11	overexpressed	hypomethylated	NA
TYRO3	15	overexpressed	hypomethylated	NA
UBAC1	9	overexpressed	hypomethylated	NA
UBASH3B	11	overexpressed	hypomethylated	NA
UBE2L6	11	overexpressed	hypomethylated	NA
UFSP1	7	overexpressed	hypomethylated	NA
UMODL1	21	overexpressed	hypomethylated	NA
UNC5B	10	overexpressed	hypomethylated	NA
UNC5C	4	overexpressed	hypomethylated	NA
UPK1A	19	overexpressed	hypomethylated	NA
UQCRFS1	19	overexpressed	hypomethylated	NA
UQCRH	1	overexpressed	hypomethylated	NA
URB2	1	overexpressed	hypomethylated	NA
URI1	19	overexpressed	hypomethylated	NA
USP2-AS1	11	overexpressed	hypomethylated	NA
USP28	11	overexpressed	hypomethylated	NA
USP5	12	overexpressed	hypomethylated	NA
UTP23	8	overexpressed	hypomethylated	NA
UTS2B	3	overexpressed	hypomethylated	NA
UVRAG	11	overexpressed	hypomethylated	NA
VANGL1	1	overexpressed	hypomethylated	NA
VANGL2	1	overexpressed	hypomethylated	NA
VILL	3	overexpressed	hypomethylated	NA
VOPP1	7	overexpressed	hypomethylated	NA
VSTM2L	20	overexpressed	hypomethylated	NA
VWA2	10	overexpressed	hypomethylated	NA
VWCE	11	overexpressed	hypomethylated	NA
WASH3P	15	overexpressed	hypomethylated	NA
WDR77	1	overexpressed	hypomethylated	NA
WFDC2	20	overexpressed	hypomethylated	NA
WNT10A	2	overexpressed	hypomethylated	NA
WT1	11	overexpressed	hypomethylated	NA
WT1-AS	11	overexpressed	hypomethylated	NA
XPR1	1	overexpressed	hypomethylated	NA
XRCC3	14	overexpressed	hypomethylated	NA
XXYLT1	3	overexpressed	hypomethylated	NA
YBX2	17	overexpressed	hypomethylated	NA
YPEL2	17	overexpressed	hypomethylated	NA
ZBED2	3	overexpressed	hypomethylated	NA
ZBED3-AS1	5	overexpressed	hypomethylated	NA
ZBTB16	11	overexpressed	hypomethylated	NA
ZBTB26	9	overexpressed	hypomethylated	NA
ZBTB42	14	overexpressed	hypomethylated	NA
ZBTB7B	1	overexpressed	hypomethylated	NA
ZBTB7C	18	overexpressed	hypomethylated	NA
ZCWPW1	7	overexpressed	hypomethylated	NA
ZFP3	17	overexpressed	hypomethylated	NA
ZFP41	8	overexpressed	hypomethylated	NA
ZIC4	3	overexpressed	hypomethylated	NA
ZIK1	19	overexpressed	hypomethylated	NA
ZMIZ1	10	overexpressed	hypomethylated	NA
ZNF117	7	overexpressed	hypomethylated	NA
ZNF219	14	overexpressed	hypomethylated	NA
ZNF239	10	overexpressed	hypomethylated	NA
ZNF282	7	overexpressed	hypomethylated	NA
ZNF333	19	overexpressed	hypomethylated	NA
ZNF334	20	overexpressed	hypomethylated	NA
ZNF35	3	overexpressed	hypomethylated	NA
ZNF423	16	overexpressed	hypomethylated	NA
ZNF43	19	overexpressed	hypomethylated	NA
ZNF454	5	overexpressed	hypomethylated	NA
ZNF462	9	overexpressed	hypomethylated	NA
ZNF496	1	overexpressed	hypomethylated	NA
ZNF503	10	overexpressed	hypomethylated	NA
ZNF512	2	overexpressed	hypomethylated	NA
ZNF556	19	overexpressed	hypomethylated	NA
ZNF679	7	overexpressed	hypomethylated	NA
ZNF692	1	overexpressed	hypomethylated	NA
ZNF703	8	overexpressed	hypomethylated	NA
ZNF710	15	overexpressed	hypomethylated	NA
ZNF814	19	overexpressed	hypomethylated	NA
ZNF827	4	overexpressed	hypomethylated	NA
ZNF835	19	overexpressed	hypomethylated	NA
ZNF862	7	overexpressed	hypomethylated	NA
ZNF879	5	overexpressed	hypomethylated	NA
ZP3	7	overexpressed	hypomethylated	NA
ZSCAN12	6	overexpressed	hypomethylated	NA
ZYX	7	overexpressed	hypomethylated	NA
CACNA1A	19	overexpressed	hypomethylated, hemimethylated	genomic gain
CACNB1	17	overexpressed	hypomethylated, hemimethylated	genomic gain
CASC20	20	overexpressed	hemimethylated	genomic gain
CCNB1IP1	14	overexpressed	hemimethylated	genomic gain
CELF4	18	overexpressed	hypomethylated, hemimethylated	genomic gain
CLMN	14	overexpressed	hypermethylated, hypomethylated, hemimethylated	genomic gain
COL14A1	8	overexpressed	hypermethylated, hypomethylated, hemimethylated	genomic gain
CSNK2A1	20	overexpressed	hemimethylated	genomic gain
EBF4	20	overexpressed	hypomethylated, hemimethylated	genomic gain
EHF	11	overexpressed	hypermethylated, hypomethylated, hemimethylated	genomic gain
HMGA2	12	overexpressed	hypermethylated, hypomethylated, hemimethylated	genomic gain
IDH3B	20	overexpressed	hypomethylated, hemimethylated	genomic gain
KCNMB2	3	overexpressed	hypermethylated, hypomethylated, hemimethylated	genomic gain
LINC00578	3	overexpressed	hypermethylated, hypomethylated, hemimethylated	genomic gain
LINC01208	3	overexpressed	hemimethylated	genomic gain
MAPK4	18	overexpressed	hypomethylated, hemimethylated	genomic gain
MEIS2	15	overexpressed	hypermethylated, hypomethylated, hemimethylated	genomic gain
MTBP	8	overexpressed	hypomethylated, hemimethylated	genomic gain
MYLK2	20	overexpressed	hypomethylated, hemimethylated	genomic gain
NRSN2	20	overexpressed	hypomethylated, hemimethylated	genomic gain
PCNA	20	overexpressed	hemimethylated	genomic gain
PDYN	20	overexpressed	hypomethylated, hemimethylated	genomic gain
PPP1R1B	17	overexpressed	hypomethylated, hemimethylated	genomic gain
PROKR2	20	overexpressed	hypomethylated, hemimethylated	genomic gain
RASSF2	20	overexpressed	hypomethylated, hemimethylated	genomic gain
RPL22L1	3	overexpressed	hypomethylated, hemimethylated	genomic gain
RPSAP52	12	overexpressed	hemimethylated	genomic gain
SOX12	20	overexpressed	hemimethylated	genomic gain
TMEM212	3	overexpressed	hemimethylated	genomic gain
TMX4	20	overexpressed	hemimethylated	genomic gain
TP63	3	overexpressed	hypermethylated, hypomethylated, hemimethylated	genomic gain
TPRG1	3	overexpressed	hypomethylated, hemimethylated	genomic gain
VPS16	20	overexpressed	hemimethylated	genomic gain
A4GALT	22	underexperssed	hypermethylated	NA
AAK1	2	underexperssed	hypermethylated	NA
ABCC1	16	underexperssed	hypermethylated	NA
ABCC3	17	underexperssed	hypermethylated	NA
ABCG1	21	underexperssed	hypermethylated	NA
ABHD3	18	underexperssed	hypermethylated	NA
ABLIM3	5	underexperssed	hypermethylated	NA
ACKR2	3	underexperssed	hypermethylated	NA
ACO1	9	underexperssed	hypermethylated	NA
ACOT12	5	underexperssed	hypermethylated	NA
ACOT2	14	underexperssed	hypermethylated	NA
ACSL1	4	underexperssed	hypermethylated	NA
ACVR1B	12	underexperssed	hypermethylated	NA
ADA	20	underexperssed	hypermethylated	NA
ADAM18	8	underexperssed	hypermethylated	NA
ADAM9	8	underexperssed	hypermethylated	NA
ADAMTS9	3	underexperssed	hypermethylated	NA
ADCY3	2	underexperssed	hypermethylated	NA
ADCY9	16	underexperssed	hypermethylated	NA
AFF1	4	underexperssed	hypermethylated	NA
AFTPH	2	underexperssed	hypermethylated	NA
AK5	1	underexperssed	hypermethylated	NA
AKAP7	6	underexperssed	hypermethylated	NA
AKR1B1	7	underexperssed	hypermethylated	NA
AKR1B15	7	underexperssed	hypermethylated	NA
ALDH2	12	underexperssed	hypermethylated	NA
AMACR	5	underexperssed	hypermethylated	NA
AMBP	9	underexperssed	hypermethylated	NA
ANGPT1	8	underexperssed	hypermethylated	NA
ANK3	10	underexperssed	hypermethylated	NA
ANKRD33B	5	underexperssed	hypermethylated	NA
ANXA11	10	underexperssed	hypermethylated	NA
ANXA4	2	underexperssed	hypermethylated	NA
AP2A2	11	underexperssed	hypermethylated	NA
AP5B1	11	underexperssed	hypermethylated	NA
APBB1IP	10	underexperssed	hypermethylated	NA
APBB2	4	underexperssed	hypermethylated	NA
APLP2	11	underexperssed	hypermethylated	NA
APP	21	underexperssed	hypermethylated	NA
ARFGAP3	22	underexperssed	hypermethylated	NA
ARHGAP24	4	underexperssed	hypermethylated	NA
ARHGAP31	3	underexperssed	hypermethylated	NA
ARHGAP8	22	underexperssed	hypermethylated	NA
ARID5B	10	underexperssed	hypermethylated	NA
ARL15	5	underexperssed	hypermethylated	NA
ARL8B	3	underexperssed	hypermethylated	NA
ARSB	5	underexperssed	hypermethylated	NA
ASPH	8	underexperssed	hypermethylated	NA
ATG5	6	underexperssed	hypermethylated	NA
ATP11A	13	underexperssed	hypermethylated	NA
ATP1B1	1	underexperssed	hypermethylated	NA
ATP2A2	12	underexperssed	hypermethylated	NA
ATP6V0A1	17	underexperssed	hypermethylated	NA
ATP6V1A	3	underexperssed	hypermethylated	NA
ATP6V1B2	8	underexperssed	hypermethylated	NA
ATXN2	12	underexperssed	hypermethylated	NA
B4GALNT3	12	underexperssed	hypermethylated	NA
B4GALT1	9	underexperssed	hypermethylated	NA
BACH1	21	underexperssed	hypermethylated	NA
BAIAP2L2	22	underexperssed	hypermethylated	NA
BCL7A	12	underexperssed	hypermethylated	NA
BICC1	10	underexperssed	hypermethylated	NA
BIVM	13	underexperssed	hypermethylated	NA
BMP6	6	underexperssed	hypermethylated	NA
BTBD3	20	underexperssed	hypermethylated	NA
BTD	3	underexperssed	hypermethylated	NA
C12orf75	12	underexperssed	hypermethylated	NA
C16orf74	16	underexperssed	hypermethylated	NA
C1orf226	1	underexperssed	hypermethylated	NA
C20orf194	20	underexperssed	hypermethylated	NA
CA12	15	underexperssed	hypermethylated	NA
CA4	17	underexperssed	hypermethylated	NA
CAPZA2	7	underexperssed	hypermethylated	NA
CCDC141	2	underexperssed	hypermethylated	NA
CD58	1	underexperssed	hypermethylated	NA
CDA	1	underexperssed	hypermethylated	NA
CDC42BPB	14	underexperssed	hypermethylated	NA
CDC42SE2	5	underexperssed	hypermethylated	NA
CDCP1	3	underexperssed	hypermethylated	NA
CDH1	16	underexperssed	hypermethylated	NA
CDKAL1	6	underexperssed	hypermethylated	NA
CDKN2AIP	4	underexperssed	hypermethylated	NA
CDR2L	17	underexperssed	hypermethylated	NA
CECR3	22	underexperssed	hypermethylated	NA
CEP170	1	underexperssed	hypermethylated	NA
CHDH	3	underexperssed	hypermethylated	NA
CHP1	15	underexperssed	hypermethylated	NA
CHRNA6	8	underexperssed	hypermethylated	NA
CHST11	12	underexperssed	hypermethylated	NA
CLDN14	21	underexperssed	hypermethylated	NA
CLEC4E	12	underexperssed	hypermethylated	NA
CLIP1	12	underexperssed	hypermethylated	NA
CLN8	8	underexperssed	hypermethylated	NA
CMIP	16	underexperssed	hypermethylated	NA
CNKSR3	6	underexperssed	hypermethylated	NA
COL4A1	13	underexperssed	hypermethylated	NA
COL4A2	13	underexperssed	hypermethylated	NA
CPM	12	underexperssed	hypermethylated	NA
CPNE8	12	underexperssed	hypermethylated	NA
CPS1	2	underexperssed	hypermethylated	NA
CPVL	7	underexperssed	hypermethylated	NA
CREB3L2	7	underexperssed	hypermethylated	NA
CRLF3	17	underexperssed	hypermethylated	NA
CRYL1	13	underexperssed	hypermethylated	NA
CSGALNACT1	8	underexperssed	hypermethylated	NA
CTNS	17	underexperssed	hypermethylated	NA
CTSC	11	underexperssed	hypermethylated	NA
CUX1	7	underexperssed	hypermethylated	NA
CWF19L1	10	underexperssed	hypermethylated	NA
CYP2C18	10	underexperssed	hypermethylated	NA
CYS1	2	underexperssed	hypermethylated	NA
CYTIP	2	underexperssed	hypermethylated	NA
DAPK1	9	underexperssed	hypermethylated	NA
DCDC2	6	underexperssed	hypermethylated	NA
DCPS	11	underexperssed	hypermethylated	NA
DENND3	8	underexperssed	hypermethylated	NA
DENND5B	12	underexperssed	hypermethylated	NA
DEPDC1B	5	underexperssed	hypermethylated	NA
DHRS7	14	underexperssed	hypermethylated	NA
DIP2B	12	underexperssed	hypermethylated	NA
DISC1	1	underexperssed	hypermethylated	genomic gain
DLGAP1	18	underexperssed	hypermethylated	NA
DLX5	7	underexperssed	hypermethylated	NA
DLX6	7	underexperssed	hypermethylated	NA
DMBX1	1	underexperssed	hypermethylated	NA
DMTN	8	underexperssed	hypermethylated	NA
DNAJC15	13	underexperssed	hypermethylated	NA
DNAL1	14	underexperssed	hypermethylated	NA
DNMBP	10	underexperssed	hypermethylated	NA
DNMT3B	20	underexperssed	hypermethylated	NA
DOCK5	8	underexperssed	hypermethylated	NA
DOCK8	9	underexperssed	hypermethylated	NA
DPPA2	3	underexperssed	hypermethylated	NA
DRAIC	15	underexperssed	hypermethylated	NA
DRAM1	12	underexperssed	hypermethylated	NA
DSE	6	underexperssed	hypermethylated	NA
DSTN	20	underexperssed	hypermethylated	NA
DUSP1	5	underexperssed	hypermethylated	NA
DYSF	2	underexperssed	hypermethylated	NA
ECE1	1	underexperssed	hypermethylated	NA
EEF2K	16	underexperssed	hypermethylated	NA
EFR3A	8	underexperssed	hypermethylated	NA
EIF4E3	3	underexperssed	hypermethylated	NA
EIF4ENIF1	22	underexperssed	hypermethylated	NA
ELK4	1	underexperssed	hypermethylated	NA
ELP3	8	underexperssed	hypermethylated	genomic loss
ENTPD5	14	underexperssed	hypermethylated	NA
ENTPD7	10	underexperssed	hypermethylated	NA
EPAS1	2	underexperssed	hypermethylated	NA
EPB41L1	20	underexperssed	hypermethylated	NA
EPB41L4B	9	underexperssed	hypermethylated	NA
EPS8	12	underexperssed	hypermethylated	NA
ERI1	8	underexperssed	hypermethylated	NA
ERLIN1	10	underexperssed	hypermethylated	NA
ETHE1	19	underexperssed	hypermethylated	NA
ETS2	21	underexperssed	hypermethylated	NA
EXTL3	8	underexperssed	hypermethylated	NA
EYA3	1	underexperssed	hypermethylated	NA
F13A1	6	underexperssed	hypermethylated	NA
F2	11	underexperssed	hypermethylated	NA
FAM107B	10	underexperssed	hypermethylated	NA
FAM149A	4	underexperssed	hypermethylated	NA
FAM151B	5	underexperssed	hypermethylated	NA
FAM20A	17	underexperssed	hypermethylated	NA
FAM49B	8	underexperssed	hypermethylated	NA
FARP1	13	underexperssed	hypermethylated	NA
FBLN1	22	underexperssed	hypermethylated	NA
FBXL20	17	underexperssed	hypermethylated	genomic gain
FBXO8	4	underexperssed	hypermethylated	NA
FERMT2	14	underexperssed	hypermethylated	NA
FGD4	12	underexperssed	hypermethylated	NA
FGD6	12	underexperssed	hypermethylated	NA
FGFR4	5	underexperssed	hypermethylated	NA
FGL1	8	underexperssed	hypermethylated	NA
FLNB	3	underexperssed	hypermethylated	NA
FLVCR2	14	underexperssed	hypermethylated	NA
FNBP1	9	underexperssed	hypermethylated	NA
FNDC3B	3	underexperssed	hypermethylated	genomic gain
FNIP2	4	underexperssed	hypermethylated	NA
FOSL2	2	underexperssed	hypermethylated	NA
FOXO1	13	underexperssed	hypermethylated	NA
FRK	6	underexperssed	hypermethylated	NA
FRYL	4	underexperssed	hypermethylated	NA
FUT4	11	underexperssed	hypermethylated	NA
FXYD2	11	underexperssed	hypermethylated	NA
GAB1	4	underexperssed	hypermethylated	NA
GABARAPL1	12	underexperssed	hypermethylated	NA
GAL3ST1	22	underexperssed	hypermethylated	NA
GALNT11	7	underexperssed	hypermethylated	NA
GALNT14	2	underexperssed	hypermethylated	NA
GDA	9	underexperssed	hypermethylated	NA
GDPD3	16	underexperssed	hypermethylated	NA
GEM	8	underexperssed	hypermethylated	NA
GJB6	13	underexperssed	hypermethylated	NA
GLIS3	9	underexperssed	hypermethylated	NA
GLRX	5	underexperssed	hypermethylated	NA
GNA13	17	underexperssed	hypermethylated	NA
GNE	9	underexperssed	hypermethylated	NA
GNS	12	underexperssed	hypermethylated	NA
GOT1	10	underexperssed	hypermethylated	NA
GPR160	3	underexperssed	hypermethylated	NA
GPRIN3	4	underexperssed	hypermethylated	NA
GPX3	5	underexperssed	hypermethylated	NA
GUCY2C	12	underexperssed	hypermethylated	NA
HAVCR1	5	underexperssed	hypermethylated	NA
HEATR4	14	underexperssed	hypermethylated	NA
HECW2	2	underexperssed	hypermethylated	NA
HIF1A	14	underexperssed	hypermethylated	NA
HIP1R	12	underexperssed	hypermethylated	NA
HK1	10	underexperssed	hypermethylated	NA
HLF	17	underexperssed	hypermethylated	NA
HM13	20	underexperssed	hypermethylated	genomic gain
HMGCR	5	underexperssed	hypermethylated	NA
HNF4A	20	underexperssed	hypermethylated	NA
HNMT	2	underexperssed	hypermethylated	NA
HOOK1	1	underexperssed	hypermethylated	NA
HRG	3	underexperssed	hypermethylated	NA
HSPA2	14	underexperssed	hypermethylated	NA
HYAL1	3	underexperssed	hypermethylated	NA
IDO2	8	underexperssed	hypermethylated	NA
IGF2R	6	underexperssed	hypermethylated	NA
IL1R2	2	underexperssed	hypermethylated	NA
IL31RA	5	underexperssed	hypermethylated	NA
IL4R	16	underexperssed	hypermethylated	NA
IMPA2	18	underexperssed	hypermethylated	NA
INSR	19	underexperssed	hypermethylated	NA
ITGA5	12	underexperssed	hypermethylated	NA
ITPK1	14	underexperssed	hypermethylated	NA
ITPR1	3	underexperssed	hypermethylated	NA
ITPRIP	10	underexperssed	hypermethylated	NA
ITPRIPL2	16	underexperssed	hypermethylated	NA
JADE1	4	underexperssed	hypermethylated	NA
KCNG3	2	underexperssed	hypermethylated	NA
KIAA0355	19	underexperssed	hypermethylated	NA
KIF16B	20	underexperssed	hypermethylated	NA
KIFC3	16	underexperssed	hypermethylated	NA
KIZ	20	underexperssed	hypermethylated	NA
KLB	4	underexperssed	hypermethylated	NA
KLF6	10	underexperssed	hypermethylated	NA
KNG1	3	underexperssed	hypermethylated	NA
KSR1	17	underexperssed	hypermethylated	NA
LAMA4	6	underexperssed	hypermethylated	NA
LAMB1	7	underexperssed	hypermethylated	genomic gain
LAMC1	1	underexperssed	hypermethylated	NA
LATS2	13	underexperssed	hypermethylated	NA
LBP	20	underexperssed	hypermethylated	NA
LEFTY1	1	underexperssed	hypermethylated	NA
LGMN	14	underexperssed	hypermethylated	NA
LINC00472	6	underexperssed	hypermethylated	NA
LINC00620	3	underexperssed	hypermethylated	NA
LIPG	18	underexperssed	hypermethylated	NA
LITAF	16	underexperssed	hypermethylated	NA
LNPEP	5	underexperssed	hypermethylated	NA
LPCAT1	5	underexperssed	hypermethylated	NA
LPCAT3	12	underexperssed	hypermethylated	NA
LPIN2	18	underexperssed	hypermethylated	NA
LPIN3	20	underexperssed	hypermethylated	NA
LRRC28	15	underexperssed	hypermethylated	NA
LRRC31	3	underexperssed	hypermethylated	NA
LSM1	8	underexperssed	hypermethylated	NA
LY86-AS1	6	underexperssed	hypermethylated	NA
MAB21L3	1	underexperssed	hypermethylated	NA
MACROD2	20	underexperssed	hypermethylated	genomic gain
MAP2K6	17	underexperssed	hypermethylated	NA
MAP3K5	6	underexperssed	hypermethylated	NA
MAP3K8	10	underexperssed	hypermethylated	NA
MAP3K9	14	underexperssed	hypermethylated	NA
MAPK14	6	underexperssed	hypermethylated	NA
MAPK8IP3	16	underexperssed	hypermethylated	NA
MAT1A	10	underexperssed	hypermethylated	NA
MBP	18	underexperssed	hypermethylated	NA
MECOM	3	underexperssed	hypermethylated	NA
MET	7	underexperssed	hypermethylated	NA
METTL9	16	underexperssed	hypermethylated	NA
MFHAS1	8	underexperssed	hypermethylated	NA
MGAT4A	2	underexperssed	hypermethylated	NA
MGLL	3	underexperssed	hypermethylated	NA
MGST3	1	underexperssed	hypermethylated	NA
MIA2	14	underexperssed	hypermethylated	NA
MIOX	22	underexperssed	hypermethylated	NA
MITF	3	underexperssed	hypermethylated	NA
MOGAT1	2	underexperssed	hypermethylated	NA
MPRIP	17	underexperssed	hypermethylated	NA
MSRB1	16	underexperssed	hypermethylated	NA
MSX1	4	underexperssed	hypermethylated	NA
MTA3	2	underexperssed	hypermethylated	NA
MTF1	1	underexperssed	hypermethylated	NA
MTHFD1L	6	underexperssed	hypermethylated	NA
MTMR12	5	underexperssed	hypermethylated	NA
MTMR7	8	underexperssed	hypermethylated	NA
MTUS1	8	underexperssed	hypermethylated	NA
MXD1	2	underexperssed	hypermethylated	NA
MYO1E	15	underexperssed	hypermethylated	NA
MYO6	6	underexperssed	hypermethylated	NA
NCALD	8	underexperssed	hypermethylated	NA
NCOA2	8	underexperssed	hypermethylated	NA
NCOA3	20	underexperssed	hypermethylated	NA
NCOA7	6	underexperssed	hypermethylated	NA
NDRG1	8	underexperssed	hypermethylated	NA
NEK6	9	underexperssed	hypermethylated	NA
NEURL1	10	underexperssed	hypermethylated	NA
NFIL3	9	underexperssed	hypermethylated	NA
NHSL1	6	underexperssed	hypermethylated	NA
NLK	17	underexperssed	hypermethylated	NA
NOCT	4	underexperssed	hypermethylated	NA
NOS1AP	1	underexperssed	hypermethylated	NA
NPC1	18	underexperssed	hypermethylated	NA
NPEPPS	17	underexperssed	hypermethylated	NA
NR1H4	12	underexperssed	hypermethylated	NA
NR2F2	15	underexperssed	hypermethylated	NA
NRP1	10	underexperssed	hypermethylated	NA
NT5DC3	12	underexperssed	hypermethylated	NA
OSBPL10	3	underexperssed	hypermethylated	NA
OSGIN2	8	underexperssed	hypermethylated	NA
PACSIN2	22	underexperssed	hypermethylated	NA
PAPOLA	14	underexperssed	hypermethylated	NA
PCCA	13	underexperssed	hypermethylated	NA
PCSK5	9	underexperssed	hypermethylated	NA
PCSK9	1	underexperssed	hypermethylated	NA
PDE7B	6	underexperssed	hypermethylated	NA
PDE8A	15	underexperssed	hypermethylated	NA
PDGFA	7	underexperssed	hypermethylated	NA
PDZD2	5	underexperssed	hypermethylated	NA
PDZK1	1	underexperssed	hypermethylated	NA
PGM1	1	underexperssed	hypermethylated	NA
PHACTR2	6	underexperssed	hypermethylated	NA
PHLDB1	11	underexperssed	hypermethylated	NA
PHLPP1	18	underexperssed	hypermethylated	NA
PHYHD1	9	underexperssed	hypermethylated	NA
PIGR	1	underexperssed	hypermethylated	NA
PITPNM2	12	underexperssed	hypermethylated	NA
PIWIL4	11	underexperssed	hypermethylated	NA
PLA1A	3	underexperssed	hypermethylated	NA
PLAC8	4	underexperssed	hypermethylated	NA
PNKD	2	underexperssed	hypermethylated	NA
PPP1R3B	8	underexperssed	hypermethylated	NA
PPP3CC	8	underexperssed	hypermethylated	NA
PRKAB1	12	underexperssed	hypermethylated	NA
PROM1	4	underexperssed	hypermethylated	NA
PROSER2	10	underexperssed	hypermethylated	NA
PRR5-ARHGAP8	22	underexperssed	hypermethylated	NA
PSTPIP2	18	underexperssed	hypermethylated	NA
PTGER2	14	underexperssed	hypermethylated	NA
PTH1R	3	underexperssed	hypermethylated	NA
PTPN14	1	underexperssed	hypermethylated	NA
PTPRK	6	underexperssed	hypermethylated	NA
PTPRM	18	underexperssed	hypermethylated	NA
PXK	3	underexperssed	hypermethylated	NA
PYGL	14	underexperssed	hypermethylated	NA
RAB11FIP1	8	underexperssed	hypermethylated	NA
RAB27A	15	underexperssed	hypermethylated	NA
RAD54L2	3	underexperssed	hypermethylated	NA
RAI14	5	underexperssed	hypermethylated	NA
RALGAPA2	20	underexperssed	hypermethylated	NA
RANBP17	5	underexperssed	hypermethylated	NA
RASGRP1	15	underexperssed	hypermethylated	NA
RASSF6	4	underexperssed	hypermethylated	NA
RBKS	2	underexperssed	hypermethylated	NA
RBM47	4	underexperssed	hypermethylated	NA
RBMS2	12	underexperssed	hypermethylated	NA
RBPMS	8	underexperssed	hypermethylated	NA
RDH10	8	underexperssed	hypermethylated	NA
REEP5	5	underexperssed	hypermethylated	NA
RHOB	2	underexperssed	hypermethylated	NA
RHOBTB3	5	underexperssed	hypermethylated	NA
RIMKLB	12	underexperssed	hypermethylated	NA
RNF144B	6	underexperssed	hypermethylated	NA
RNF19A	8	underexperssed	hypermethylated	NA
RPS6KA1	1	underexperssed	hypermethylated	NA
RREB1	6	underexperssed	hypermethylated	NA
RRM2B	8	underexperssed	hypermethylated	NA
SASH1	6	underexperssed	hypermethylated	NA
SBSPON	8	underexperssed	hypermethylated	NA
SCCPDH	1	underexperssed	hypermethylated	NA
SCHIP1	3	underexperssed	hypermethylated	NA
SCIN	7	underexperssed	hypermethylated	NA
SDK2	17	underexperssed	hypermethylated	NA
SEMA6A	5	underexperssed	hypermethylated	NA
SERPINA4	14	underexperssed	hypermethylated	NA
SESTD1	2	underexperssed	hypermethylated	NA
SETBP1	18	underexperssed	hypermethylated	NA
SFTA2	6	underexperssed	hypermethylated	NA
SGIP1	1	underexperssed	hypermethylated	NA
SGK1	6	underexperssed	hypermethylated	NA
SGK2	20	underexperssed	hypermethylated	NA
SGPP1	14	underexperssed	hypermethylated	NA
SGPP2	2	underexperssed	hypermethylated	NA
SHANK2	11	underexperssed	hypermethylated	NA
SIDT2	11	underexperssed	hypermethylated	NA
SLC16A3	17	underexperssed	hypermethylated	NA
SLC18A2	10	underexperssed	hypermethylated	NA
SLC23A1	5	underexperssed	hypermethylated	NA
SLC25A37	8	underexperssed	hypermethylated	NA
SLC27A4	9	underexperssed	hypermethylated	NA
SLC38A11	2	underexperssed	hypermethylated	NA
SLC39A11	17	underexperssed	hypermethylated	NA
SLC3A1	2	underexperssed	hypermethylated	NA
SLC43A3	11	underexperssed	hypermethylated	NA
SLC45A4	8	underexperssed	hypermethylated	NA
SLC51A	3	underexperssed	hypermethylated	NA
SLC6A12	12	underexperssed	hypermethylated	NA
SLC6A6	3	underexperssed	hypermethylated	NA
SLC7A2	8	underexperssed	hypermethylated	NA
SLC8A1	2	underexperssed	hypermethylated	NA
SLPI	20	underexperssed	hypermethylated	NA
SMAD3	15	underexperssed	hypermethylated	NA
SMURF1	7	underexperssed	hypermethylated	NA
SNX10	7	underexperssed	hypermethylated	NA
SNX24	5	underexperssed	hypermethylated	NA
SNX29	16	underexperssed	hypermethylated	NA
SOGA1	20	underexperssed	hypermethylated	NA
SPAG1	8	underexperssed	hypermethylated	NA
SPAG9	17	underexperssed	hypermethylated	NA
SPDYC	11	underexperssed	hypermethylated	NA
SPIRE1	18	underexperssed	hypermethylated	NA
SRGAP1	12	underexperssed	hypermethylated	NA
SSH2	17	underexperssed	hypermethylated	NA
STARD13	13	underexperssed	hypermethylated	NA
STAT4	2	underexperssed	hypermethylated	NA
STAT5B	17	underexperssed	hypermethylated	NA
STIM1	11	underexperssed	hypermethylated	NA
STK3	8	underexperssed	hypermethylated	NA
STK32B	4	underexperssed	hypermethylated	NA
STX18	4	underexperssed	hypermethylated	NA
SUFU	10	underexperssed	hypermethylated	NA
SYNE2	14	underexperssed	hypermethylated	NA
SYNJ1	21	underexperssed	hypermethylated	NA
SYTL3	6	underexperssed	hypermethylated	NA
TBX15	1	underexperssed	hypermethylated	NA
TCF7L1	2	underexperssed	hypermethylated	NA
TDRD9	14	underexperssed	hypermethylated	NA
TFAP2A	6	underexperssed	hypermethylated	NA
TGFBR2	3	underexperssed	hypermethylated	NA
TGIF1	18	underexperssed	hypermethylated	NA
TGM3	20	underexperssed	hypermethylated	genomic gain
TGOLN2	2	underexperssed	hypermethylated	NA
THEMIS2	1	underexperssed	hypermethylated	NA
TIMD4	5	underexperssed	hypermethylated	NA
TLE1	9	underexperssed	hypermethylated	NA
TMCC3	12	underexperssed	hypermethylated	NA
TMEM171	5	underexperssed	hypermethylated	NA
TMEM189	20	underexperssed	hypermethylated	NA
TMEM245	9	underexperssed	hypermethylated	NA
TMEM37	2	underexperssed	hypermethylated	NA
TMPRSS4	11	underexperssed	hypermethylated	NA
TMTC4	13	underexperssed	hypermethylated	NA
TP53INP1	8	underexperssed	hypermethylated	NA
TPCN1	12	underexperssed	hypermethylated	NA
TPD52	8	underexperssed	hypermethylated	NA
TPD52L1	6	underexperssed	hypermethylated	NA
TPH2	12	underexperssed	hypermethylated	NA
TPK1	7	underexperssed	hypermethylated	NA
TPST1	7	underexperssed	hypermethylated	NA
TRABD2B	1	underexperssed	hypermethylated	NA
TRIM2	4	underexperssed	hypermethylated	NA
TRIM31	6	underexperssed	hypermethylated	NA
TRIO	5	underexperssed	hypermethylated	NA
TTC39C	18	underexperssed	hypermethylated	NA
TTC7A	2	underexperssed	hypermethylated	NA
UACA	15	underexperssed	hypermethylated	NA
UBR4	1	underexperssed	hypermethylated	NA
UGT1A6	2	underexperssed	hypermethylated	NA
USH1C	11	underexperssed	hypermethylated	NA
VAV2	9	underexperssed	hypermethylated	NA
VAV3	1	underexperssed	hypermethylated	NA
VMP1	17	underexperssed	hypermethylated	NA
VNN1	6	underexperssed	hypermethylated	NA
WHAMM	15	underexperssed	hypermethylated	NA
WNK1	12	underexperssed	hypermethylated	NA
WNT7A	3	underexperssed	hypermethylated	NA
WWC2	4	underexperssed	hypermethylated	NA
WWP2	16	underexperssed	hypermethylated	NA
WWTR1	3	underexperssed	hypermethylated	NA
XDH	2	underexperssed	hypermethylated	NA
ZBTB20	3	underexperssed	hypermethylated	NA
ZBTB24	6	underexperssed	hypermethylated	NA
ZC3H7A	16	underexperssed	hypermethylated	NA
ZC3HAV1	7	underexperssed	hypermethylated	NA
ZDHHC14	6	underexperssed	hypermethylated	NA
ZDHHC7	16	underexperssed	hypermethylated	NA
ZFPM2-AS1	8	underexperssed	hypermethylated	NA
ZNRF2	7	underexperssed	hypermethylated	NA
ZNRF3	22	underexperssed	hypermethylated	NA
BNIP3L	8	underexperssed	hemimethylated	genomic loss
DLC1	8	underexperssed	hypomethylated, hemimethylated	genomic loss
ELP3	8	underexperssed	hypermethylated, hypomethylated, hemimethylated	genomic loss
ENTPD4	8	underexperssed	hypomethylated, hemimethylated	genomic loss
SLC4A4	4	underexperssed	hypomethylated, hemimethylated	genomic loss
a Gene expression log2ratio greater than 0.58 (i.e. 1.5 fold change) are indicated by overexpression and less than -0.58 (i.e. 1.5 fold change) are indicated by underexpression.
bDNA methylation delta beta value greater than 0.2 are indicated by hypermethylation and less than -0.2 by hypomethylation
cDNA copy number alteration values greater than 0.3 are indicated by genomic gain and less than -0.3 by genomic loss.

## Sheet: HGSC case vs EC control
Gene symbol	Chromosome	Gene expressiona	DNA methylationb	DNA copy number alterationc
AARD	8	overexpressed	hypomethylated	genomic gain
ADIRF	10	overexpressed	hypomethylated	NA
ADRA1B	5	overexpressed	hypomethylated	NA
AIF1L	9	overexpressed	hypomethylated	NA
AJUBA	14	overexpressed	hypomethylated	NA
AKT2	19	overexpressed	hypomethylated	NA
ANKRD33B	5	overexpressed	hypomethylated	NA
APOA1	11	overexpressed	hypomethylated	NA
ARL4C	2	overexpressed	hypomethylated	NA
ASS1	9	overexpressed	hypomethylated	NA
ATP10A	15	overexpressed	hypomethylated	NA
BACE1	11	overexpressed	hypomethylated	NA
BCAM	19	overexpressed	hypomethylated	NA
BEND3	6	overexpressed	hypomethylated	NA
BNC1	15	overexpressed	hypomethylated	NA
C2	6	overexpressed	hypomethylated	NA
C2orf48	2	overexpressed	hypomethylated	NA
CACNA1B	9	overexpressed	hypomethylated	NA
CARD9	9	overexpressed	hypomethylated	NA
CCNE1	19	overexpressed	hypomethylated	genomic gain
CDH12	5	overexpressed	hypomethylated	NA
CDH6	5	overexpressed	hypomethylated	NA
CFB	6	overexpressed	hypomethylated	NA
CLDN16	3	overexpressed	hypomethylated	NA
CMTM1	16	overexpressed	hypomethylated	NA
CNTNAP5	2	overexpressed	hypomethylated	NA
COL6A6	3	overexpressed	hypomethylated	NA
CRB2	9	overexpressed	hypomethylated	NA
CRYBB3	22	overexpressed	hypomethylated	NA
CSMD2	1	overexpressed	hypomethylated	NA
CTCFL	20	overexpressed	hypomethylated	genomic gain
CTLA4	2	overexpressed	hypomethylated	NA
CYHR1	8	overexpressed	hypomethylated	NA
DES	2	overexpressed	hypomethylated	NA
DNAH17	17	overexpressed	hypomethylated	NA
DOK7	4	overexpressed	hypomethylated	NA
EDN2	1	overexpressed	hypomethylated	NA
EFNB2	13	overexpressed	hypomethylated	NA
EME1	17	overexpressed	hypomethylated	NA
EPHB2	1	overexpressed	hypomethylated	NA
FBL	19	overexpressed	hypomethylated	NA
FUT8	14	overexpressed	hypomethylated	NA
FZD4	11	overexpressed	hypomethylated	NA
GAB2	11	overexpressed	hypomethylated	NA
GLDC	9	overexpressed	hypomethylated	NA
GNB1L	22	overexpressed	hypomethylated	NA
GPR132	14	overexpressed	hypomethylated	NA
GPR19	12	overexpressed	hypomethylated	NA
GPRC5B	16	overexpressed	hypomethylated	NA
GSDMC	8	overexpressed	hypomethylated	NA
HHLA2	3	overexpressed	hypomethylated	NA
HIST1H1A	6	overexpressed	hypomethylated	NA
HLA-DPB2	6	overexpressed	hypomethylated	NA
HLA-G	6	overexpressed	hypomethylated	NA
HSF2BP	21	overexpressed	hypomethylated	NA
ICAM4	19	overexpressed	hypomethylated	NA
IL1RAP	3	overexpressed	hypomethylated	NA
IQCA1	2	overexpressed	hypomethylated	NA
IQSEC3	12	overexpressed	hypomethylated	NA
IRF4	6	overexpressed	hypomethylated	NA
KCNB2	8	overexpressed	hypomethylated	NA
KCNQ1OT1	11	overexpressed	hypomethylated	NA
LINC00578	3	overexpressed	hypomethylated	genomic gain
LINC01215	3	overexpressed	hypomethylated	NA
LINC01446	7	overexpressed	hypomethylated	NA
LINC01532	19	overexpressed	hypomethylated	genomic gain
LRRC55	11	overexpressed	hypomethylated	NA
MAG	19	overexpressed	hypomethylated	NA
MBOAT1	6	overexpressed	hypomethylated	NA
MEIS1	2	overexpressed	hypomethylated	NA
MEST	7	overexpressed	hypomethylated	NA
MFAP5	12	overexpressed	hypomethylated	NA
MRC2	17	overexpressed	hypomethylated	NA
MRPS6	21	overexpressed	hypomethylated	NA
MYH10	17	overexpressed	hypomethylated	NA
NEURL1	10	overexpressed	hypomethylated	NA
NOL4L	20	overexpressed	hypomethylated	NA
NPFFR1	10	overexpressed	hypomethylated	NA
NRG3	10	overexpressed	hypomethylated	NA
OPTN	10	overexpressed	hypomethylated	NA
PARD6B	20	overexpressed	hypomethylated	NA
PFKFB3	10	overexpressed	hypomethylated	NA
PIPOX	17	overexpressed	hypomethylated	NA
PKHD1	6	overexpressed	hypomethylated	NA
PLSCR2	3	overexpressed	hypomethylated	NA
PNOC	8	overexpressed	hypomethylated	NA
POU2F3	11	overexpressed	hypomethylated	NA
PPARGC1B	5	overexpressed	hypomethylated	NA
PPP2R2B	5	overexpressed	hypomethylated	NA
PRKCE	2	overexpressed	hypomethylated	NA
PRKCI	3	overexpressed	hypomethylated	NA
PRPF6	20	overexpressed	hypomethylated	NA
PTP4A3	8	overexpressed	hypomethylated	NA
PUF60	8	overexpressed	hypomethylated	NA
RASSF9	12	overexpressed	hypomethylated	NA
RBFOX1	16	overexpressed	hypomethylated	NA
RBM38	20	overexpressed	hypomethylated	genomic gain
RIC3	11	overexpressed	hypomethylated	NA
RSPO4	20	overexpressed	hypomethylated	genomic gain
RYR1	19	overexpressed	hypomethylated	NA
S100A1	1	overexpressed	hypomethylated	NA
S100A13	1	overexpressed	hypomethylated	NA
SLC45A4	8	overexpressed	hypomethylated	NA
SNCG	10	overexpressed	hypomethylated	NA
SOGA1	20	overexpressed	hypomethylated	NA
SOX11	2	overexpressed	hypomethylated	NA
SPACA6P-AS	19	overexpressed	hypomethylated	NA
SPOCK2	10	overexpressed	hypomethylated	NA
SSUH2	3	overexpressed	hypomethylated	NA
STON2	14	overexpressed	hypomethylated	NA
SUSD3	9	overexpressed	hypomethylated	NA
TAP2	6	overexpressed	hypomethylated	NA
TEAD1	11	overexpressed	hypomethylated	NA
TECTA	11	overexpressed	hypomethylated	NA
TFDP2	3	overexpressed	hypomethylated	NA
TGM1	14	overexpressed	hypomethylated	NA
TIAM1	21	overexpressed	hypomethylated	NA
TIGIT	3	overexpressed	hypomethylated	NA
TM4SF1-AS1	3	overexpressed	hypomethylated	NA
TMCC2	1	overexpressed	hypomethylated	NA
TNK2	3	overexpressed	hypomethylated	NA
TPM4	19	overexpressed	hypomethylated	NA
TRIM71	3	overexpressed	hypomethylated	NA
TSPYL5	8	overexpressed	hypomethylated	NA
TTYH1	19	overexpressed	hypomethylated	NA
UBE2E2	3	overexpressed	hypomethylated	NA
UBE2L6	11	overexpressed	hypomethylated	NA
UPK1B	3	overexpressed	hypomethylated	NA
UQCRFS1	19	overexpressed	hypomethylated	genomic gain
URI1	19	overexpressed	hypomethylated	genomic gain
USP2-AS1	11	overexpressed	hypomethylated	NA
UVRAG	11	overexpressed	hypomethylated	NA
VWCE	11	overexpressed	hypomethylated	NA
WNT10A	2	overexpressed	hypomethylated	NA
WT1	11	overexpressed	hypomethylated	NA
WT1-AS	11	overexpressed	hypomethylated	NA
YEATS2	3	overexpressed	hypomethylated	NA
ZFAT	8	overexpressed	hypomethylated	NA
ZFHX4-AS1	8	overexpressed	hypomethylated	NA
ZFP42	4	overexpressed	hypomethylated	NA
ZIK1	19	overexpressed	hypomethylated	NA
ZMYND10	3	overexpressed	hypomethylated	NA
ZNF311	6	overexpressed	hypomethylated	NA
ZNF334	20	overexpressed	hypomethylated	NA
ZNF503	10	overexpressed	hypomethylated	NA
ZNF572	8	overexpressed	hypomethylated	NA
ZNF835	19	overexpressed	hypomethylated	NA
AARD	8	overexpressed	hypomethylated, hemimethylated	genomic gain
ANKRD27	19	overexpressed	hypomethylated, hemimethylated	genomic gain
ATAD2	8	overexpressed	hemimethylated	genomic gain
C19orf12	19	overexpressed	hemimethylated	genomic gain
CCNE1	19	overexpressed	hypomethylated, hemimethylated	genomic gain
CTCFL	20	overexpressed	hypermethylated, hypomethylated, hemimethylated	genomic gain
DOK5	20	overexpressed	hypermethylated, hemimethylated	genomic gain
LINC00578	3	overexpressed	hypermethylated, hypomethylated, hemimethylated	genomic gain
LINC01209	3	overexpressed	hemimethylated	genomic gain
LINC01532	19	overexpressed	hypomethylated, hemimethylated	genomic gain
MACROD2-IT1	20	overexpressed	hemimethylated	genomic gain
MTBP	8	overexpressed	hemimethylated	genomic gain
MYC	8	overexpressed	hemimethylated	genomic gain
PDCD5	19	overexpressed	hemimethylated	genomic gain
PLEKHF1	19	overexpressed	hemimethylated	genomic gain
POP4	19	overexpressed	hemimethylated	genomic gain
RBM38	20	overexpressed	hypomethylated, hemimethylated	genomic gain
RSPO4	20	overexpressed	hypermethylated, hypomethylated, hemimethylated	genomic gain
SLC7A9	19	overexpressed	hemimethylated	genomic gain
TBL1XR1	3	overexpressed	hemimethylated	genomic gain
TPRG1	3	overexpressed	hemimethylated	genomic gain
UQCRFS1	19	overexpressed	hypomethylated, hemimethylated	genomic gain
URI1	19	overexpressed	hypermethylated, hypomethylated, hemimethylated	genomic gain
ABCC3	17	underexpressed	hypermethylated	NA
ABHD2	15	underexpressed	hypermethylated	NA
ACSL3	2	underexpressed	hypermethylated	NA
ADAM23	2	underexpressed	hypermethylated	NA
AFF3	2	underexpressed	hypermethylated	NA
ALDH2	12	underexpressed	hypermethylated	NA
ALDH3A2	17	underexpressed	hypermethylated	NA
AMACR	5	underexpressed	hypermethylated	NA
ANKRD29	18	underexpressed	hypermethylated	NA
APCDD1	18	underexpressed	hypermethylated	genomic gain
ARFGAP3	22	underexpressed	hypermethylated	NA
ARFGEF3	6	underexpressed	hypermethylated	NA
ARHGAP42	11	underexpressed	hypermethylated	NA
ARHGEF3	3	underexpressed	hypermethylated	NA
ARHGEF38	4	underexpressed	hypermethylated	NA
ARSJ	4	underexpressed	hypermethylated	NA
ATP1B1	1	underexpressed	hypermethylated	NA
ATP6V0A1	17	underexpressed	hypermethylated	NA
AUTS2	7	underexpressed	hypermethylated	NA
B3GALNT2	1	underexpressed	hypermethylated	NA
BAG3	10	underexpressed	hypermethylated	NA
BAMBI	10	underexpressed	hypermethylated	NA
C3orf52	3	underexpressed	hypermethylated	NA
C4BPB	1	underexpressed	hypermethylated	NA
CCPG1	15	underexpressed	hypermethylated	NA
CD36	7	underexpressed	hypermethylated	NA
CD44	11	underexpressed	hypermethylated	NA
CGNL1	15	underexpressed	hypermethylated	genomic gain
CHP1	15	underexpressed	hypermethylated	NA
CLDN12	7	underexpressed	hypermethylated	NA
CPD	17	underexpressed	hypermethylated	NA
DDAH1	1	underexpressed	hypermethylated	NA
DHRS7	14	underexpressed	hypermethylated	NA
DLX5	7	underexpressed	hypermethylated	NA
DLX6	7	underexpressed	hypermethylated	NA
DNAJC15	13	underexpressed	hypermethylated	NA
DNMBP	10	underexpressed	hypermethylated	NA
DRAIC	15	underexpressed	hypermethylated	NA
DYNC1I1	7	underexpressed	hypermethylated	NA
ECM1	1	underexpressed	hypermethylated	NA
ENC1	5	underexpressed	hypermethylated	NA
EOGT	3	underexpressed	hypermethylated	NA
EPS8	12	underexpressed	hypermethylated	NA
ERN1	17	underexpressed	hypermethylated	NA
FAM81A	15	underexpressed	hypermethylated	NA
FAM83E	19	underexpressed	hypermethylated	NA
FGF19	11	underexpressed	hypermethylated	NA
FKBP5	6	underexpressed	hypermethylated	NA
FNIP2	4	underexpressed	hypermethylated	NA
FREM2	13	underexpressed	hypermethylated	NA
FUT6	19	underexpressed	hypermethylated	NA
GIPC2	1	underexpressed	hypermethylated	NA
GLTP	12	underexpressed	hypermethylated	NA
GOLM1	9	underexpressed	hypermethylated	NA
GREB1L	18	underexpressed	hypermethylated	NA
HABP2	10	underexpressed	hypermethylated	genomic gain
HDC	15	underexpressed	hypermethylated	NA
HEXB	5	underexpressed	hypermethylated	NA
HOXA9	7	underexpressed	hypermethylated	NA
HPS4	22	underexpressed	hypermethylated	NA
HSPA2	14	underexpressed	hypermethylated	NA
IL17RD	3	underexpressed	hypermethylated	NA
IL1R2	2	underexpressed	hypermethylated	NA
IL20RA	6	underexpressed	hypermethylated	NA
INPP1	2	underexpressed	hypermethylated	NA
IRS1	2	underexpressed	hypermethylated	NA
ITGA6	2	underexpressed	hypermethylated	NA
KCNJ15	21	underexpressed	hypermethylated	NA
KCNQ1	11	underexpressed	hypermethylated	NA
KDM7A	7	underexpressed	hypermethylated	NA
KIF13B	8	underexpressed	hypermethylated	NA
KIF26B	1	underexpressed	hypermethylated	NA
KLB	4	underexpressed	hypermethylated	NA
KREMEN1	22	underexpressed	hypermethylated	NA
LMO2	11	underexpressed	hypermethylated	NA
LPCAT3	12	underexpressed	hypermethylated	NA
LRRC2	3	underexpressed	hypermethylated	NA
LRRC28	15	underexpressed	hypermethylated	NA
LRRC31	3	underexpressed	hypermethylated	NA
LTF	3	underexpressed	hypermethylated	NA
MAP2K6	17	underexpressed	hypermethylated	NA
MBP	18	underexpressed	hypermethylated	NA
MEGF11	15	underexpressed	hypermethylated	NA
METTL9	16	underexpressed	hypermethylated	NA
MGAT5	2	underexpressed	hypermethylated	NA
MTUS1	8	underexpressed	hypermethylated	NA
MYO10	5	underexpressed	hypermethylated	NA
MYO1E	15	underexpressed	hypermethylated	NA
MYO6	6	underexpressed	hypermethylated	NA
NDNF	4	underexpressed	hypermethylated	NA
PAQR8	6	underexpressed	hypermethylated	NA
PCCA	13	underexpressed	hypermethylated	NA
PDE8B	5	underexpressed	hypermethylated	genomic loss
PDZD8	10	underexpressed	hypermethylated	NA
PEBP4	8	underexpressed	hypermethylated	NA
PELO	5	underexpressed	hypermethylated	NA
PFKFB2	1	underexpressed	hypermethylated	NA
PHLPP1	18	underexpressed	hypermethylated	NA
PIK3R3	1	underexpressed	hypermethylated	NA
PIP5K1B	9	underexpressed	hypermethylated	NA
PLB1	2	underexpressed	hypermethylated	NA
PLCB4	20	underexpressed	hypermethylated	genomic gain
PLEKHA2	8	underexpressed	hypermethylated	NA
PPM1H	12	underexpressed	hypermethylated	NA
PPP1R3B	8	underexpressed	hypermethylated	NA
PRKAB1	12	underexpressed	hypermethylated	NA
PRR15	7	underexpressed	hypermethylated	NA
PTGER2	14	underexpressed	hypermethylated	NA
PTPRE	10	underexpressed	hypermethylated	NA
RAB11FIP1	8	underexpressed	hypermethylated	NA
RAB30	11	underexpressed	hypermethylated	NA
RASGRF1	15	underexpressed	hypermethylated	NA
RASSF3	12	underexpressed	hypermethylated	NA
RCN1	11	underexpressed	hypermethylated	NA
RHOBTB3	5	underexpressed	hypermethylated	NA
RNF125	18	underexpressed	hypermethylated	NA
RNF145	5	underexpressed	hypermethylated	NA
RRAGD	6	underexpressed	hypermethylated	NA
RUNX1	21	underexpressed	hypermethylated	NA
RUNX2	6	underexpressed	hypermethylated	NA
SCYL3	1	underexpressed	hypermethylated	NA
SDK1	7	underexpressed	hypermethylated	NA
SESTD1	2	underexpressed	hypermethylated	NA
SIGLEC15	18	underexpressed	hypermethylated	NA
SLC1A1	9	underexpressed	hypermethylated	NA
SLC1A2	11	underexpressed	hypermethylated	NA
SLC22A23	6	underexpressed	hypermethylated	NA
SLC25A13	7	underexpressed	hypermethylated	NA
SLC3A1	2	underexpressed	hypermethylated	NA
SMIM14	4	underexpressed	hypermethylated	NA
SNED1	2	underexpressed	hypermethylated	NA
SPTBN1	2	underexpressed	hypermethylated	NA
STK39	2	underexpressed	hypermethylated	NA
STX12	1	underexpressed	hypermethylated	NA
STXBP5	6	underexpressed	hypermethylated	NA
SWAP70	11	underexpressed	hypermethylated	NA
SYT1	12	underexpressed	hypermethylated	genomic gain
SYTL3	6	underexpressed	hypermethylated	NA
TGIF1	18	underexpressed	hypermethylated	NA
TMC5	16	underexpressed	hypermethylated	NA
TMEM150C	4	underexpressed	hypermethylated	NA
TMEM37	2	underexpressed	hypermethylated	NA
TMPRSS2	21	underexpressed	hypermethylated	NA
TRAF3IP2	6	underexpressed	hypermethylated	NA
TSKU	11	underexpressed	hypermethylated	NA
TSPAN1	1	underexpressed	hypermethylated	NA
TWF1	12	underexpressed	hypermethylated	NA
ZNRF3	22	underexpressed	hypermethylated	NA
MUC13	3	underexpressed	hemimethylated	genomic loss
PDE8B	5	underexpressed	hypermethylated, hemimethylated	genomic loss
a Gene expression log2ratio greater than 0.58 (i.e. 1.5 fold change) are indicated by overexpression and less than -0.58 (i.e. 1.5 fold change) are indicated by underexpression.
bDNA methylation delta beta value greater than 0.2 are indicated by hypermethylation and less than -0.2 by hypomethylation
cDNA copy number alteration values greater than 0.3 are indicated by genomic gain and less than -0.3 by genomic loss.

## Sheet: HGSC case vs MC control
Gene symbol	Chromosome	Gene expressiona	DNA methylationb	DNA copy number alterationc
AARD	8	overexpressed	hypomethylated	NA
ABCA17P	16	overexpressed	hypomethylated	NA
ABCC4	13	overexpressed	hypomethylated	NA
ABT1	6	overexpressed	hypomethylated	NA
ACBD6	1	overexpressed	hypomethylated	NA
ACOXL	2	overexpressed	hypomethylated	NA
ACVR2B	3	overexpressed	hypomethylated	NA
ADAM17	2	overexpressed	hypomethylated	NA
ADAMTS20	12	overexpressed	hypomethylated	NA
ADAMTS3	4	overexpressed	hypomethylated	NA
ADARB1	21	overexpressed	hypomethylated	NA
ADCY8	8	overexpressed	hypomethylated	NA
ADD2	2	overexpressed	hypomethylated	NA
ADGRA3	4	overexpressed	hypomethylated	NA
ADGRL2	1	overexpressed	hypomethylated	NA
ADGRL3	4	overexpressed	hypomethylated	NA
ADGRV1	5	overexpressed	hypomethylated	genomic loss
ADRA1B	5	overexpressed	hypomethylated	NA
ADRA2C	4	overexpressed	hypomethylated	NA
AIF1L	9	overexpressed	hypomethylated	NA
AJAP1	1	overexpressed	hypomethylated	NA
AJUBA	14	overexpressed	hypomethylated	NA
ALDH5A1	6	overexpressed	hypomethylated	NA
ALK	2	overexpressed	hypomethylated	NA
ALOX12P2	17	overexpressed	hypomethylated	NA
ALX4	11	overexpressed	hypomethylated	NA
AMZ1	7	overexpressed	hypomethylated	NA
ANKRD33B	5	overexpressed	hypomethylated	NA
ANKRD65	1	overexpressed	hypomethylated	NA
ANKS1B	12	overexpressed	hypomethylated	genomic gain
APCDD1	18	overexpressed	hypomethylated	NA
AQP4	18	overexpressed	hypomethylated	NA
ARHGAP39	8	overexpressed	hypomethylated	NA
ARHGEF17	11	overexpressed	hypomethylated	NA
ARHGEF19	1	overexpressed	hypomethylated	NA
ARHGEF2	1	overexpressed	hypomethylated	NA
ARL4C	2	overexpressed	hypomethylated	NA
ASAP1	8	overexpressed	hypomethylated	NA
ASS1	9	overexpressed	hypomethylated	NA
ATP2B4	1	overexpressed	hypomethylated	NA
ATP6V1B1	2	overexpressed	hypomethylated	NA
ATPAF1	1	overexpressed	hypomethylated	NA
AZIN1-AS1	8	overexpressed	hypomethylated	NA
BACH2	6	overexpressed	hypomethylated	NA
BARD1	2	overexpressed	hypomethylated	NA
BBOX1	11	overexpressed	hypomethylated	NA
BCAM	19	overexpressed	hypomethylated	NA
BCAT1	12	overexpressed	hypomethylated	NA
BCL11A	2	overexpressed	hypomethylated	NA
BCL2L11	2	overexpressed	hypomethylated	NA
BCL6	3	overexpressed	hypomethylated	NA
BCL9	1	overexpressed	hypomethylated	NA
BEND3	6	overexpressed	hypomethylated	NA
BHLHE40-AS1	3	overexpressed	hypomethylated	NA
BICD1	12	overexpressed	hypomethylated	NA
BMF	15	overexpressed	hypomethylated	NA
BMP7	20	overexpressed	hypomethylated	NA
BNC1	15	overexpressed	hypomethylated	NA
BNIPL	1	overexpressed	hypomethylated	NA
BOC	3	overexpressed	hypomethylated	NA
BRWD1-AS1	21	overexpressed	hypomethylated	NA
BUB1B	15	overexpressed	hypomethylated	NA
C19orf57	19	overexpressed	hypomethylated	NA
C2orf48	2	overexpressed	hypomethylated	NA
CACHD1	1	overexpressed	hypomethylated	NA
CACNA1B	9	overexpressed	hypomethylated	NA
CACNA1E	1	overexpressed	hypomethylated	NA
CACNA2D2	3	overexpressed	hypomethylated	NA
CACNA2D3	3	overexpressed	hypomethylated	NA
CADM1	11	overexpressed	hypomethylated	NA
CADM3	1	overexpressed	hypomethylated	NA
CALN1	7	overexpressed	hypomethylated	NA
CAP2	6	overexpressed	hypomethylated	NA
CCDC102A	16	overexpressed	hypomethylated	NA
CCDC24	1	overexpressed	hypomethylated	NA
CCDC38	12	overexpressed	hypomethylated	NA
CCDC6	10	overexpressed	hypomethylated	NA
CCDC84	11	overexpressed	hypomethylated	NA
CD109	6	overexpressed	hypomethylated	NA
CDH18	5	overexpressed	hypomethylated	NA
CDH2	18	overexpressed	hypomethylated	NA
CDH22	20	overexpressed	hypomethylated	NA
CDH6	5	overexpressed	hypomethylated	NA
CDYL	6	overexpressed	hypomethylated	NA
CELF4	18	overexpressed	hypomethylated	NA
CELSR2	1	overexpressed	hypomethylated	NA
CENPH	5	overexpressed	hypomethylated	NA
CEP131	17	overexpressed	hypomethylated	NA
CEP164	11	overexpressed	hypomethylated	NA
CFB	6	overexpressed	hypomethylated	NA
CHCHD6	3	overexpressed	hypomethylated	NA
CHD7	8	overexpressed	hypomethylated	NA
CHERP	19	overexpressed	hypomethylated	NA
CHI3L1	1	overexpressed	hypomethylated	NA
CHN1	2	overexpressed	hypomethylated	NA
CHODL	21	overexpressed	hypomethylated	NA
CHRNB1	17	overexpressed	hypomethylated	NA
CIT	12	overexpressed	hypomethylated	NA
CLCF1	11	overexpressed	hypomethylated	NA
CLDN16	3	overexpressed	hypomethylated	NA
CLDN22	4	overexpressed	hypomethylated	NA
CLPB	11	overexpressed	hypomethylated	NA
CLRN1-AS1	3	overexpressed	hypomethylated	NA
CLU	8	overexpressed	hypomethylated	NA
CLVS1	8	overexpressed	hypomethylated	NA
CMTM7	3	overexpressed	hypomethylated	NA
CNTFR	9	overexpressed	hypomethylated	NA
CNTN5	11	overexpressed	hypomethylated	NA
CNTNAP5	2	overexpressed	hypomethylated	NA
COL22A1	8	overexpressed	hypomethylated	NA
COL23A1	5	overexpressed	hypomethylated	NA
COL25A1	4	overexpressed	hypomethylated	NA
COL26A1	7	overexpressed	hypomethylated	NA
COLEC10	8	overexpressed	hypomethylated	genomic gain
CPEB1	15	overexpressed	hypomethylated	NA
CRB2	9	overexpressed	hypomethylated	NA
CRIP2	14	overexpressed	hypomethylated	NA
CRTAC1	10	overexpressed	hypomethylated	NA
CSAD	12	overexpressed	hypomethylated	NA
CSMD3	8	overexpressed	hypomethylated	NA
CTNNA2	2	overexpressed	hypomethylated	NA
CTTNBP2	7	overexpressed	hypomethylated	NA
CTXN1	19	overexpressed	hypomethylated	NA
CUX2	12	overexpressed	hypomethylated	NA
CXXC5	5	overexpressed	hypomethylated	NA
CYFIP2	5	overexpressed	hypomethylated	NA
CYHR1	8	overexpressed	hypomethylated	NA
DAAM2	6	overexpressed	hypomethylated	NA
DACT2	6	overexpressed	hypomethylated	NA
DAPL1	2	overexpressed	hypomethylated	NA
DCAF8	1	overexpressed	hypomethylated	NA
DCBLD2	3	overexpressed	hypomethylated	NA
DCLK2	4	overexpressed	hypomethylated	NA
DCUN1D2	13	overexpressed	hypomethylated	NA
DDX39A	19	overexpressed	hypomethylated	NA
DDX58	9	overexpressed	hypomethylated	NA
DEGS1	1	overexpressed	hypomethylated	NA
DGKG	3	overexpressed	hypomethylated	NA
DIAPH3	13	overexpressed	hypomethylated	NA
DLGAP5	14	overexpressed	hypomethylated	NA
DMKN	19	overexpressed	hypomethylated	NA
DNAH14	1	overexpressed	hypomethylated	NA
DNAH17	17	overexpressed	hypomethylated	NA
DNAJC27-AS1	2	overexpressed	hypomethylated	NA
DNM3	1	overexpressed	hypomethylated	NA
DNMT3A	2	overexpressed	hypomethylated	NA
DNMT3B	20	overexpressed	hypomethylated	NA
DOC2B	17	overexpressed	hypomethylated	NA
DOCK3	3	overexpressed	hypomethylated	NA
DOK7	4	overexpressed	hypomethylated	NA
DPP10	2	overexpressed	hypomethylated	NA
DPP6	7	overexpressed	hypomethylated	NA
DRC1	2	overexpressed	hypomethylated	NA
DSCAML1	11	overexpressed	hypomethylated	NA
DSTYK	1	overexpressed	hypomethylated	NA
DTNA	18	overexpressed	hypomethylated	NA
DUSP2	2	overexpressed	hypomethylated	NA
EBF4	20	overexpressed	hypomethylated	NA
ECHDC3	10	overexpressed	hypomethylated	NA
EDARADD	1	overexpressed	hypomethylated	NA
EGFEM1P	3	overexpressed	hypomethylated	genomic gain
EHD3	2	overexpressed	hypomethylated	NA
EME1	17	overexpressed	hypomethylated	NA
EMX2	10	overexpressed	hypomethylated	NA
EPHA6	3	overexpressed	hypomethylated	NA
EPN2	17	overexpressed	hypomethylated	NA
ERBB4	2	overexpressed	hypomethylated	NA
ERC1	12	overexpressed	hypomethylated	NA
ERI3	1	overexpressed	hypomethylated	NA
EVA1C	21	overexpressed	hypomethylated	NA
EYA4	6	overexpressed	hypomethylated	NA
FADS3	11	overexpressed	hypomethylated	NA
FAM107A	3	overexpressed	hypomethylated	NA
FAM110B	8	overexpressed	hypomethylated	NA
FAM124A	13	overexpressed	hypomethylated	NA
FAM136A	2	overexpressed	hypomethylated	NA
FAM178B	2	overexpressed	hypomethylated	NA
FANCG	9	overexpressed	hypomethylated	NA
FBXO21	12	overexpressed	hypomethylated	NA
FGF18	5	overexpressed	hypomethylated	NA
FGFR2	10	overexpressed	hypomethylated	NA
FGFRL1	4	overexpressed	hypomethylated	NA
FILIP1	6	overexpressed	hypomethylated	NA
FLNC	7	overexpressed	hypomethylated	NA
FLOT1	6	overexpressed	hypomethylated	NA
FMO2	1	overexpressed	hypomethylated	NA
FNBP1	9	overexpressed	hypomethylated	NA
FOLR1	11	overexpressed	hypomethylated	NA
FOXI3	2	overexpressed	hypomethylated	NA
FXR1	3	overexpressed	hypomethylated	NA
FYN	6	overexpressed	hypomethylated	NA
FZD10-AS1	12	overexpressed	hypomethylated	NA
GAB2	11	overexpressed	hypomethylated	NA
GABBR2	9	overexpressed	hypomethylated	NA
GABRB2	5	overexpressed	hypomethylated	NA
GABRG3	15	overexpressed	hypomethylated	NA
GFOD1	6	overexpressed	hypomethylated	NA
GINS4	8	overexpressed	hypomethylated	NA
GJA8	1	overexpressed	hypomethylated	NA
GJC2	1	overexpressed	hypomethylated	NA
GLDC	9	overexpressed	hypomethylated	NA
GLI3	7	overexpressed	hypomethylated	NA
GNB1L	22	overexpressed	hypomethylated	NA
GPR156	3	overexpressed	hypomethylated	NA
GPR161	1	overexpressed	hypomethylated	NA
GPR37	7	overexpressed	hypomethylated	NA
GPRC5B	16	overexpressed	hypomethylated	NA
GPT2	16	overexpressed	hypomethylated	NA
GREM1	15	overexpressed	hypomethylated	NA
GRID1	10	overexpressed	hypomethylated	NA
GRID2	4	overexpressed	hypomethylated	NA
GRIK3	1	overexpressed	hypomethylated	NA
GSDMC	8	overexpressed	hypomethylated	NA
HEATR1	1	overexpressed	hypomethylated	NA
HEY2	6	overexpressed	hypomethylated	NA
HIP1	7	overexpressed	hypomethylated	NA
HMGA2	12	overexpressed	hypomethylated	NA
HOXD4	2	overexpressed	hypomethylated	NA
HS6ST1	2	overexpressed	hypomethylated	NA
HSF2BP	21	overexpressed	hypomethylated	NA
HTR3A	11	overexpressed	hypomethylated	NA
HUNK	21	overexpressed	hypomethylated	NA
ID4	6	overexpressed	hypomethylated	NA
IDH3B	20	overexpressed	hypomethylated	NA
IGSF9	1	overexpressed	hypomethylated	NA
IL11RA	9	overexpressed	hypomethylated	NA
IL1RAP	3	overexpressed	hypomethylated	NA
IL20RB	3	overexpressed	hypomethylated	NA
INA	10	overexpressed	hypomethylated	NA
INTS3	1	overexpressed	hypomethylated	NA
IQCA1	2	overexpressed	hypomethylated	NA
IQSEC3	12	overexpressed	hypomethylated	NA
IRF4	6	overexpressed	hypomethylated	NA
ITPKB	1	overexpressed	hypomethylated	NA
ITPR2	12	overexpressed	hypomethylated	NA
KANK4	1	overexpressed	hypomethylated	NA
KCNA4	11	overexpressed	hypomethylated	NA
KCNIP3	2	overexpressed	hypomethylated	NA
KCNK2	1	overexpressed	hypomethylated	NA
KCNK9	8	overexpressed	hypomethylated	NA
KCNMB2-AS1	3	overexpressed	hypomethylated	genomic gain
KCNQ1OT1	11	overexpressed	hypomethylated	NA
KCNQ5	6	overexpressed	hypomethylated	NA
KCTD1	18	overexpressed	hypomethylated	NA
KDM2B	12	overexpressed	hypomethylated	NA
KHDRBS3	8	overexpressed	hypomethylated	NA
KIAA0753	17	overexpressed	hypomethylated	NA
KIAA1328	18	overexpressed	hypomethylated	NA
KIFC1	6	overexpressed	hypomethylated	NA
KLHL14	18	overexpressed	hypomethylated	NA
KLRG2	7	overexpressed	hypomethylated	NA
KRT5	12	overexpressed	hypomethylated	NA
KSR2	12	overexpressed	hypomethylated	NA
LAMA5	20	overexpressed	hypomethylated	NA
LAMC1	1	overexpressed	hypomethylated	NA
LAMP3	3	overexpressed	hypomethylated	NA
LEF1	4	overexpressed	hypomethylated	NA
LEMD2	6	overexpressed	hypomethylated	NA
LGR6	1	overexpressed	hypomethylated	NA
LIFR-AS1	5	overexpressed	hypomethylated	NA
LINC00578	3	overexpressed	hypomethylated	genomic gain
LINC00665	19	overexpressed	hypomethylated	NA
LINC01122	2	overexpressed	hypomethylated	NA
LINC01132	1	overexpressed	hypomethylated	NA
LINC01139	1	overexpressed	hypomethylated	NA
LINC01234	12	overexpressed	hypomethylated	NA
LINC01532	19	overexpressed	hypomethylated	NA
LINC01592	8	overexpressed	hypomethylated	NA
LINGO1	15	overexpressed	hypomethylated	NA
LINGO2	9	overexpressed	hypomethylated	NA
LIX1	5	overexpressed	hypomethylated	NA
LMNTD1	12	overexpressed	hypomethylated	NA
LMO3	12	overexpressed	hypomethylated	NA
LONRF2	2	overexpressed	hypomethylated	NA
LPAR3	1	overexpressed	hypomethylated	NA
LRP8	1	overexpressed	hypomethylated	NA
LRRC55	11	overexpressed	hypomethylated	NA
LRRC7	1	overexpressed	hypomethylated	NA
LRRN2	1	overexpressed	hypomethylated	NA
LY6G6C	6	overexpressed	hypomethylated	NA
LYPD1	2	overexpressed	hypomethylated	NA
LYPD6B	2	overexpressed	hypomethylated	NA
LZTS2	10	overexpressed	hypomethylated	NA
MAPK15	8	overexpressed	hypomethylated	NA
MAPK8IP1	11	overexpressed	hypomethylated	NA
MDC1	6	overexpressed	hypomethylated	NA
MED12L	3	overexpressed	hypomethylated	NA
MEGF11	15	overexpressed	hypomethylated	NA
MEGF6	1	overexpressed	hypomethylated	NA
MEIS1	2	overexpressed	hypomethylated	NA
MELK	9	overexpressed	hypomethylated	NA
MEOX1	17	overexpressed	hypomethylated	NA
METTL8	2	overexpressed	hypomethylated	NA
MEX3A	1	overexpressed	hypomethylated	NA
MFGE8	15	overexpressed	hypomethylated	NA
MKRN3	15	overexpressed	hypomethylated	NA
MOCS1	6	overexpressed	hypomethylated	NA
MORN1	1	overexpressed	hypomethylated	NA
MRPL3	3	overexpressed	hypomethylated	NA
MSH2	2	overexpressed	hypomethylated	NA
MSLN	16	overexpressed	hypomethylated	NA
MTA1	14	overexpressed	hypomethylated	NA
MTMR7	8	overexpressed	hypomethylated	NA
MUC19	12	overexpressed	hypomethylated	NA
MYEF2	15	overexpressed	hypomethylated	genomic gain
MYH10	17	overexpressed	hypomethylated	NA
MYH3	17	overexpressed	hypomethylated	NA
MYO3A	10	overexpressed	hypomethylated	NA
NCS1	9	overexpressed	hypomethylated	NA
NDRG4	16	overexpressed	hypomethylated	NA
NDST3	4	overexpressed	hypomethylated	NA
NELL1	11	overexpressed	hypomethylated	NA
NFKBIA	14	overexpressed	hypomethylated	NA
NHP2	5	overexpressed	hypomethylated	NA
NIFK-AS1	2	overexpressed	hypomethylated	NA
NKD2	5	overexpressed	hypomethylated	NA
NLRP4	19	overexpressed	hypomethylated	NA
NMNAT3	3	overexpressed	hypomethylated	NA
NOS1	12	overexpressed	hypomethylated	NA
NOX4	11	overexpressed	hypomethylated	NA
NPAS3	14	overexpressed	hypomethylated	NA
NPY2R	4	overexpressed	hypomethylated	NA
NRCAM	7	overexpressed	hypomethylated	NA
NREP	5	overexpressed	hypomethylated	NA
NRG1	8	overexpressed	hypomethylated	NA
NRM	6	overexpressed	hypomethylated	NA
NT5DC2	3	overexpressed	hypomethylated	NA
NT5M	17	overexpressed	hypomethylated	NA
NTN1	17	overexpressed	hypomethylated	NA
NTNG1	1	overexpressed	hypomethylated	NA
NUAK2	1	overexpressed	hypomethylated	NA
NUDCD1	8	overexpressed	hypomethylated	NA
NXN	17	overexpressed	hypomethylated	NA
NXT1	20	overexpressed	hypomethylated	NA
OBSCN	1	overexpressed	hypomethylated	NA
OBSL1	2	overexpressed	hypomethylated	NA
ODC1	2	overexpressed	hypomethylated	NA
OPCML	11	overexpressed	hypomethylated	NA
PAK6	15	overexpressed	hypomethylated	NA
PAPPA2	1	overexpressed	hypomethylated	NA
PART1	5	overexpressed	hypomethylated	NA
PBX1	1	overexpressed	hypomethylated	NA
PCDH9	13	overexpressed	hypomethylated	NA
PCDHB1	5	overexpressed	hypomethylated	NA
PCDHB11	5	overexpressed	hypomethylated	NA
PCDHB6	5	overexpressed	hypomethylated	NA
PCDHB8	5	overexpressed	hypomethylated	NA
PCDHGA8	5	overexpressed	hypomethylated	NA
PDCL2	4	overexpressed	hypomethylated	NA
PDE1A	2	overexpressed	hypomethylated	NA
PDE6B	4	overexpressed	hypomethylated	NA
PDGFRL	8	overexpressed	hypomethylated	NA
PDYN	20	overexpressed	hypomethylated	genomic gain
PDZD2	5	overexpressed	hypomethylated	NA
PEA15	1	overexpressed	hypomethylated	NA
PELI2	14	overexpressed	hypomethylated	NA
PFN2	3	overexpressed	hypomethylated	NA
PHACTR1	6	overexpressed	hypomethylated	NA
PHF19	9	overexpressed	hypomethylated	NA
PHGDH	1	overexpressed	hypomethylated	NA
PKN1	19	overexpressed	hypomethylated	NA
PKNOX1	21	overexpressed	hypomethylated	NA
PLAGL2	20	overexpressed	hypomethylated	NA
PNOC	8	overexpressed	hypomethylated	genomic loss
PPP1R26-AS1	9	overexpressed	hypomethylated	NA
PPP2R2B	5	overexpressed	hypomethylated	NA
PRDM11	11	overexpressed	hypomethylated	NA
PRDM15	21	overexpressed	hypomethylated	NA
PRKCE	2	overexpressed	hypomethylated	NA
PRKCI	3	overexpressed	hypomethylated	NA
PRKCQ	10	overexpressed	hypomethylated	NA
PRPF6	20	overexpressed	hypomethylated	NA
PTK7	6	overexpressed	hypomethylated	NA
PTN	7	overexpressed	hypomethylated	NA
PTP4A3	8	overexpressed	hypomethylated	NA
PTPN14	1	overexpressed	hypomethylated	NA
PTPRG	3	overexpressed	hypomethylated	NA
PTPRQ	12	overexpressed	hypomethylated	NA
PTPRS	19	overexpressed	hypomethylated	NA
PUF60	8	overexpressed	hypomethylated	NA
PXYLP1	3	overexpressed	hypomethylated	NA
QTRT1	19	overexpressed	hypomethylated	NA
RAB6B	3	overexpressed	hypomethylated	NA
RAD21	8	overexpressed	hypomethylated	NA
RARG	12	overexpressed	hypomethylated	NA
RASGEF1C	5	overexpressed	hypomethylated	NA
RASSF9	12	overexpressed	hypomethylated	NA
RBFOX1	16	overexpressed	hypomethylated	genomic gain
RBM38	20	overexpressed	hypomethylated	NA
RBMS1	2	overexpressed	hypomethylated	NA
RCN2	15	overexpressed	hypomethylated	NA
RD3	1	overexpressed	hypomethylated	NA
RERG	12	overexpressed	hypomethylated	NA
REST	4	overexpressed	hypomethylated	NA
RFC3	13	overexpressed	hypomethylated	NA
RFX1	19	overexpressed	hypomethylated	NA
RIC3	11	overexpressed	hypomethylated	NA
RIF1	2	overexpressed	hypomethylated	NA
RIMS4	20	overexpressed	hypomethylated	NA
RIOK1	6	overexpressed	hypomethylated	NA
RMST	12	overexpressed	hypomethylated	NA
RNASEH2A	19	overexpressed	hypomethylated	NA
RNF139-AS1	8	overexpressed	hypomethylated	NA
RNF144A	2	overexpressed	hypomethylated	NA
RNF212	4	overexpressed	hypomethylated	NA
RNF24	20	overexpressed	hypomethylated	NA
ROR1	1	overexpressed	hypomethylated	NA
RPL39L	3	overexpressed	hypomethylated	NA
RTKN	2	overexpressed	hypomethylated	NA
RXRG	1	overexpressed	hypomethylated	NA
RYR1	19	overexpressed	hypomethylated	NA
RYR3	15	overexpressed	hypomethylated	NA
S100A1	1	overexpressed	hypomethylated	NA
SALL2	14	overexpressed	hypomethylated	NA
SCAI	9	overexpressed	hypomethylated	NA
SCARA3	8	overexpressed	hypomethylated	NA
SCN1A	2	overexpressed	hypomethylated	NA
SCN2B	11	overexpressed	hypomethylated	NA
SCN9A	2	overexpressed	hypomethylated	NA
SCNN1D	1	overexpressed	hypomethylated	NA
SEMA3F	3	overexpressed	hypomethylated	NA
SEMA4C	2	overexpressed	hypomethylated	NA
SEMA5B	3	overexpressed	hypomethylated	NA
SERPINI1	3	overexpressed	hypomethylated	NA
SFRP2	4	overexpressed	hypomethylated	NA
SGCG	13	overexpressed	hypomethylated	NA
SHISA9	16	overexpressed	hypomethylated	NA
SIVA1	14	overexpressed	hypomethylated	NA
SLC13A4	7	overexpressed	hypomethylated	NA
SLC24A3	20	overexpressed	hypomethylated	NA
SLC44A2	19	overexpressed	hypomethylated	NA
SLC6A11	3	overexpressed	hypomethylated	NA
SLC6A13	12	overexpressed	hypomethylated	NA
SLC6A15	12	overexpressed	hypomethylated	NA
SLC9C2	1	overexpressed	hypomethylated	NA
SLCO3A1	15	overexpressed	hypomethylated	NA
SLIT2	4	overexpressed	hypomethylated	NA
SLIT3	5	overexpressed	hypomethylated	NA
SNAP25	20	overexpressed	hypomethylated	genomic gain
SNCG	10	overexpressed	hypomethylated	NA
SNHG16	17	overexpressed	hypomethylated	NA
SNX31	8	overexpressed	hypomethylated	NA
SOCS3	17	overexpressed	hypomethylated	NA
SOGA1	20	overexpressed	hypomethylated	NA
SORCS1	10	overexpressed	hypomethylated	NA
SOX11	2	overexpressed	hypomethylated	NA
SPEG	2	overexpressed	hypomethylated	NA
SPOCK2	10	overexpressed	hypomethylated	NA
SPX	12	overexpressed	hypomethylated	NA
ST6GAL1	3	overexpressed	hypomethylated	NA
ST8SIA5	18	overexpressed	hypomethylated	NA
STAG1	3	overexpressed	hypomethylated	NA
STARD4-AS1	5	overexpressed	hypomethylated	NA
STON2	14	overexpressed	hypomethylated	genomic gain
SULF1	8	overexpressed	hypomethylated	genomic gain
SYCE2	19	overexpressed	hypomethylated	NA
SYNDIG1	20	overexpressed	hypomethylated	NA
SYNPO2L	10	overexpressed	hypomethylated	NA
SYT2	1	overexpressed	hypomethylated	NA
TATDN1	8	overexpressed	hypomethylated	NA
TBL1XR1	3	overexpressed	hypomethylated	NA
TCF15	20	overexpressed	hypomethylated	NA
TCP11	6	overexpressed	hypomethylated	NA
TDRD5	1	overexpressed	hypomethylated	NA
TEAD4	12	overexpressed	hypomethylated	NA
TEC	4	overexpressed	hypomethylated	NA
TENM3	4	overexpressed	hypomethylated	NA
TEX41	2	overexpressed	hypomethylated	NA
TGIF2	20	overexpressed	hypomethylated	NA
TGM1	14	overexpressed	hypomethylated	NA
THBS3	1	overexpressed	hypomethylated	NA
THRSP	11	overexpressed	hypomethylated	NA
THSD4	15	overexpressed	hypomethylated	NA
TIAM1	21	overexpressed	hypomethylated	NA
TIGD7	16	overexpressed	hypomethylated	NA
TMC1	9	overexpressed	hypomethylated	NA
TMCC1-AS1	3	overexpressed	hypomethylated	NA
TMCC2	1	overexpressed	hypomethylated	NA
TMEM108	3	overexpressed	hypomethylated	NA
TMEM169	2	overexpressed	hypomethylated	NA
TMEM185B	2	overexpressed	hypomethylated	NA
TMOD1	9	overexpressed	hypomethylated	NA
TMTC1	12	overexpressed	hypomethylated	NA
TNFRSF19	13	overexpressed	hypomethylated	NA
TOMM20	1	overexpressed	hypomethylated	NA
TOP1MT	8	overexpressed	hypomethylated	NA
TP73-AS1	1	overexpressed	hypomethylated	NA
TPD52L1	6	overexpressed	hypomethylated	NA
TPM4	19	overexpressed	hypomethylated	NA
TRAF3IP2-AS1	6	overexpressed	hypomethylated	NA
TRAIP	3	overexpressed	hypomethylated	NA
TRIM58	1	overexpressed	hypomethylated	NA
TRIM71	3	overexpressed	hypomethylated	NA
TRIT1	1	overexpressed	hypomethylated	NA
TRPS1	8	overexpressed	hypomethylated	NA
TSHR	14	overexpressed	hypomethylated	genomic gain
TSNARE1	8	overexpressed	hypomethylated	NA
TTYH1	19	overexpressed	hypomethylated	NA
TUBB	6	overexpressed	hypomethylated	NA
TULP3	12	overexpressed	hypomethylated	NA
TUNAR	14	overexpressed	hypomethylated	NA
UBE2E2	3	overexpressed	hypomethylated	NA
UBE2T	1	overexpressed	hypomethylated	NA
UCHL1	4	overexpressed	hypomethylated	NA
URB2	1	overexpressed	hypomethylated	NA
USH2A	1	overexpressed	hypomethylated	NA
USP2-AS1	11	overexpressed	hypomethylated	NA
USP28	11	overexpressed	hypomethylated	NA
UTP23	8	overexpressed	hypomethylated	NA
UVRAG	11	overexpressed	hypomethylated	NA
VANGL1	1	overexpressed	hypomethylated	NA
VANGL2	1	overexpressed	hypomethylated	NA
VRK1	14	overexpressed	hypomethylated	NA
VWCE	11	overexpressed	hypomethylated	NA
WDR91	7	overexpressed	hypomethylated	NA
WNT10A	2	overexpressed	hypomethylated	NA
WNT2	7	overexpressed	hypomethylated	NA
WRNIP1	6	overexpressed	hypomethylated	NA
WSCD2	12	overexpressed	hypomethylated	NA
WT1	11	overexpressed	hypomethylated	NA
XKR4	8	overexpressed	hypomethylated	NA
XPO5	6	overexpressed	hypomethylated	NA
XPR1	1	overexpressed	hypomethylated	NA
XXYLT1	3	overexpressed	hypomethylated	NA
YBX2	17	overexpressed	hypomethylated	NA
YEATS2	3	overexpressed	hypomethylated	NA
ZBED2	3	overexpressed	hypomethylated	NA
ZBED3-AS1	5	overexpressed	hypomethylated	NA
ZBTB42	14	overexpressed	hypomethylated	NA
ZBTB5	9	overexpressed	hypomethylated	NA
ZFAT	8	overexpressed	hypomethylated	NA
ZHX2	8	overexpressed	hypomethylated	NA
ZIK1	19	overexpressed	hypomethylated	NA
ZNF251	8	overexpressed	hypomethylated	NA
ZNF350-AS1	19	overexpressed	hypomethylated	NA
ZNF382	19	overexpressed	hypomethylated	NA
ZNF423	16	overexpressed	hypomethylated	NA
ZNF454	5	overexpressed	hypomethylated	NA
ZNF48	16	overexpressed	hypomethylated	NA
ZNF503	10	overexpressed	hypomethylated	NA
ZNF512	2	overexpressed	hypomethylated	NA
ZNF529-AS1	19	overexpressed	hypomethylated	NA
ZNF572	8	overexpressed	hypomethylated	NA
ZNF578	19	overexpressed	hypomethylated	NA
ZNF618	9	overexpressed	hypomethylated	NA
ZNF692	1	overexpressed	hypomethylated	NA
ZNF696	8	overexpressed	hypomethylated	NA
ZNF835	19	overexpressed	hypomethylated	NA
ZNF891	12	overexpressed	hypomethylated	NA
ZNF90	19	overexpressed	hypomethylated	NA
ANKEF1	20	overexpressed	hypermethylated, hemimethylated	genomic gain
ANKS1B	12	overexpressed	hypermethylated, hypomethylated, hemimethylated	genomic gain
COLEC10	8	overexpressed	hypomethylated, hemimethylated	genomic gain
CTXN2	15	overexpressed	hypermethylated, hemimethylated	genomic gain
DTD1	20	overexpressed	hemimethylated	genomic gain
EGFEM1P	3	overexpressed	hypermethylated, hypomethylated, hemimethylated	genomic gain
FZD4	11	overexpressed	hemimethylated	genomic gain
KCNMB2	3	overexpressed	hypermethylated, hemimethylated	genomic gain
KCNMB2-AS1	3	overexpressed	hypermethylated, hypomethylated, hemimethylated	genomic gain
LACTB2-AS1	8	overexpressed	hemimethylated	genomic gain
LINC00578	3	overexpressed	hypermethylated, hypomethylated, hemimethylated	genomic gain
LINC01482	17	overexpressed	hemimethylated	genomic gain
MYEF2	15	overexpressed	hypomethylated, hemimethylated	genomic gain
PDYN	20	overexpressed	hypermethylated, hypomethylated, hemimethylated	genomic gain
RBFOX1	16	overexpressed	hypomethylated, hemimethylated	genomic gain
RSPO4	20	overexpressed	hypermethylated, hemimethylated	genomic gain
SLC12A1	15	overexpressed	hypermethylated, hemimethylated	genomic gain
SNAP25	20	overexpressed	hypomethylated, hemimethylated	genomic gain
SNRPB	20	overexpressed	hemimethylated	genomic gain
SNRPB2	20	overexpressed	hemimethylated	genomic gain
STK35	20	overexpressed	hypermethylated, hemimethylated	genomic gain
STON2	14	overexpressed	hypermethylated, hypomethylated, hemimethylated	genomic gain
SULF1	8	overexpressed	hypermethylated, hypomethylated, hemimethylated	genomic gain
TSHR	14	overexpressed	hypermethylated, hypomethylated, hemimethylated	genomic gain
ZNF343	20	overexpressed	hemimethylated	genomic gain
ABCC12	16	underexpressed	hypermethylated	NA
ABCG2	4	underexpressed	hypermethylated	NA
ABCG8	2	underexpressed	hypermethylated	NA
ABHD12B	14	underexpressed	hypermethylated	NA
ABHD2	15	underexpressed	hypermethylated	NA
ABHD3	18	underexpressed	hypermethylated	NA
ABLIM1	10	underexpressed	hypermethylated	NA
ABLIM3	5	underexpressed	hypermethylated	NA
ABO	9	underexpressed	hypermethylated	NA
ABR	17	underexpressed	hypermethylated	NA
ACO1	9	underexpressed	hypermethylated	NA
ACOX1	17	underexpressed	hypermethylated	NA
ACSL5	10	underexpressed	hypermethylated	NA
ACSS2	20	underexpressed	hypermethylated	NA
ADAP1	7	underexpressed	hypermethylated	NA
ADCY10	1	underexpressed	hypermethylated	NA
ADD3	10	underexpressed	hypermethylated	NA
ADD3-AS1	10	underexpressed	hypermethylated	NA
ADGRG6	6	underexpressed	hypermethylated	NA
ADIPOR2	12	underexpressed	hypermethylated	NA
ADRA2A	10	underexpressed	hypermethylated	NA
ADTRP	6	underexpressed	hypermethylated	NA
AHCYL2	7	underexpressed	hypermethylated	NA
AKAP1	17	underexpressed	hypermethylated	NA
AKAP13	15	underexpressed	hypermethylated	NA
AKAP7	6	underexpressed	hypermethylated	NA
ALDH1A1	9	underexpressed	hypermethylated	NA
ALDH2	12	underexpressed	hypermethylated	NA
AMACR	5	underexpressed	hypermethylated	NA
ANG	14	underexpressed	hypermethylated	NA
ANKDD1B	5	underexpressed	hypermethylated	NA
ANKFN1	17	underexpressed	hypermethylated	NA
ANO10	3	underexpressed	hypermethylated	NA
ANTXR2	4	underexpressed	hypermethylated	NA
ANXA13	8	underexpressed	hypermethylated	NA
ANXA2	15	underexpressed	hypermethylated	NA
ANXA4	2	underexpressed	hypermethylated	NA
AP1S3	2	underexpressed	hypermethylated	NA
APOBEC1	12	underexpressed	hypermethylated	NA
APPL2	12	underexpressed	hypermethylated	NA
AQP10	1	underexpressed	hypermethylated	NA
ARFGEF3	6	underexpressed	hypermethylated	NA
ARHGAP12	10	underexpressed	hypermethylated	NA
ARHGAP18	6	underexpressed	hypermethylated	NA
ARHGAP27	17	underexpressed	hypermethylated	NA
ARHGAP42	11	underexpressed	hypermethylated	NA
ARHGEF10L	1	underexpressed	hypermethylated	NA
ARHGEF16	1	underexpressed	hypermethylated	NA
ARHGEF38	4	underexpressed	hypermethylated	NA
ARL14	3	underexpressed	hypermethylated	NA
ARRB1	11	underexpressed	hypermethylated	NA
ASB13	10	underexpressed	hypermethylated	NA
ASL	7	underexpressed	hypermethylated	NA
ASPH	8	underexpressed	hypermethylated	NA
ATP10B	5	underexpressed	hypermethylated	NA
ATP13A4	3	underexpressed	hypermethylated	NA
ATP1A1	1	underexpressed	hypermethylated	NA
ATP1B1	1	underexpressed	hypermethylated	NA
ATP2C2	16	underexpressed	hypermethylated	NA
B3GALT5	21	underexpressed	hypermethylated	NA
B3GNT7	2	underexpressed	hypermethylated	NA
B4GALNT3	12	underexpressed	hypermethylated	NA
BAIAP2L1	7	underexpressed	hypermethylated	NA
BATF	14	underexpressed	hypermethylated	NA
BCL11B	14	underexpressed	hypermethylated	NA
BCL2L15	1	underexpressed	hypermethylated	NA
BLNK	10	underexpressed	hypermethylated	NA
BRI3BP	12	underexpressed	hypermethylated	NA
BTBD16	10	underexpressed	hypermethylated	NA
BTNL8	5	underexpressed	hypermethylated	NA
C11orf86	11	underexpressed	hypermethylated	NA
C12orf75	12	underexpressed	hypermethylated	NA
C1orf116	1	underexpressed	hypermethylated	NA
C1QTNF1	17	underexpressed	hypermethylated	NA
C2orf72	2	underexpressed	hypermethylated	NA
C3orf52	3	underexpressed	hypermethylated	NA
C4BPB	1	underexpressed	hypermethylated	NA
C5orf67	5	underexpressed	hypermethylated	NA
CACNA1C	12	underexpressed	hypermethylated	NA
CACNB1	17	underexpressed	hypermethylated	NA
CADPS	3	underexpressed	hypermethylated	NA
CAMK2G	10	underexpressed	hypermethylated	NA
CANT1	17	underexpressed	hypermethylated	NA
CAPN2	1	underexpressed	hypermethylated	NA
CAPN5	11	underexpressed	hypermethylated	NA
CAPN8	1	underexpressed	hypermethylated	NA
CASP3	4	underexpressed	hypermethylated	NA
CASR	3	underexpressed	hypermethylated	NA
CAST	5	underexpressed	hypermethylated	NA
CAT	11	underexpressed	hypermethylated	NA
CCAT1	8	underexpressed	hypermethylated	NA
CCDC125	5	underexpressed	hypermethylated	NA
CCDC47	17	underexpressed	hypermethylated	NA
CCDC68	18	underexpressed	hypermethylated	NA
CCL24	7	underexpressed	hypermethylated	NA
CCPG1	15	underexpressed	hypermethylated	NA
CCR9	3	underexpressed	hypermethylated	NA
CCRL2	3	underexpressed	hypermethylated	NA
CD2AP	6	underexpressed	hypermethylated	NA
CD302	2	underexpressed	hypermethylated	NA
CD36	7	underexpressed	hypermethylated	NA
CD44	11	underexpressed	hypermethylated	NA
CDC42EP5	19	underexpressed	hypermethylated	NA
CDC42SE2	5	underexpressed	hypermethylated	NA
CDCP1	3	underexpressed	hypermethylated	NA
CDH1	16	underexpressed	hypermethylated	NA
CDH26	20	underexpressed	hypermethylated	NA
CDHR2	5	underexpressed	hypermethylated	NA
CDHR5	11	underexpressed	hypermethylated	NA
CDR2	16	underexpressed	hypermethylated	NA
CDX1	5	underexpressed	hypermethylated	NA
CEACAM21	19	underexpressed	hypermethylated	NA
CES2	16	underexpressed	hypermethylated	NA
CFDP1	16	underexpressed	hypermethylated	NA
CHDH	3	underexpressed	hypermethylated	NA
CHST5	16	underexpressed	hypermethylated	NA
CIDEC	3	underexpressed	hypermethylated	NA
CLDN10-AS1	13	underexpressed	hypermethylated	NA
CLDN11	3	underexpressed	hypermethylated	NA
CLDN12	7	underexpressed	hypermethylated	NA
CLDN15	7	underexpressed	hypermethylated	NA
CLINT1	5	underexpressed	hypermethylated	NA
CLIP2	7	underexpressed	hypermethylated	NA
CLMN	14	underexpressed	hypermethylated	NA
CLRN3	10	underexpressed	hypermethylated	NA
CMBL	5	underexpressed	hypermethylated	NA
CMIP	16	underexpressed	hypermethylated	NA
COLEC11	2	underexpressed	hypermethylated	NA
CORO2A	9	underexpressed	hypermethylated	NA
COTL1	16	underexpressed	hypermethylated	NA
CPD	17	underexpressed	hypermethylated	NA
CPEB4	5	underexpressed	hypermethylated	NA
CPS1	2	underexpressed	hypermethylated	NA
CPT1A	11	underexpressed	hypermethylated	NA
CREB3L1	11	underexpressed	hypermethylated	NA
CRYL1	13	underexpressed	hypermethylated	NA
CRYM	16	underexpressed	hypermethylated	NA
CSTA	3	underexpressed	hypermethylated	NA
CTDSPL	3	underexpressed	hypermethylated	NA
CTSE	1	underexpressed	hypermethylated	NA
CTTN	11	underexpressed	hypermethylated	NA
CYP11A1	15	underexpressed	hypermethylated	NA
CYP2S1	19	underexpressed	hypermethylated	NA
CYSTM1	5	underexpressed	hypermethylated	NA
CYTH1	17	underexpressed	hypermethylated	genomic gain
DAB2	5	underexpressed	hypermethylated	NA
DAP	5	underexpressed	hypermethylated	NA
DAPK2	15	underexpressed	hypermethylated	NA
DCPS	11	underexpressed	hypermethylated	NA
DDAH1	1	underexpressed	hypermethylated	NA
DDC	7	underexpressed	hypermethylated	NA
DEGS2	14	underexpressed	hypermethylated	NA
DESI1	22	underexpressed	hypermethylated	NA
DGAT2	11	underexpressed	hypermethylated	NA
DGKA	12	underexpressed	hypermethylated	NA
DHRS7	14	underexpressed	hypermethylated	NA
DIO1	1	underexpressed	hypermethylated	NA
DMXL2	15	underexpressed	hypermethylated	NA
DNM2	19	underexpressed	hypermethylated	NA
DNMBP	10	underexpressed	hypermethylated	NA
DOCK5	8	underexpressed	hypermethylated	NA
DOK4	16	underexpressed	hypermethylated	NA
DQX1	2	underexpressed	hypermethylated	NA
DRAIC	15	underexpressed	hypermethylated	NA
DST	6	underexpressed	hypermethylated	NA
DUOX1	15	underexpressed	hypermethylated	NA
DUSP3	17	underexpressed	hypermethylated	NA
EDEM3	1	underexpressed	hypermethylated	NA
EDN1	6	underexpressed	hypermethylated	NA
EEF1DP3	13	underexpressed	hypermethylated	NA
EEPD1	7	underexpressed	hypermethylated	NA
EFCC1	3	underexpressed	hypermethylated	NA
EFHD2	1	underexpressed	hypermethylated	NA
EGLN3	14	underexpressed	hypermethylated	NA
ELF1	13	underexpressed	hypermethylated	NA
ENC1	5	underexpressed	hypermethylated	NA
ENG	9	underexpressed	hypermethylated	NA
ENPP6	4	underexpressed	hypermethylated	NA
EPB41L1	20	underexpressed	hypermethylated	NA
EPB41L4B	9	underexpressed	hypermethylated	NA
EPHX2	8	underexpressed	hypermethylated	NA
EPS8	12	underexpressed	hypermethylated	NA
EPS8L3	1	underexpressed	hypermethylated	NA
ERGIC1	5	underexpressed	hypermethylated	NA
ERICH5	8	underexpressed	hypermethylated	NA
ERN1	17	underexpressed	hypermethylated	NA
ERO1A	14	underexpressed	hypermethylated	NA
ERRFI1	1	underexpressed	hypermethylated	NA
ESR2	14	underexpressed	hypermethylated	NA
ESRRA	11	underexpressed	hypermethylated	NA
ETFA	15	underexpressed	hypermethylated	NA
EXOC6	10	underexpressed	hypermethylated	NA
EXOC6B	2	underexpressed	hypermethylated	NA
EZR	6	underexpressed	hypermethylated	NA
F2	11	underexpressed	hypermethylated	NA
F3	1	underexpressed	hypermethylated	NA
F5	1	underexpressed	hypermethylated	NA
FA2H	16	underexpressed	hypermethylated	NA
FABP1	2	underexpressed	hypermethylated	NA
FAM102A	9	underexpressed	hypermethylated	NA
FAM102B	1	underexpressed	hypermethylated	NA
FAM177A1	14	underexpressed	hypermethylated	NA
FAM81A	15	underexpressed	hypermethylated	NA
FAM83E	19	underexpressed	hypermethylated	NA
FARP2	2	underexpressed	hypermethylated	NA
FBLIM1	1	underexpressed	hypermethylated	NA
FBP1	9	underexpressed	hypermethylated	NA
FCAMR	1	underexpressed	hypermethylated	NA
FCGRT	19	underexpressed	hypermethylated	NA
FDFT1	8	underexpressed	hypermethylated	NA
FER1L4	20	underexpressed	hypermethylated	NA
FER1L6	8	underexpressed	hypermethylated	NA
FERMT1	20	underexpressed	hypermethylated	NA
FGD6	12	underexpressed	hypermethylated	NA
FGFBP1	4	underexpressed	hypermethylated	NA
FGFR4	5	underexpressed	hypermethylated	NA
FHL5	6	underexpressed	hypermethylated	NA
FLNB	3	underexpressed	hypermethylated	NA
FLVCR2	14	underexpressed	hypermethylated	NA
FNIP2	4	underexpressed	hypermethylated	NA
FOXA3	19	underexpressed	hypermethylated	NA
FOXP1	3	underexpressed	hypermethylated	NA
FRY	13	underexpressed	hypermethylated	NA
FRYL	4	underexpressed	hypermethylated	NA
FUT4	11	underexpressed	hypermethylated	NA
FUT6	19	underexpressed	hypermethylated	NA
FXYD3	19	underexpressed	hypermethylated	NA
FYCO1	3	underexpressed	hypermethylated	NA
GAB1	4	underexpressed	hypermethylated	NA
GAK	4	underexpressed	hypermethylated	NA
GALM	2	underexpressed	hypermethylated	NA
GALNT10	5	underexpressed	hypermethylated	NA
GALNT7	4	underexpressed	hypermethylated	NA
GATA4	8	underexpressed	hypermethylated	NA
GATM	15	underexpressed	hypermethylated	NA
GCLM	1	underexpressed	hypermethylated	NA
GCNT3	15	underexpressed	hypermethylated	NA
GCOM1	15	underexpressed	hypermethylated	NA
GIMAP2	7	underexpressed	hypermethylated	NA
GIPC2	1	underexpressed	hypermethylated	NA
GLRX	5	underexpressed	hypermethylated	NA
GLS	2	underexpressed	hypermethylated	NA
GLYCTK	3	underexpressed	hypermethylated	NA
GMDS	6	underexpressed	hypermethylated	NA
GNA11	19	underexpressed	hypermethylated	NA
GNA14	9	underexpressed	hypermethylated	NA
GNE	9	underexpressed	hypermethylated	NA
GNG12	1	underexpressed	hypermethylated	NA
GOLIM4	3	underexpressed	hypermethylated	genomic gain
GOLM1	9	underexpressed	hypermethylated	NA
GPA33	1	underexpressed	hypermethylated	NA
GPHN	14	underexpressed	hypermethylated	NA
GPR160	3	underexpressed	hypermethylated	NA
GPR35	2	underexpressed	hypermethylated	NA
GPRC5A	12	underexpressed	hypermethylated	NA
GPRIN3	4	underexpressed	hypermethylated	NA
GPX2	14	underexpressed	hypermethylated	NA
GREB1L	18	underexpressed	hypermethylated	NA
GRK5	10	underexpressed	hypermethylated	NA
GSAP	7	underexpressed	hypermethylated	NA
GSDMB	17	underexpressed	hypermethylated	NA
HABP2	10	underexpressed	hypermethylated	NA
HEXB	5	underexpressed	hypermethylated	NA
HEYL	1	underexpressed	hypermethylated	NA
HGD	3	underexpressed	hypermethylated	NA
HHIP	4	underexpressed	hypermethylated	NA
HHLA2	3	underexpressed	hypermethylated	NA
HMGCR	5	underexpressed	hypermethylated	NA
HMGN2P46	15	underexpressed	hypermethylated	NA
HNF1A	12	underexpressed	hypermethylated	NA
HNF4A	20	underexpressed	hypermethylated	NA
HNMT	2	underexpressed	hypermethylated	NA
HPGD	4	underexpressed	hypermethylated	NA
HPGDS	4	underexpressed	hypermethylated	NA
HSD17B11	4	underexpressed	hypermethylated	NA
HSD17B2	16	underexpressed	hypermethylated	NA
HYAL1	3	underexpressed	hypermethylated	NA
IGFBP4	17	underexpressed	hypermethylated	NA
IL17RE	3	underexpressed	hypermethylated	NA
IL18	11	underexpressed	hypermethylated	NA
IL1R2	2	underexpressed	hypermethylated	NA
IL20RA	6	underexpressed	hypermethylated	NA
IL23R	1	underexpressed	hypermethylated	NA
IL32	16	underexpressed	hypermethylated	NA
IMPA2	18	underexpressed	hypermethylated	NA
INPP1	2	underexpressed	hypermethylated	NA
INSC	11	underexpressed	hypermethylated	NA
INSR	19	underexpressed	hypermethylated	NA
IQGAP2	5	underexpressed	hypermethylated	NA
IRF2	4	underexpressed	hypermethylated	NA
IRF8	16	underexpressed	hypermethylated	NA
ISG20	15	underexpressed	hypermethylated	NA
ISL1	5	underexpressed	hypermethylated	NA
ITGA6	2	underexpressed	hypermethylated	NA
ITIH1	3	underexpressed	hypermethylated	NA
ITPKA	15	underexpressed	hypermethylated	NA
ITPR1	3	underexpressed	hypermethylated	NA
KANSL1	17	underexpressed	hypermethylated	NA
KBTBD11	8	underexpressed	hypermethylated	NA
KCNE1	21	underexpressed	hypermethylated	NA
KCNJ3	2	underexpressed	hypermethylated	NA
KCNN4	19	underexpressed	hypermethylated	NA
KCNQ1	11	underexpressed	hypermethylated	NA
KDELR2	7	underexpressed	hypermethylated	NA
KHK	2	underexpressed	hypermethylated	NA
KIF13B	8	underexpressed	hypermethylated	NA
KIF16B	20	underexpressed	hypermethylated	genomic gain
KITLG	12	underexpressed	hypermethylated	NA
KLHL3	5	underexpressed	hypermethylated	NA
KPNA7	7	underexpressed	hypermethylated	NA
LAD1	1	underexpressed	hypermethylated	NA
LASP1	17	underexpressed	hypermethylated	NA
LCOR	10	underexpressed	hypermethylated	NA
LDLR	19	underexpressed	hypermethylated	NA
LFNG	7	underexpressed	hypermethylated	NA
LGALS2	22	underexpressed	hypermethylated	NA
LGALS3	14	underexpressed	hypermethylated	NA
LGALS4	19	underexpressed	hypermethylated	NA
LINC00607	2	underexpressed	hypermethylated	NA
LINC01133	1	underexpressed	hypermethylated	NA
LINC01269	14	underexpressed	hypermethylated	NA
LIPC	15	underexpressed	hypermethylated	NA
LIPH	3	underexpressed	hypermethylated	NA
LMO7	13	underexpressed	hypermethylated	NA
LMTK2	7	underexpressed	hypermethylated	NA
LNX1	4	underexpressed	hypermethylated	NA
LNX2	13	underexpressed	hypermethylated	NA
LPAR6	13	underexpressed	hypermethylated	NA
LPCAT3	12	underexpressed	hypermethylated	NA
LPIN2	18	underexpressed	hypermethylated	NA
LRCH1	13	underexpressed	hypermethylated	NA
LRMP	12	underexpressed	hypermethylated	NA
LRRC1	6	underexpressed	hypermethylated	NA
LRRC28	15	underexpressed	hypermethylated	NA
LRRFIP2	3	underexpressed	hypermethylated	NA
LUZP1	1	underexpressed	hypermethylated	NA
LY86-AS1	6	underexpressed	hypermethylated	NA
MACC1	7	underexpressed	hypermethylated	NA
MALL	2	underexpressed	hypermethylated	NA
MAP3K13	3	underexpressed	hypermethylated	NA
MAP3K5	6	underexpressed	hypermethylated	NA
MAPRE2	18	underexpressed	hypermethylated	NA
MAPRE3	2	underexpressed	hypermethylated	NA
MARVELD3	16	underexpressed	hypermethylated	NA
MAST2	1	underexpressed	hypermethylated	NA
MBP	18	underexpressed	hypermethylated	NA
MCU	10	underexpressed	hypermethylated	NA
ME1	6	underexpressed	hypermethylated	NA
MEP1A	6	underexpressed	hypermethylated	NA
MET	7	underexpressed	hypermethylated	NA
MGAT4A	2	underexpressed	hypermethylated	NA
MGLL	3	underexpressed	hypermethylated	NA
MGST2	4	underexpressed	hypermethylated	NA
MIA2	14	underexpressed	hypermethylated	NA
MMP1	11	underexpressed	hypermethylated	NA
MNX1	7	underexpressed	hypermethylated	NA
MOGAT2	11	underexpressed	hypermethylated	NA
MPST	22	underexpressed	hypermethylated	NA
MS4A8	11	underexpressed	hypermethylated	NA
MST1R	3	underexpressed	hypermethylated	NA
MTMR11	1	underexpressed	hypermethylated	NA
MTUS1	8	underexpressed	hypermethylated	NA
MUC13	3	underexpressed	hypermethylated	NA
MVP	16	underexpressed	hypermethylated	NA
MXD1	2	underexpressed	hypermethylated	NA
MYH14	19	underexpressed	hypermethylated	NA
MYL12A	18	underexpressed	hypermethylated	NA
MYO18A	17	underexpressed	hypermethylated	NA
MYO1D	17	underexpressed	hypermethylated	genomic gain
MYO1E	15	underexpressed	hypermethylated	NA
MYO5B	18	underexpressed	hypermethylated	NA
MYO6	6	underexpressed	hypermethylated	NA
MYO7B	2	underexpressed	hypermethylated	NA
MYOM1	18	underexpressed	hypermethylated	NA
MYOZ3	5	underexpressed	hypermethylated	NA
MYRF	11	underexpressed	hypermethylated	NA
MYRFL	12	underexpressed	hypermethylated	NA
NADK	1	underexpressed	hypermethylated	NA
NAGLU	17	underexpressed	hypermethylated	NA
NAPSB	19	underexpressed	hypermethylated	NA
NAT2	8	underexpressed	hypermethylated	NA
NAT8	2	underexpressed	hypermethylated	NA
NAT8B	2	underexpressed	hypermethylated	NA
NBL1	1	underexpressed	hypermethylated	NA
NCEH1	3	underexpressed	hypermethylated	NA
NCMAP	1	underexpressed	hypermethylated	NA
NDNF	4	underexpressed	hypermethylated	NA
NEDD4L	18	underexpressed	hypermethylated	NA
NEK3	13	underexpressed	hypermethylated	NA
NEK6	9	underexpressed	hypermethylated	NA
NHSL1	6	underexpressed	hypermethylated	NA
NID2	14	underexpressed	hypermethylated	NA
NOSTRIN	2	underexpressed	hypermethylated	NA
NPC1L1	7	underexpressed	hypermethylated	NA
NPSR1	7	underexpressed	hypermethylated	NA
NR0B2	1	underexpressed	hypermethylated	NA
NR1D1	17	underexpressed	hypermethylated	NA
NR1I2	3	underexpressed	hypermethylated	NA
NR5A2	1	underexpressed	hypermethylated	NA
OGDH	7	underexpressed	hypermethylated	NA
OSBPL1A	18	underexpressed	hypermethylated	genomic gain
OSR1	2	underexpressed	hypermethylated	NA
P4HB	17	underexpressed	hypermethylated	NA
PACSIN2	22	underexpressed	hypermethylated	NA
PAFAH2	1	underexpressed	hypermethylated	NA
PAG1	8	underexpressed	hypermethylated	NA
PAPSS2	10	underexpressed	hypermethylated	NA
PAQR8	6	underexpressed	hypermethylated	NA
PARP15	3	underexpressed	hypermethylated	NA
PCCA	13	underexpressed	hypermethylated	NA
PDE8A	15	underexpressed	hypermethylated	NA
PDXDC1	16	underexpressed	hypermethylated	NA
PDXDC2P	16	underexpressed	hypermethylated	NA
PDZD8	10	underexpressed	hypermethylated	NA
PDZK1	1	underexpressed	hypermethylated	NA
PEAR1	1	underexpressed	hypermethylated	NA
PFKFB2	1	underexpressed	hypermethylated	NA
PHACTR2	6	underexpressed	hypermethylated	NA
PHKB	16	underexpressed	hypermethylated	NA
PHLPP1	18	underexpressed	hypermethylated	NA
PIGR	1	underexpressed	hypermethylated	NA
PIK3C2B	1	underexpressed	hypermethylated	NA
PIWIL2	8	underexpressed	hypermethylated	NA
PIWIL4	11	underexpressed	hypermethylated	NA
PKDCC	2	underexpressed	hypermethylated	NA
PLA1A	3	underexpressed	hypermethylated	NA
PLA2G12B	10	underexpressed	hypermethylated	NA
PLAC8	4	underexpressed	hypermethylated	NA
PLBD1	12	underexpressed	hypermethylated	NA
PLCL2	3	underexpressed	hypermethylated	NA
PLCXD2	3	underexpressed	hypermethylated	NA
PLD1	3	underexpressed	hypermethylated	genomic gain
PLEKHA6	1	underexpressed	hypermethylated	NA
PLEKHA7	11	underexpressed	hypermethylated	NA
PLEKHG6	12	underexpressed	hypermethylated	NA
PLS1	3	underexpressed	hypermethylated	NA
POLK	5	underexpressed	hypermethylated	NA
PPFIBP2	11	underexpressed	hypermethylated	NA
PPM1L	3	underexpressed	hypermethylated	NA
PPP1R12B	1	underexpressed	hypermethylated	NA
PPP1R36	14	underexpressed	hypermethylated	NA
PPP1R3B	8	underexpressed	hypermethylated	NA
PPP3CA	4	underexpressed	hypermethylated	genomic gain
PRDM6	5	underexpressed	hypermethylated	NA
PRELID2	5	underexpressed	hypermethylated	NA
PRKAA1	5	underexpressed	hypermethylated	NA
PRKAB1	12	underexpressed	hypermethylated	NA
PRKACB	1	underexpressed	hypermethylated	NA
PRKCA	17	underexpressed	hypermethylated	NA
PROC	2	underexpressed	hypermethylated	NA
PROX1	1	underexpressed	hypermethylated	NA
PRR15	7	underexpressed	hypermethylated	NA
PRSS22	16	underexpressed	hypermethylated	NA
PTCH2	1	underexpressed	hypermethylated	NA
PTGDR	14	underexpressed	hypermethylated	NA
PTPRE	10	underexpressed	hypermethylated	NA
PTPRK	6	underexpressed	hypermethylated	NA
PYCARD	16	underexpressed	hypermethylated	NA
PYCARD-AS1	16	underexpressed	hypermethylated	NA
RAB11FIP1	8	underexpressed	hypermethylated	NA
RAB27A	15	underexpressed	hypermethylated	NA
RAB37	17	underexpressed	hypermethylated	NA
RAB3B	1	underexpressed	hypermethylated	NA
RAB5C	17	underexpressed	hypermethylated	NA
RABGAP1L	1	underexpressed	hypermethylated	NA
RAC1	7	underexpressed	hypermethylated	NA
RAPH1	2	underexpressed	hypermethylated	NA
RASSF3	12	underexpressed	hypermethylated	NA
RAVER2	1	underexpressed	hypermethylated	NA
RBM47	4	underexpressed	hypermethylated	NA
RBP2	3	underexpressed	hypermethylated	NA
RCAN1	21	underexpressed	hypermethylated	NA
RDH12	14	underexpressed	hypermethylated	NA
REG4	1	underexpressed	hypermethylated	NA
RFFL	17	underexpressed	hypermethylated	genomic gain
RHOD	11	underexpressed	hypermethylated	NA
RIPK3	14	underexpressed	hypermethylated	NA
RNF141	11	underexpressed	hypermethylated	NA
RNF157	17	underexpressed	hypermethylated	NA
RPP25	15	underexpressed	hypermethylated	NA
RPS6KA1	1	underexpressed	hypermethylated	NA
RXFP1	4	underexpressed	hypermethylated	NA
S100A10	1	underexpressed	hypermethylated	NA
S100P	4	underexpressed	hypermethylated	NA
SAMD5	6	underexpressed	hypermethylated	NA
SCAMP2	15	underexpressed	hypermethylated	NA
SCARB1	12	underexpressed	hypermethylated	NA
SCGN	6	underexpressed	hypermethylated	NA
SCIN	7	underexpressed	hypermethylated	NA
SCOC	4	underexpressed	hypermethylated	NA
SCUBE1	22	underexpressed	hypermethylated	NA
SDC1	2	underexpressed	hypermethylated	NA
SDCBP2	20	underexpressed	hypermethylated	genomic gain
SEL1L3	4	underexpressed	hypermethylated	NA
SEMA4G	10	underexpressed	hypermethylated	NA
SERPINA1	14	underexpressed	hypermethylated	NA
SERPINA4	14	underexpressed	hypermethylated	NA
SERPINB6	6	underexpressed	hypermethylated	NA
SESN1	6	underexpressed	hypermethylated	NA
SFTA2	6	underexpressed	hypermethylated	NA
SGK2	20	underexpressed	hypermethylated	NA
SH2D4A	8	underexpressed	hypermethylated	NA
SH3BGRL2	6	underexpressed	hypermethylated	NA
SH3RF1	4	underexpressed	hypermethylated	NA
SH3RF2	5	underexpressed	hypermethylated	NA
SH3TC2	5	underexpressed	hypermethylated	NA
SHB	9	underexpressed	hypermethylated	NA
SHROOM1	5	underexpressed	hypermethylated	NA
SHROOM3	4	underexpressed	hypermethylated	NA
SIDT2	11	underexpressed	hypermethylated	NA
SIGLEC15	18	underexpressed	hypermethylated	NA
SLC15A1	13	underexpressed	hypermethylated	NA
SLC17A4	6	underexpressed	hypermethylated	NA
SLC18A1	8	underexpressed	hypermethylated	NA
SLC1A1	9	underexpressed	hypermethylated	NA
SLC22A18	11	underexpressed	hypermethylated	NA
SLC22A23	6	underexpressed	hypermethylated	NA
SLC25A37	8	underexpressed	hypermethylated	NA
SLC26A3	7	underexpressed	hypermethylated	NA
SLC28A1	15	underexpressed	hypermethylated	NA
SLC2A2	3	underexpressed	hypermethylated	genomic gain
SLC30A10	1	underexpressed	hypermethylated	NA
SLC37A1	21	underexpressed	hypermethylated	NA
SLC38A11	2	underexpressed	hypermethylated	NA
SLC39A11	17	underexpressed	hypermethylated	NA
SLC39A14	8	underexpressed	hypermethylated	NA
SLC39A5	12	underexpressed	hypermethylated	NA
SLC3A1	2	underexpressed	hypermethylated	NA
SLC41A2	12	underexpressed	hypermethylated	NA
SLC44A4	6	underexpressed	hypermethylated	NA
SLC45A3	1	underexpressed	hypermethylated	NA
SLC4A4	4	underexpressed	hypermethylated	NA
SLC51B	15	underexpressed	hypermethylated	NA
SLC5A1	22	underexpressed	hypermethylated	NA
SLC6A20	3	underexpressed	hypermethylated	NA
SLC7A7	14	underexpressed	hypermethylated	NA
SLC7A9	19	underexpressed	hypermethylated	NA
SLC9A1	1	underexpressed	hypermethylated	NA
SLC9A2	2	underexpressed	hypermethylated	NA
SMAD3	15	underexpressed	hypermethylated	NA
SMAGP	12	underexpressed	hypermethylated	NA
SMAP2	1	underexpressed	hypermethylated	NA
SMIM14	4	underexpressed	hypermethylated	NA
SMPDL3A	6	underexpressed	hypermethylated	NA
SNAP23	15	underexpressed	hypermethylated	NA
SORBS2	4	underexpressed	hypermethylated	NA
SORD	15	underexpressed	hypermethylated	NA
SOX9	17	underexpressed	hypermethylated	NA
SPATA13	13	underexpressed	hypermethylated	NA
SPATS2L	2	underexpressed	hypermethylated	NA
SPIB	19	underexpressed	hypermethylated	NA
SPINK4	9	underexpressed	hypermethylated	NA
SPTBN1	2	underexpressed	hypermethylated	NA
SPTLC2	14	underexpressed	hypermethylated	NA
SRC	20	underexpressed	hypermethylated	NA
SREBF2	22	underexpressed	hypermethylated	NA
SSH2	17	underexpressed	hypermethylated	NA
SSTR1	14	underexpressed	hypermethylated	NA
STAMBPL1	10	underexpressed	hypermethylated	NA
STEAP2	7	underexpressed	hypermethylated	NA
STIM2	4	underexpressed	hypermethylated	NA
STOM	9	underexpressed	hypermethylated	NA
STX12	1	underexpressed	hypermethylated	NA
STX18	4	underexpressed	hypermethylated	NA
STX3	11	underexpressed	hypermethylated	NA
STXBP4	17	underexpressed	hypermethylated	NA
SUCLG2	3	underexpressed	hypermethylated	NA
SUCNR1	3	underexpressed	hypermethylated	NA
SULT1C2	2	underexpressed	hypermethylated	NA
SWAP70	11	underexpressed	hypermethylated	NA
SYNJ1	21	underexpressed	hypermethylated	NA
SYNJ2	6	underexpressed	hypermethylated	NA
SYTL2	11	underexpressed	hypermethylated	NA
TACC2	10	underexpressed	hypermethylated	NA
TANGO6	16	underexpressed	hypermethylated	NA
TBC1D2B	15	underexpressed	hypermethylated	NA
TBXAS1	7	underexpressed	hypermethylated	NA
TCF7L2	10	underexpressed	hypermethylated	NA
TESC	12	underexpressed	hypermethylated	NA
TFF1	21	underexpressed	hypermethylated	NA
TFF3	21	underexpressed	hypermethylated	NA
TGFBR2	3	underexpressed	hypermethylated	genomic loss
TGM3	20	underexpressed	hypermethylated	genomic gain
TIAM2	6	underexpressed	hypermethylated	NA
TLDC2	20	underexpressed	hypermethylated	NA
TM9SF3	10	underexpressed	hypermethylated	NA
TMBIM1	2	underexpressed	hypermethylated	NA
TMC3-AS1	15	underexpressed	hypermethylated	NA
TMC5	16	underexpressed	hypermethylated	NA
TMCO3	13	underexpressed	hypermethylated	NA
TMED6	16	underexpressed	hypermethylated	NA
TMEM159	16	underexpressed	hypermethylated	NA
TMEM163	2	underexpressed	hypermethylated	NA
TMEM171	5	underexpressed	hypermethylated	NA
TMEM181	6	underexpressed	hypermethylated	NA
TMEM213	7	underexpressed	hypermethylated	NA
TMEM220	17	underexpressed	hypermethylated	NA
TMEM229B	14	underexpressed	hypermethylated	NA
TMEM51	1	underexpressed	hypermethylated	NA
TMEM63A	1	underexpressed	hypermethylated	NA
TMEM87B	2	underexpressed	hypermethylated	NA
TMPRSS2	21	underexpressed	hypermethylated	NA
TNFRSF10B	8	underexpressed	hypermethylated	NA
TNFRSF11A	18	underexpressed	hypermethylated	NA
TNIK	3	underexpressed	hypermethylated	genomic gain
TNIP1	5	underexpressed	hypermethylated	NA
TOLLIP	11	underexpressed	hypermethylated	NA
TPD52	8	underexpressed	hypermethylated	NA
TRABD2A	2	underexpressed	hypermethylated	NA
TRADD	16	underexpressed	hypermethylated	NA
TRAK1	3	underexpressed	hypermethylated	NA
TRIM15	6	underexpressed	hypermethylated	NA
TRIM2	4	underexpressed	hypermethylated	NA
TRIM31	6	underexpressed	hypermethylated	NA
TRIP4	15	underexpressed	hypermethylated	NA
TRPV2	17	underexpressed	hypermethylated	NA
TRPV3	17	underexpressed	hypermethylated	NA
TSPAN3	15	underexpressed	hypermethylated	NA
TTC39A	1	underexpressed	hypermethylated	NA
TTLL6	17	underexpressed	hypermethylated	NA
TUFT1	1	underexpressed	hypermethylated	NA
UAP1	1	underexpressed	hypermethylated	NA
UBXN8	8	underexpressed	hypermethylated	NA
UEVLD	11	underexpressed	hypermethylated	NA
UGT1A10	2	underexpressed	hypermethylated	NA
UGT8	4	underexpressed	hypermethylated	NA
UST	6	underexpressed	hypermethylated	NA
VASP	19	underexpressed	hypermethylated	NA
VDAC1	5	underexpressed	hypermethylated	NA
VILL	3	underexpressed	hypermethylated	NA
VIPR1	3	underexpressed	hypermethylated	NA
VNN1	6	underexpressed	hypermethylated	NA
VNN2	6	underexpressed	hypermethylated	NA
VPS37B	12	underexpressed	hypermethylated	NA
VSIG2	11	underexpressed	hypermethylated	NA
VTN	17	underexpressed	hypermethylated	NA
WASL	7	underexpressed	hypermethylated	NA
WIPI1	17	underexpressed	hypermethylated	genomic gain
WWP2	16	underexpressed	hypermethylated	NA
XDH	2	underexpressed	hypermethylated	NA
XPNPEP1	10	underexpressed	hypermethylated	NA
ZBTB18	1	underexpressed	hypermethylated	NA
ZCCHC14	16	underexpressed	hypermethylated	NA
ZDHHC3	3	underexpressed	hypermethylated	NA
ZDHHC7	16	underexpressed	hypermethylated	NA
ZFPM1	16	underexpressed	hypermethylated	NA
ZG16	16	underexpressed	hypermethylated	NA
ZG16B	16	underexpressed	hypermethylated	NA
ZNRF2	7	underexpressed	hypermethylated	NA
ZSWIM6	5	underexpressed	hypermethylated	NA
TGFBR2	3	underexpressed	hypermethylated, hemimethylated	genomic loss
a Gene expression log2ratio greater than 0.58 (i.e. 1.5 fold change) are indicated by overexpression and less than -0.58 (i.e. 1.5 fold change) are indicated by underexpression.
bDNA methylation delta beta value greater than 0.2 are indicated by hypermethylation and less than -0.2 by hypomethylation
cDNA copy number alteration values greater than 0.3 are indicated by genomic gain and less than -0.3 by genomic loss.
